# Supplementary material for: Crystal structure of (Na0.70)(Na0.70,Mn0.30)(Fe3+,Fe2+)2Fe2+(VO4)3, a sodium-, iron- and manganese-based vanadate with the alluaudite-type structure
Source: Acta Crystallogr E Crystallogr Commun. 2016 Jan 23;72(Pt 2):220–2. doi: 10.1107/S2056989016000931 (PMC4770949; doi:10.1107/S2056989016000931)
Supplement: Supplementary file 1 [file e-72-00220-sup1.cif]

##############################################################################
#                                                                            #
# This CIF contains the data in a paper accepted for publication in          #
# Acta Crystallographica Section E. It conforms to the requirements of       #
# Notes for Authors for Acta Crystallographica Section E, and has been       #
# peer reviewed under the auspices of the IUCr Commission on Journals.       #
#                                                                            #
# Full details of the Crystallographic Information File format               #
# are given in the paper "The Crystallographic Information File (CIF):       #
# a New Standard Archive File for Crystallography" by S. R. Hall, F. H.      #
# Allen and I. D. Brown [Acta Cryst. (1991), A47, 655-685].                  #
#                                                                            #
# The current version of the core CIF dictionary is obtainable from          #
# ftp://ftp.iucr.org/pub/cif_core.dic.                                       #
#                                                                            #
# Software is freely available for graphical display of the structure(s)     #
# in this CIF. For information consult the CIF software page                 #
# http://www.iucr.org/resources/cif/software.                                #
#                                                                            #
# This file may be used for bona fide research purposes within the           #
# scientific community so long as proper attribution is given to the journal # 
# article from which it was obtained.                                        #
#                                                                            #
##############################################################################
data_I
_database_code_depnum_ccdc_archive 'CCDC 1447912'
_audit_creation_method     'SHELXL-2014/7'
_journal_date_recd_electronic     2015-12-21
_journal_date_accepted     2016-01-15
_journal_name_full     'Acta Crystallographica, Section E'
_journal_year     2016
_journal_volume     72
_journal_issue      2
_journal_page_first     220
_journal_page_last     222
_journal_paper_category     GI
_journal_paper_doi     10.1107/S2056989016000931
_journal_coeditor_code     WM5259
_publ_contact_author_name     'Elhassan Benhsina'
_publ_contact_author_address
;
Laboratoire de Chimie du Solide Appliqu\'ee,
Facult\'e des Sciences, Universit\'e Mohammed V de Rabat
Avenue Ibn Battouta, BP 1014, Rabat, Morocco
;
_publ_contact_author_email     'el_benhsina@yahoo.fr'
_publ_contact_author_fax     '212 537 77 54 40'
_publ_contact_author_phone     '212 537 77 54 40'
_publ_section_title
;
Crystal structure of
(Na~0.70~)(Na~0.70~,Mn~0.30~)(Fe^3+^,Fe^2+^)~2~Fe^2+^(VO~4~)~3~, a sodium-,
iron- and manganese-based vanadate with the alluaudite-type structure
;
loop_
    _publ_author_name
    _publ_author_address
    'Benhsina, Elhassan'
;
Laboratoire de Chimie du Solide Appliqu\'ee,
Facult\'e des Sciences, Universit\'e Mohammed V de Rabat
Avenue Ibn Battouta, BP 1014, Rabat, Morocco
;
    'Assani, Abderrazzak'
;
Laboratoire de Chimie du Solide Appliqu\'ee,
Facult\'e des Sciences, Universit\'e Mohammed V de Rabat
Avenue Ibn Battouta, BP 1014, Rabat, Morocco
;
    'Saadi, Mohamed'
;
Laboratoire de Chimie du Solide Appliqu\'ee,
Facult\'e des Sciences, Universit\'e Mohammed V de Rabat
Avenue Ibn Battouta, BP 1014, Rabat, Morocco
;
    'El Ammari, Lahcen'
;
Laboratoire de Chimie du Solide Appliqu\'ee,
Facult\'e des Sciences, Universit\'e Mohammed V de Rabat
Avenue Ibn Battouta, BP 1014, Rabat, Morocco
;
_publ_section_synopsis
;
The title transition metal vanadate crystallizes in an alluaudite-type
structure. The chains characterizing the alluaudite structure are built up
from edge-sharing [FeO~6~] octahedra linked together by VO~4~ tetrahedra.
;
_chemical_name_systematic
;
Sodium (sodium,manganese) triiron(II,III) tris[vanadate(V)]
;
_chemical_name_common     ?
_chemical_formula_sum     'Fe3 Mn0.30 Na1.40 O12 V3'
_chemical_formula_structural     'Na1.40 Mn0.30 Fe3 (V O4)3'
_chemical_formula_iupac     'Na1.40 Mn0.30 Fe3 (V O4)3'
_chemical_formula_weight     561.04
_chemical_melting_point     ?
_shelx_space_group_comment
;
The symmetry employed for this shelxl refinement is uniquely defined
by the following loop, which should always be used as a source of
symmetry information in preference to the above space-group names.
They are only intended as comments.
;
_space_group_crystal_system     monoclinic
_space_group_name_H-M_alt     'C 2/c'
_space_group_name_Hall     '-C 2yc'
loop_
    _space_group_symop_operation_xyz
    'x, y, z'
    '-x, y, -z+1/2'
    'x+1/2, y+1/2, z'
    '-x+1/2, y+1/2, -z+1/2'
    '-x, -y, -z'
    'x, -y, z-1/2'
    '-x+1/2, -y+1/2, -z'
    'x+1/2, -y+1/2, z-1/2'
_cell_length_a     11.9512(5)
_cell_length_b     12.9022(5)
_cell_length_c     6.7756(3)
_cell_angle_alpha     90
_cell_angle_beta     111.6780(10)
_cell_angle_gamma     90
_cell_volume     970.88(7)
_cell_formula_units_Z     4
_cell_measurement_reflns_used     1768
_cell_measurement_theta_min     2.420
_cell_measurement_theta_max     32.572
_cell_measurement_temperature     296(2)
_exptl_crystal_description     block
_exptl_crystal_colour     'black'
_exptl_crystal_size_max     0.30
_exptl_crystal_size_mid     0.26
_exptl_crystal_size_min     0.18
_exptl_crystal_density_diffrn     3.838
_exptl_crystal_F_000     1064
_exptl_absorpt_coefficient_mu     7.634
_exptl_absorpt_correction_type     multi-scan
_exptl_absorpt_process_details
;
(<i>SADABS</i>; Bruker, 2009)
;
_exptl_absorpt_correction_T_min     0.5445
_exptl_absorpt_correction_T_max     0.7470
_diffrn_ambient_temperature     296(2)
_diffrn_radiation_type     MoK\a
_diffrn_radiation_wavelength     0.71073
_diffrn_radiation_source     'fine-focus sealed tube'
_diffrn_radiation_monochromator     graphite
_diffrn_measurement_device_type     'Bruker X8 APEX'
_diffrn_measurement_method     '\f and \w scans'
_diffrn_reflns_number     17759
_diffrn_reflns_av_R_equivalents     0.0303
_diffrn_reflns_theta_min     2.420
_diffrn_reflns_theta_max     32.572
_diffrn_reflns_theta_full     25.242
_diffrn_measured_fraction_theta_max     0.998
_diffrn_measured_fraction_theta_full     0.997
_diffrn_reflns_limit_h_min     -18
_diffrn_reflns_limit_h_max     18
_diffrn_reflns_limit_k_min     -19
_diffrn_reflns_limit_k_max     19
_diffrn_reflns_limit_l_min     -7
_diffrn_reflns_limit_l_max     10
_reflns_number_total     1768
_reflns_number_gt     1595
_reflns_threshold_expression     'I > 2\s(I)'
_refine_ls_structure_factor_coef     Fsqd
_refine_ls_matrix_type     full
_refine_ls_R_factor_all     0.0245
_refine_ls_R_factor_gt     0.0202
_refine_ls_wR_factor_gt     0.0540
_refine_ls_wR_factor_ref     0.0559
_refine_ls_goodness_of_fit_ref     1.122
_refine_ls_restrained_S_all     1.122
_refine_ls_number_reflns     1768
_refine_ls_number_parameters     100
_refine_ls_number_restraints     0
_refine_ls_hydrogen_treatment     undef
_refine_ls_weighting_scheme     calc
_refine_ls_weighting_details
              'w=1/[\s^2^(Fo^2^)+(0.0252P)^2^+2.9028P] where P=(Fo^2^+2Fc^2^)/3'
_atom_sites_solution_hydrogens     .
_atom_sites_solution_primary     ?
_atom_sites_solution_secondary     ?
_refine_ls_shift/su_max     0.001
_refine_ls_shift/su_mean     0.000
_refine_diff_density_max     0.737
_refine_diff_density_min     -0.987
_refine_ls_extinction_method     none
_refine_ls_extinction_coef     .
loop_
    _atom_type_symbol
    _atom_type_description
    _atom_type_scat_dispersion_real
    _atom_type_scat_dispersion_imag
    _atom_type_scat_source
    'O' 'O' 0.0106 0.0060
                         'International Tables Vol C Tables 4.2.6.8 and 6.1.1.4'
    'Na' 'Na' 0.0362 0.0249
                         'International Tables Vol C Tables 4.2.6.8 and 6.1.1.4'
    'V' 'V' 0.3005 0.5294
                         'International Tables Vol C Tables 4.2.6.8 and 6.1.1.4'
    'Mn' 'Mn' 0.3368 0.7283
                         'International Tables Vol C Tables 4.2.6.8 and 6.1.1.4'
    'Fe' 'Fe' 0.3463 0.8444
                         'International Tables Vol C Tables 4.2.6.8 and 6.1.1.4'
_computing_data_collection
;
APEX2 (Bruker, 2009)
;
_computing_cell_refinement
;
SAINT (Bruker, 2009)
;
_computing_data_reduction
;
SAINT (Bruker, 2009)
;
_computing_structure_solution
;
SHELXT (Sheldrick, 2015<i>a</i>)
;
_computing_structure_refinement
;
SHELXL2014 (Sheldrick, 2015<i>b</i>)
;
_computing_molecular_graphics
;
ORTEP-3 for Windows (Farrugia, 2012) and DIAMOND (Brandenburg,
2006)
;
_computing_publication_material
;
publCIF (Westrip, 2010)
;
loop_
    _atom_site_type_symbol
    _atom_site_label
    _atom_site_fract_x
    _atom_site_fract_y
    _atom_site_fract_z
    _atom_site_U_iso_or_equiv
    _atom_site_adp_type
    _atom_site_calc_flag
    _atom_site_occupancy
    _atom_site_disorder_assembly
    _atom_site_disorder_group
    Fe Fe1 0.28812(3) 0.65986(2) 0.87842(4) 0.00988(7) Uani d 1 . .
    Fe Fe2 0.0000 0.73519(3) 0.2500 0.01105(9) Uani d 1 . .
    V V1 0.26720(3) 0.61038(2) 0.37946(5) 0.00884(7) Uani d 1 . .
    V V2 0.0000 0.71081(4) 0.7500 0.01126(10) Uani d 1 . .
    Mn Mn1 0.0000 0.5000 0.5000 0.0136(8) Uani d 0.3 . .
    Na Na1 0.0000 0.5000 0.5000 0.0420(18) Uani d 0.7 . .
    Na Na2 0.5000 0.4890(3) 0.7500 0.0432(7) Uani d 0.7 . .
    O O1 0.12025(14) 0.59837(11) 0.3264(3) 0.0151(3) Uani d 1 . .
    O O2 0.28070(14) 0.68158(12) 0.1709(2) 0.0160(3) Uani d 1 . .
    O O3 0.33564(14) 0.67141(12) 0.6228(2) 0.0148(3) Uani d 1 . .
    O O4 0.11010(16) 0.62915(12) 0.7570(3) 0.0194(3) Uani d 1 . .
    O O5 0.03980(14) 0.78286(12) 0.9783(2) 0.0138(3) Uani d 1 . .
    O O6 0.33208(16) 0.49277(13) 0.3977(3) 0.0189(3) Uani d 1 . .
loop_
    _atom_site_aniso_label
    _atom_site_aniso_U_11
    _atom_site_aniso_U_22
    _atom_site_aniso_U_33
    _atom_site_aniso_U_12
    _atom_site_aniso_U_13
    _atom_site_aniso_U_23
    Fe1 0.01049(13) 0.01185(12) 0.00849(13) -0.00026(9) 0.00491(10) -0.00052(9)
    Fe2 0.00964(17) 0.01269(17) 0.01294(19) 0.000 0.00665(14) 0.000
    V1 0.00876(14) 0.01060(14) 0.00697(15) -0.00061(10) 0.00267(11) -0.00072(10)
    V2 0.0160(2) 0.00896(18) 0.0073(2) 0.000 0.00244(16) 0.000
    Mn1 0.0196(17) 0.0093(18) 0.0073(18) -0.0076(13) -0.0005(14) 0.0011(13)
    Na1 0.059(4) 0.027(4) 0.033(4) -0.001(3) 0.009(3) -0.001(3)
    Na2 0.0216(12) 0.0687(19) 0.0345(14) 0.000 0.0047(10) 0.000
    O1 0.0108(6) 0.0137(6) 0.0201(8) -0.0008(5) 0.0049(6) -0.0013(5)
    O2 0.0160(7) 0.0203(7) 0.0119(7) -0.0020(5) 0.0053(6) -0.0005(5)
    O3 0.0176(7) 0.0142(6) 0.0117(7) -0.0049(5) 0.0043(5) -0.0007(5)
    O4 0.0234(8) 0.0136(6) 0.0163(7) 0.0027(6) 0.0015(6) -0.0045(5)
    O5 0.0116(6) 0.0177(6) 0.0124(7) 0.0003(5) 0.0048(5) 0.0003(5)
    O6 0.0173(7) 0.0200(7) 0.0191(8) 0.0024(6) 0.0063(6) -0.0056(6)
_geom_special_details
;
 All esds (except the esd in the dihedral angle between two l.s. planes)
 are estimated using the full covariance matrix.  The cell esds are taken
 into account individually in the estimation of esds in distances, angles
 and torsion angles; correlations between esds in cell parameters are only
 used when they are defined by crystal symmetry.  An approximate (isotropic)
 treatment of cell esds is used for estimating esds involving l.s. planes.
;
loop_
    _geom_bond_atom_site_label_1
    _geom_bond_atom_site_label_2
    _geom_bond_site_symmetry_2
    _geom_bond_distance
    _geom_bond_publ_flag
    Fe1 O4 . 2.0167(18) ?
    Fe1 O3 . 2.0180(16) ?
    Fe1 O6 6_566 2.0299(17) ?
    Fe1 O2 1_556 2.0358(16) ?
    Fe1 O5 7_567 2.0599(16) ?
    Fe1 O2 7_566 2.1841(16) ?
    Fe2 O5 2_556 2.1540(15) ?
    Fe2 O5 1_554 2.1540(15) ?
    Fe2 O3 7_566 2.1915(15) ?
    Fe2 O3 8_465 2.1915(15) ?
    Fe2 O1 2 2.2136(15) ?
    Fe2 O1 . 2.2136(15) ?
    V1 O1 . 1.6647(15) ?
    V1 O6 . 1.6878(16) ?
    V1 O3 . 1.7351(16) ?
    V1 O2 . 1.7420(16) ?
    V2 O4 . 1.6726(17) ?
    V2 O4 2_556 1.6726(17) ?
    V2 O5 . 1.7147(15) ?
    V2 O5 2_556 1.7147(15) ?
    Mn1 O4 5_566 2.4181(16) ?
    Mn1 O4 . 2.4181(16) ?
    Mn1 O1 6_566 2.4941(16) ?
    Mn1 O1 2 2.4941(16) ?
    Mn1 O1 . 2.5115(15) ?
    Mn1 O1 5_566 2.5115(15) ?
    Na1 O4 5_566 2.4181(16) ?
    Na1 O4 . 2.4181(16) ?
    Na1 O1 6_566 2.4941(16) ?
    Na1 O1 2 2.4941(16) ?
    Na1 O1 . 2.5115(15) ?
    Na1 O1 5_566 2.5115(15) ?
    Na1 O4 6_565 2.9698(18) ?
    Na1 O4 2_556 2.9698(18) ?
    Na2 O6 2_656 2.4879(18) ?
    Na2 O6 . 2.4879(18) ?
    Na2 O6 5_666 2.5627(18) ?
    Na2 O6 6_566 2.5627(18) ?
    Na2 O3 2_656 2.982(3) ?
    Na2 O3 . 2.982(3) ?
loop_
    _geom_angle_atom_site_label_1
    _geom_angle_atom_site_label_2
    _geom_angle_atom_site_label_3
    _geom_angle_site_symmetry_1
    _geom_angle_site_symmetry_3
    _geom_angle
    _geom_angle_publ_flag
    O4 Fe1 O3 . . 104.67(7) ?
    O4 Fe1 O6 . 6_566 92.56(7) ?
    O3 Fe1 O6 . 6_566 88.77(7) ?
    O4 Fe1 O2 . 1_556 90.31(7) ?
    O3 Fe1 O2 . 1_556 162.33(6) ?
    O6 Fe1 O2 6_566 1_556 100.04(7) ?
    O4 Fe1 O5 . 7_567 169.09(6) ?
    O3 Fe1 O5 . 7_567 80.18(6) ?
    O6 Fe1 O5 6_566 7_567 97.36(7) ?
    O2 Fe1 O5 1_556 7_567 83.50(6) ?
    O4 Fe1 O2 . 7_566 80.83(6) ?
    O3 Fe1 O2 . 7_566 90.51(6) ?
    O6 Fe1 O2 6_566 7_566 172.94(7) ?
    O2 Fe1 O2 1_556 7_566 82.57(6) ?
    O5 Fe1 O2 7_567 7_566 89.43(6) ?
    O5 Fe2 O5 2_556 1_554 146.82(8) ?
    O5 Fe2 O3 2_556 7_566 87.45(6) ?
    O5 Fe2 O3 1_554 7_566 74.36(6) ?
    O5 Fe2 O3 2_556 8_465 74.36(6) ?
    O5 Fe2 O3 1_554 8_465 87.45(6) ?
    O3 Fe2 O3 7_566 8_465 113.28(8) ?
    O5 Fe2 O1 2_556 2 95.65(6) ?
    O5 Fe2 O1 1_554 2 110.91(6) ?
    O3 Fe2 O1 7_566 2 160.16(6) ?
    O3 Fe2 O1 8_465 2 86.35(6) ?
    O5 Fe2 O1 2_556 . 110.91(6) ?
    O5 Fe2 O1 1_554 . 95.65(6) ?
    O3 Fe2 O1 7_566 . 86.35(6) ?
    O3 Fe2 O1 8_465 . 160.16(6) ?
    O1 Fe2 O1 2 . 74.22(8) ?
    O1 V1 O6 . . 110.59(8) ?
    O1 V1 O3 . . 109.68(8) ?
    O6 V1 O3 . . 107.22(8) ?
    O1 V1 O2 . . 106.29(8) ?
    O6 V1 O2 . . 110.84(8) ?
    O3 V1 O2 . . 112.27(7) ?
    O4 V2 O4 . 2_556 101.92(12) ?
    O4 V2 O5 . . 111.28(8) ?
    O4 V2 O5 2_556 . 108.67(8) ?
    O4 V2 O5 . 2_556 108.67(8) ?
    O4 V2 O5 2_556 2_556 111.28(8) ?
    O5 V2 O5 . 2_556 114.33(10) ?
    O4 Mn1 O4 5_566 . 180.0 ?
    O4 Mn1 O1 5_566 6_566 105.66(5) ?
    O4 Mn1 O1 . 6_566 74.34(5) ?
    O4 Mn1 O1 5_566 2 74.34(5) ?
    O4 Mn1 O1 . 2 105.66(5) ?
    O1 Mn1 O1 6_566 2 180.0 ?
    O4 Mn1 O1 5_566 . 105.33(6) ?
    O4 Mn1 O1 . . 74.67(6) ?
    O1 Mn1 O1 6_566 . 115.50(6) ?
    O1 Mn1 O1 2 . 64.50(6) ?
    O4 Mn1 O1 5_566 5_566 74.67(6) ?
    O4 Mn1 O1 . 5_566 105.33(6) ?
    O1 Mn1 O1 6_566 5_566 64.50(6) ?
    O1 Mn1 O1 2 5_566 115.50(6) ?
    O1 Mn1 O1 . 5_566 180.00(6) ?
    O4 Na1 O4 5_566 . 180.0 ?
    O4 Na1 O1 5_566 6_566 105.66(5) ?
    O4 Na1 O1 . 6_566 74.34(5) ?
    O4 Na1 O1 5_566 2 74.34(5) ?
    O4 Na1 O1 . 2 105.66(5) ?
    O1 Na1 O1 6_566 2 180.0 ?
    O4 Na1 O1 5_566 . 105.33(6) ?
    O4 Na1 O1 . . 74.67(6) ?
    O1 Na1 O1 6_566 . 115.50(6) ?
    O1 Na1 O1 2 . 64.50(6) ?
    O4 Na1 O1 5_566 5_566 74.67(6) ?
    O4 Na1 O1 . 5_566 105.33(6) ?
    O1 Na1 O1 6_566 5_566 64.50(6) ?
    O1 Na1 O1 2 5_566 115.50(6) ?
    O1 Na1 O1 . 5_566 180.00(6) ?
    O4 Na1 O4 5_566 6_565 56.55(7) ?
    O4 Na1 O4 . 6_565 123.45(7) ?
    O1 Na1 O4 6_566 6_565 88.74(5) ?
    O1 Na1 O4 2 6_565 91.26(5) ?
    O1 Na1 O4 . 6_565 64.95(5) ?
    O1 Na1 O4 5_566 6_565 115.05(5) ?
    O4 Na1 O4 5_566 2_556 123.45(7) ?
    O4 Na1 O4 . 2_556 56.55(7) ?
    O1 Na1 O4 6_566 2_556 91.26(5) ?
    O1 Na1 O4 2 2_556 88.74(5) ?
    O1 Na1 O4 . 2_556 115.05(5) ?
    O1 Na1 O4 5_566 2_556 64.95(5) ?
    O4 Na1 O4 6_565 2_556 180.0 ?
    O6 Na2 O6 2_656 . 177.75(17) ?
    O6 Na2 O6 2_656 5_666 84.40(5) ?
    O6 Na2 O6 . 5_666 95.40(5) ?
    O6 Na2 O6 2_656 6_566 95.40(5) ?
    O6 Na2 O6 . 6_566 84.40(5) ?
    O6 Na2 O6 5_666 6_566 169.46(16) ?
    O6 Na2 O3 2_656 2_656 59.69(6) ?
    O6 Na2 O3 . 2_656 118.28(11) ?
    O6 Na2 O3 5_666 2_656 60.86(6) ?
    O6 Na2 O3 6_566 2_656 109.99(10) ?
    O6 Na2 O3 2_656 . 118.28(11) ?
    O6 Na2 O3 . . 59.69(6) ?
    O6 Na2 O3 5_666 . 109.99(10) ?
    O6 Na2 O3 6_566 . 60.86(6) ?
    O3 Na2 O3 2_656 . 75.74(10) ?
_shelx_hkl_file
;
  -2   0   0  650.03   13.50
   2   0   0  615.84   13.80
   2   0   0  625.14   14.30
   2   0   0  631.24   13.60
  -2   0   0  620.14   14.10
  -2   0   0  624.14   14.30
  -2   0   0  623.14   13.40
  -4   0   0 4590.84   95.49
  -4   0   0 4609.14   95.89
  -4   0   0 4666.63   93.99
  -4   0   0 4636.44   94.09
   4   0   0 4565.24   94.89
   4   0   0 4637.64   94.39
   4   0   0 4713.93   95.99
   4   0   0 4469.55   94.49
   6   0   0  364.06    9.50
  -6   0   0  355.76    8.90
  -6   0   0  354.96   10.80
  -6   0   0  347.17   11.20
   6   0   0  328.07   10.00
   6   0   0  348.37    9.50
  -6   0   0  355.66    9.10
   8   0   0  960.80   24.60
  -8   0   0 1051.99   25.60
  -8   0   0 1019.60   26.10
  -8   0   0 1011.20   23.20
   8   0   0 1028.00   24.00
   8   0   0 1006.30   23.60
  10   0   0  622.04   16.60
  10   0   0  563.04   17.20
 -10   0   0  583.34   17.60
 -10   0   0  580.14   18.60
 -10   0   0  597.84   15.50
  10   0   0  611.54   16.10
  12   0   0    8.70    3.00
  12   0   0    2.20    3.50
 -12   0   0    9.80    2.60
 -12   0   0    4.20    3.30
  12   0   0   11.40    3.10
  14   0   0  321.67   13.00
  14   0   0  321.97   14.30
 -14   0   0  332.97   13.40
 -14   0   0  300.37   11.20
  14   0   0  326.47   12.00
  16   0   0   -5.80    4.10
  16   0   0   -2.80    5.20
   1  -1   0   23.30    0.90
   1  -1   0   21.30    1.00
   1  -1   0   21.90    0.90
  -1  -1   0   23.10    1.00
  -1  -1   0   22.70    0.90
  -1  -1   0   22.10    1.00
   1  -1   0   20.80    0.80
  -1  -1   0   20.70    0.80
   1  -1   0   21.00    1.00
  -1  -1   0   21.40    1.40
  -1  -1   0   19.40    1.10
  -1   1   0   20.90    0.80
   1   1   0   17.60    0.80
   1   1   0   21.00    0.90
   1   1   0   16.90    0.90
   1   1   0   22.90    1.00
  -1   1   0   22.30    0.80
  -1   1   0   22.50    1.10
  -1   1   0   23.00    0.90
   1   1   0   21.90    1.00
   1   1   0   22.70    1.20
  -1   1   0   23.10    0.90
  -1   1   0   21.20    1.10
  -3  -1   0 1258.27   29.00
   3  -1   0 1344.47   28.10
   3  -1   0 1311.87   27.90
  -3  -1   0 1328.87   27.60
   3  -1   0 1307.97   27.50
   3  -1   0 1294.47   28.60
  -3  -1   0 1321.37   27.20
  -3  -1   0 1217.08   28.70
  -3  -1   0 1305.07   27.50
   3   1   0 1303.97   28.10
   3   1   0 1333.17   27.50
  -3   1   0 1339.57   27.50
  -3   1   0 1336.87   28.80
  -3   1   0 1381.16   28.10
   3   1   0 1326.67   29.10
  -3   1   0 1328.67   27.40
   3   1   0 1339.67   27.90
   5  -1   0 1316.47   29.20
   5  -1   0 1326.37   28.80
  -5  -1   0 1294.07   28.10
  -5  -1   0 1314.17   28.30
  -5  -1   0 1324.47   30.40
   5  -1   0 1337.27   30.20
  -5  -1   0 1267.47   30.10
  -5  -1   0 1346.57   27.50
  -5   1   0 1325.67   30.30
   5   1   0 1337.67   28.40
   5   1   0 1299.37   28.80
  -5   1   0 1335.47   28.10
  -5   1   0 1329.17   29.40
  -5   1   0 1298.97   28.20
   5   1   0 1272.57   29.10
   5   1   0 1365.76   31.00
   7  -1   0  908.71   21.70
  -7  -1   0  929.11   21.00
  -7  -1   0  908.21   21.20
  -7  -1   0  904.61   23.70
  -7  -1   0  958.90   23.80
   7  -1   0  931.91   22.50
   7   1   0  933.91   21.90
   7   1   0  917.31   22.50
  -7   1   0  942.01   22.80
  -7   1   0  925.11   23.70
  -7   1   0  959.10   20.90
  -7   1   0  925.61   21.10
   7   1   0  947.81   21.40
   9  -1   0   24.90    3.30
  -9  -1   0   22.70    4.40
  -9  -1   0   23.20    2.50
   9  -1   0   28.20    3.90
  -9  -1   0   29.90    3.10
   9  -1   0   28.80    3.20
  -9  -1   0   32.10    4.90
  -9   1   0   23.80    2.50
   9   1   0   28.70    3.20
  -9   1   0   30.00    4.30
  -9   1   0   24.10    2.80
   9   1   0   23.50    3.80
   9   1   0   28.50    3.50
  -9   1   0   27.70    4.60
 -11  -1   0  246.48   10.90
  11  -1   0  247.38    9.50
  11  -1   0  252.57    9.40
 -11  -1   0  248.78    8.70
  11  -1   0  225.78   10.20
 -11   1   0  253.67   10.10
  11   1   0  244.18    9.70
  11   1   0  230.38   10.40
  11   1   0  247.88    9.00
 -11   1   0  239.48    8.60
 -13  -1   0   96.59    6.00
 -13  -1   0  101.79    8.00
  13  -1   0  128.79    7.20
  13  -1   0   93.69    8.00
  13  -1   0  100.19    7.10
  13   1   0  111.39    7.50
 -13   1   0  122.49    7.70
  13   1   0  112.79    6.50
 -13   1   0   94.99    5.90
  13   1   0  102.69    8.20
  15  -1   0   69.69    8.40
 -15  -1   0   74.79   10.10
  15  -1   0   89.69    7.30
  15  -1   0   87.59    7.80
  15   1   0   78.39    7.60
  15   1   0   86.39    9.10
  17  -1   0   -2.50    5.80
  17   1   0    7.70    6.00
  17   1   0    3.40    4.00
  17   1   0   -5.20    6.40
   0  -2   0 1511.95   31.50
   0  -2   0 1466.55   31.40
   0  -2   0 1517.75   31.40
   0  -2   0 1562.44   31.50
   0  -2   0 1583.44   31.80
   0  -2   0 1520.55   31.90
   0  -2   0 1507.65   32.00
   0   2   0 1529.95   32.10
   0   2   0 1557.64   31.40
   0   2   0 1506.75   31.70
   0   2   0 1578.44   31.50
   0   2   0 1582.94   31.70
   0   2   0 1500.45   31.40
   0   2   0 1548.55   31.50
  -2  -2   0  187.68    4.80
   2  -2   0  191.18    5.20
   2  -2   0  186.98    5.00
   2  -2   0  189.38    4.80
   2  -2   0  185.68    4.70
  -2  -2   0  197.48    5.20
  -2  -2   0  195.08    4.80
   2  -2   0  192.18    5.10
   2  -2   0  186.08    4.90
  -2  -2   0  194.08    5.30
  -2  -2   0  182.98    6.30
  -2   2   0  203.98    5.50
   2   2   0  190.18    4.90
  -2   2   0  190.78    4.70
  -2   2   0  194.88    4.70
  -2   2   0  196.58    4.80
   2   2   0  201.58    5.80
   2   2   0  191.88    5.20
   2   2   0  194.78    5.20
  -2   2   0  207.48    5.20
  -2   2   0  179.08    5.40
   2   2   0  196.58    5.10
  -4  -2   0  915.61   22.50
   4  -2   0  952.50   21.60
  -4  -2   0  884.41   21.90
   4  -2   0  928.51   21.00
  -4  -2   0  937.61   20.30
  -4  -2   0  940.01   20.40
  -4  -2   0  956.80   20.50
   4  -2   0  938.21   21.00
   4  -2   0  936.31   19.80
  -4  -2   0  947.31   20.50
   4   2   0  909.81   20.10
  -4   2   0  957.70   20.20
   4   2   0  948.51   21.00
  -4   2   0  928.81   20.30
   4   2   0 1004.50   22.60
   4   2   0  927.71   21.10
   4   2   0  952.90   20.20
  -4   2   0  943.91   21.90
  -4   2   0  985.20   20.80
  -6  -2   0  103.59    4.10
  -6  -2   0  105.09    3.70
   6  -2   0  104.69    4.60
  -6  -2   0  104.39    6.20
  -6  -2   0  103.99    3.90
  -6  -2   0  106.39    5.90
   6  -2   0  106.79    4.80
   6   2   0  113.19    4.70
  -6   2   0  102.89    3.80
   6   2   0   91.19    4.80
  -6   2   0   99.79    5.80
  -6   2   0  101.09    4.00
  -6   2   0  108.29    4.80
   6   2   0  101.89    4.00
  -8  -2   0   18.90    2.20
   8  -2   0   19.20    3.00
  -8  -2   0   20.40    4.20
   8  -2   0   15.80    2.80
  -8  -2   0   15.60    3.90
  -8  -2   0   17.80    2.40
   8   2   0   17.20    2.80
   8   2   0   16.20    2.50
   8   2   0   20.10    3.40
  -8   2   0   18.90    2.40
  -8   2   0   14.40    3.70
  -8   2   0   15.40    1.90
  -8   2   0   20.60    3.30
 -10  -2   0  193.88    9.70
  10  -2   0  191.08    7.80
 -10  -2   0  185.28    7.30
  10  -2   0  188.08    8.60
  10  -2   0  191.08    8.00
  10   2   0  192.88    8.20
  10   2   0  195.48    8.90
 -10   2   0  195.08    8.20
 -10   2   0  192.18    7.10
  10   2   0  196.08    7.20
 -10   2   0  192.88    9.70
  12  -2   0    1.70    2.90
  12  -2   0    0.80    3.10
 -12  -2   0    0.80    2.20
 -12  -2   0    4.40    3.80
  12  -2   0    3.00    2.50
  12   2   0    4.80    3.10
 -12   2   0    9.90    3.20
  12   2   0    6.70    2.60
  12   2   0    4.20    3.50
 -12   2   0    2.40    2.20
  14  -2   0  123.79    9.50
  14  -2   0  125.39    7.90
 -14  -2   0  130.99    7.10
 -14  -2   0  123.39    9.40
  14  -2   0  117.09    8.10
  14   2   0  122.09    9.80
  14   2   0  129.89    8.80
  14   2   0  132.29    7.80
 -14   2   0  117.09    6.80
  16  -2   0    2.40    4.50
  16  -2   0   -3.70    4.20
  16  -2   0   -0.20    5.30
  16   2   0   -1.50    5.30
  16   2   0    3.00    3.60
  16   2   0   -6.70    4.30
  18  -2   0   15.80    7.20
  18   2   0   26.90    7.80
  18   2   0   26.90    5.60
  -1  -3   0    1.40    1.30
  -1  -3   0    0.50    0.70
   1  -3   0    1.90    0.90
   1  -3   0    0.40    0.60
  -1  -3   0   -1.80    1.50
   1  -3   0    0.40    1.20
   1  -3   0    0.60    0.70
   1  -3   0    0.60    0.70
   1  -3   0    0.50    1.20
  -1  -3   0    1.80    1.40
   1  -3   0   -0.80    0.60
  -1  -3   0    1.10    0.70
  -1   3   0    1.70    1.20
   1   3   0    0.70    1.20
   1   3   0   -0.20    0.70
   1   3   0    1.30    1.10
   1   3   0   -1.50    0.90
   1   3   0    1.70    0.90
  -1   3   0    0.20    0.70
  -1   3   0   -0.30    0.70
  -1   3   0    1.50    1.20
   1   3   0    0.10    0.70
  -1   3   0   -0.20    1.00
  -1   3   0   -0.60    0.70
   1   3   0    0.40    0.70
  -3  -3   0  892.31   19.70
  -3  -3   0  893.71   19.80
   3  -3   0  875.21   19.70
   3  -3   0  844.02   19.10
   3  -3   0  875.61   19.10
   3  -3   0  897.11   19.40
   3  -3   0  867.61   19.40
  -3  -3   0  843.82   19.00
  -3  -3   0  884.21   19.10
  -3  -3   0  835.02   21.10
   3   3   0  862.41   19.20
  -3   3   0  855.61   20.00
   3   3   0  870.31   19.60
   3   3   0  945.01   20.60
  -3   3   0  914.41   19.80
   3   3   0  877.31   19.40
  -3   3   0  891.61   19.00
  -3   3   0  889.01   19.00
   3   3   0  893.51   19.70
  -3   3   0  928.21   19.60
  -3   3   0  880.71   18.80
  -5  -3   0 1322.47   31.50
   5  -3   0 1333.67   29.90
  -5  -3   0 1349.27   28.90
  -5  -3   0 1311.67   28.70
   5  -3   0 1328.27   29.50
  -5  -3   0 1330.67   29.00
  -5  -3   0 1325.07   28.70
   5  -3   0 1301.47   28.00
   5  -3   0 1315.77   29.40
   5   3   0 1335.07   29.70
  -5   3   0 1314.87   28.40
   5   3   0 1319.17   28.40
  -5   3   0 1368.36   28.70
   5   3   0 1329.27   29.00
   5   3   0 1364.46   29.50
  -5   3   0 1356.46   30.50
  -5   3   0 1316.47   28.50
   7  -3   0 1587.14   36.90
   7  -3   0 1649.44   37.30
  -7  -3   0 1607.24   35.80
  -7  -3   0 1660.63   36.10
  -7  -3   0 1671.13   35.70
  -7  -3   0 1746.23   39.70
  -7   3   0 1653.33   38.40
  -7   3   0 1705.93   36.40
   7   3   0 1688.03   37.10
  -7   3   0 1689.73   35.90
   7   3   0 1615.34   37.40
  -7   3   0 1655.93   35.60
  -9  -3   0  221.08    7.20
  -9  -3   0  209.58    6.60
  -9  -3   0  227.08    7.60
   9  -3   0  194.98    8.50
  -9  -3   0  224.78   10.60
   9  -3   0  219.18    8.40
   9   3   0  229.28    8.60
   9   3   0  200.18    8.90
  -9   3   0  219.58    7.40
  -9   3   0  217.28    8.00
  -9   3   0  204.68    9.80
 -11  -3   0  460.05   16.50
  11  -3   0  430.96   15.10
  11  -3   0  495.15   14.90
 -11  -3   0  473.45   13.50
  11  -3   0  472.55   14.30
  11   3   0  478.75   14.10
  11   3   0  457.95   14.80
 -11   3   0  477.25   13.30
 -11   3   0  465.25   16.30
  11   3   0  471.25   15.70
 -11   3   0  487.35   13.80
  13  -3   0   12.30    3.90
 -13  -3   0   12.20    3.10
 -13  -3   0    9.00    4.70
  13  -3   0   13.10    4.40
  13  -3   0   14.20    3.50
  13   3   0   11.80    3.50
  13   3   0   13.60    4.20
 -13   3   0   16.60    3.20
  13   3   0   14.20    4.80
 -15  -3   0   18.60    5.50
  15  -3   0   18.00    5.70
  15  -3   0   17.50    4.70
  15  -3   0   24.00    5.00
 -15  -3   0   19.00    4.10
  15   3   0   15.80    5.80
  15   3   0   15.70    4.40
  15   3   0   13.90    4.90
  17  -3   0   48.80    8.50
  17   3   0   33.00    7.80
  17   3   0   47.00    6.30
  17   3   0   26.00    7.00
   0  -4   0  352.56    8.40
   0  -4   0  347.77    9.20
   0  -4   0  348.57    8.20
   0  -4   0  349.96    8.30
   0  -4   0  363.36    8.90
   0  -4   0  345.57    9.40
   0   4   0  353.86    8.20
   0   4   0  362.66    8.80
   0   4   0  359.86    9.40
   0   4   0  348.67    8.30
   0   4   0  343.07    8.80
   0   4   0  353.06    8.10
   0   4   0  353.46    8.30
  -2  -4   0 6304.07  127.79
   2  -4   0 6386.66  128.49
   2  -4   0 6262.37  129.79
  -2  -4   0 6065.79  129.59
  -2  -4   0 6238.58  128.89
  -2  -4   0 6424.06  127.79
   2  -4   0 6215.88  128.39
  -2  -4   0 6206.58  129.09
  -2   4   0 6340.17  128.89
   2   4   0 6337.57  128.59
  -2   4   0 6254.97  128.69
   2   4   0 6235.58  127.69
  -2   4   0 6330.07  127.59
  -2   4   0 6292.27  127.69
   2   4   0 6272.87  127.89
   2   4   0 6095.99  128.09
   2   4   0 6441.36  128.59
   2   4   0 6379.46  127.89
  -2   4   0 6208.68  127.69
   2   4   0 6481.75  128.49
   2   4   0 6295.27  130.49
  -4  -4   0  166.68    7.30
  -4  -4   0  178.28    5.30
   4  -4   0  167.38    5.90
   4  -4   0  172.48    5.30
  -4  -4   0  174.68    5.20
  -4  -4   0  171.08    5.90
   4  -4   0  173.58    5.50
   4  -4   0  176.38    5.60
  -4  -4   0  169.38    6.00
   4  -4   0  171.48    5.10
   4   4   0  173.38    5.90
  -4   4   0  166.68    6.20
   4   4   0  165.78    5.70
   4   4   0  188.28    7.00
  -4   4   0  177.18    4.90
  -4   4   0  175.48    5.20
  -4   4   0  176.78    5.70
  -4   4   0  182.38    6.30
   4   4   0  171.28    5.30
  -4   4   0  170.38    5.00
   4   4   0  168.38    5.40
  -6  -4   0 2410.96   54.39
   6  -4   0 2356.66   50.09
   6  -4   0 2406.76   51.89
  -6  -4   0 2421.96   51.49
  -6  -4   0 2444.16   50.99
  -6  -4   0 2484.35   51.39
  -6  -4   0 2385.56   50.89
   6  -4   0 2362.26   51.99
   6   4   0 2389.16   51.19
  -6   4   0 2403.96   50.69
   6   4   0 2388.96   50.69
   6   4   0 2389.16   52.09
  -6   4   0 2449.45   50.99
  -6   4   0 2436.66   50.49
  -6   4   0 2424.66   52.79
   6   4   0 2416.96   51.89
   8  -4   0   31.50    3.70
  -8  -4   0   27.80    2.90
  -8  -4   0   37.90    3.20
  -8  -4   0   33.50    5.20
  -8  -4   0   33.80    3.20
  -8  -4   0   31.60    2.80
   8  -4   0   32.20    3.60
   8   4   0   28.10    3.10
  -8   4   0   30.80    2.90
  -8   4   0   37.30    3.40
   8   4   0   29.30    3.60
  -8   4   0   31.80    4.60
  -8   4   0   21.80    2.30
   8   4   0   33.10    4.00
  10  -4   0   75.49    5.80
 -10  -4   0   71.69    5.30
 -10  -4   0   83.89    5.00
 -10  -4   0   75.79    7.40
  10  -4   0   79.19    5.70
  10   4   0   69.39    6.10
  10   4   0   72.69    5.90
 -10   4   0   77.69    4.60
  10   4   0   81.79    5.00
 -10   4   0   73.89    4.60
 -10   4   0   86.59    7.00
 -12  -4   0  373.66   12.00
 -12  -4   0  372.56   15.30
  12  -4   0  371.96   12.60
  12  -4   0  376.46   14.10
  12  -4   0  390.26   13.50
  12   4   0  387.06   12.60
  12   4   0  347.67   13.90
  12   4   0  358.76   13.40
 -12   4   0  358.66   11.50
 -14  -4   0    9.40    3.30
  14  -4   0    9.00    4.80
 -14  -4   0    6.60    4.80
  14  -4   0   10.40    4.10
  14  -4   0   11.60    3.80
  14   4   0    7.90    4.70
  14   4   0   14.30    5.30
  14   4   0   13.70    3.90
  16  -4   0  132.29    9.10
  16  -4   0  108.89    9.10
  16  -4   0  104.09   10.30
 -16  -4   0  115.59   10.00
  16   4   0  116.99    8.70
  16   4   0   91.59    9.90
  16   4   0  108.49   10.20
   1  -5   0   12.40    1.90
   1  -5   0   11.10    1.20
   1  -5   0   11.10    1.80
  -1  -5   0    8.60    1.20
   1  -5   0   10.30    1.50
  -1  -5   0    9.70    1.90
   1  -5   0    8.60    1.20
  -1  -5   0    9.40    1.20
  -1  -5   0   12.40    2.10
  -1  -5   0    9.90    1.20
  -1  -5   0   12.20    2.00
   1  -5   0   11.00    1.20
   1   5   0    8.80    1.10
  -1   5   0    9.00    1.50
  -1   5   0    8.90    1.70
  -1   5   0   11.30    1.90
   1   5   0   10.50    1.30
   1   5   0   11.70    1.50
  -1   5   0   10.40    1.20
   1   5   0   12.30    1.90
  -1   5   0    9.80    1.20
   1   5   0   11.00    1.70
  -1   5   0   10.70    1.30
   1   5   0   10.80    1.30
   3  -5   0 1435.16   31.40
  -3  -5   0 1386.86   33.00
   3  -5   0 1398.16   31.10
  -3  -5   0 1419.06   30.70
  -3  -5   0 1416.96   32.20
   3  -5   0 1411.36   31.40
  -3  -5   0 1467.05   30.80
  -3  -5   0 1419.86   31.90
   3   5   0 1448.26   31.70
  -3   5   0 1456.95   32.00
   3   5   0 1434.46   30.70
   3   5   0 1520.05   32.10
   3   5   0 1397.96   30.80
   3   5   0 1418.66   31.20
   3   5   0 1478.85   31.80
  -3   5   0 1444.66   30.60
  -3   5   0 1426.26   30.50
  -3   5   0 1427.36   31.90
   3   5   0 1415.26   30.50
   3   5   0 1465.95   30.80
  -3   5   0 1469.15   30.30
  -5  -5   0  367.26    9.60
  -5  -5   0  357.46   12.30
  -5  -5   0  364.66    9.50
   5  -5   0  344.27    9.40
   5  -5   0  356.36    9.30
   5  -5   0  369.26    9.90
   5  -5   0  359.86   10.50
  -5  -5   0  365.26   10.70
  -5  -5   0  366.16   10.50
   5  -5   0  351.86   10.00
  -5   5   0  368.46   10.70
  -5   5   0  370.96   10.20
  -5   5   0  362.56    9.40
   5   5   0  371.96    9.80
   5   5   0  358.56    9.80
  -5   5   0  354.76   10.80
  -5   5   0  361.46    9.10
   5   5   0  364.76   10.30
   5   5   0  364.46    9.60
   5   5   0  374.46    9.70
  -5   5   0  373.36    9.40
   5   5   0  367.66   10.50
   7  -5   0   59.79    4.60
  -7  -5   0   61.19    3.50
  -7  -5   0   69.79    6.70
   7  -5   0   72.79    4.50
  -7  -5   0   72.99    4.60
  -7  -5   0   73.59    4.80
   7  -5   0   65.19    3.20
  -7  -5   0   64.79    3.80
   7   5   0   69.69    5.00
  -7   5   0   59.79    5.50
   7   5   0   64.29    3.80
  -7   5   0   47.80    2.90
   7   5   0   65.39    4.90
  -7   5   0   63.99    3.50
   9  -5   0  325.47   11.30
  -9  -5   0  327.67   10.10
  -9  -5   0  370.36   10.20
  -9  -5   0  334.57   13.60
   9  -5   0  322.27   11.30
  -9  -5   0  336.77   10.30
  -9   5   0  337.07    9.90
  -9   5   0  331.87   12.30
   9   5   0  339.97   11.60
   9   5   0  317.07   11.60
   9   5   0  327.07   10.40
 -11  -5   0   14.30    2.80
  11  -5   0   15.90    3.70
 -11  -5   0   10.50    4.50
  11  -5   0    8.40    3.30
  11   5   0   10.40    2.80
  11   5   0   12.10    3.80
 -11   5   0   10.70    2.80
 -11   5   0    8.30    3.80
  11   5   0   16.60    4.40
  13  -5   0  370.86   14.00
  13  -5   0  375.06   13.30
  13  -5   0  339.27   14.40
 -13  -5   0  361.76   12.40
 -13  -5   0  376.76   16.40
  13   5   0  375.96   15.10
  13   5   0  374.26   13.00
  13   5   0  371.86   14.50
 -13   5   0  330.87   12.00
 -15  -5   0   -1.20    3.00
 -15  -5   0    4.50    5.10
  15  -5   0   -4.90    4.30
  15  -5   0   -1.60    3.70
  15  -5   0    4.00    3.50
  15   5   0   -3.20    4.80
  15   5   0    1.70    3.50
  15   5   0   -2.90    4.60
 -17  -5   0  116.29   10.60
  17  -5   0  127.09   11.80
  17  -5   0  135.99    9.80
  17   5   0  121.89    9.40
  17   5   0  124.69   11.60
  17   5   0   85.39    9.90
   0  -6   0  685.93   15.60
   0  -6   0  682.53   16.40
   0  -6   0  681.13   16.00
   0  -6   0  692.33   17.30
   0  -6   0  689.93   15.70
   0  -6   0  695.13   17.10
   0   6   0  720.83   15.80
   0   6   0  683.23   15.50
   0   6   0  697.73   16.50
   0   6   0  698.93   15.60
   0   6   0  703.23   15.80
   0   6   0  687.23   16.60
  -2  -6   0  900.41   22.00
  -2  -6   0  891.11   20.10
  -2  -6   0  877.21   20.00
   2  -6   0  893.91   21.10
  -2  -6   0  935.31   21.70
   2  -6   0  907.21   21.30
  -2  -6   0  877.21   21.80
   2  -6   0  887.11   20.70
  -2   6   0  904.51   19.90
  -2   6   0  899.11   20.00
  -2   6   0  889.21   21.10
   2   6   0  959.60   20.70
   2   6   0  897.81   19.90
  -2   6   0  900.71   19.70
  -2   6   0  937.91   22.70
   2   6   0  876.81   21.00
   2   6   0  914.61   20.10
   2   6   0  896.81   20.20
   2   6   0  926.01   20.40
   4  -6   0    6.00    1.70
  -4  -6   0    3.30    1.90
  -4  -6   0    4.40    1.30
  -4  -6   0    1.90    2.40
   4  -6   0    2.30    1.40
  -4  -6   0    4.50    2.10
   4  -6   0    2.70    1.40
  -4  -6   0    3.80    1.10
   4   6   0    5.20    1.90
  -4   6   0    2.90    2.00
   4   6   0    2.90    1.10
   4   6   0    3.30    1.20
   4   6   0    5.10    1.70
  -4   6   0    2.40    1.20
   4   6   0    4.60    1.30
   4   6   0    4.10    1.30
  -4   6   0    2.80    1.10
  -4   6   0    3.20    1.10
  -4   6   0    2.90    1.80
  -6  -6   0   91.29    5.30
   6  -6   0   81.39    4.50
   6  -6   0   87.99    5.10
  -6  -6   0   92.49    7.00
  -6  -6   0   83.79    4.00
   6  -6   0   90.29    4.30
   6  -6   0   89.49    4.10
  -6  -6   0   90.69    5.50
  -6  -6   0   86.49    4.20
   6   6   0   83.89    3.90
   6   6   0   82.09    4.10
  -6   6   0   77.29    3.50
  -6   6   0   82.49    3.90
  -6   6   0   85.59    5.70
  -6   6   0   87.29    4.10
   6   6   0   86.89    5.50
   6   6   0   86.69    5.10
  -6   6   0   84.09    5.50
   6   6   0   80.59    4.20
   8  -6   0  367.76   11.80
  -8  -6   0  365.36   10.80
  -8  -6   0  354.96   14.20
  -8  -6   0  376.56   11.20
   8  -6   0  351.36   11.80
  -8  -6   0  352.16   10.50
   8  -6   0  369.26    9.80
  -8  -6   0  381.36   11.60
  -8   6   0  365.46   10.30
   8   6   0  348.17   12.00
   8   6   0  380.36   12.30
  -8   6   0  376.56   12.50
   8   6   0  358.76   10.90
 -10  -6   0   69.09    4.90
 -10  -6   0   82.09    5.20
  10  -6   0   75.99    6.10
 -10  -6   0   86.49    8.10
 -10  -6   0   88.39    5.10
  10  -6   0   79.99    6.10
  10   6   0   82.39    5.30
 -10   6   0   91.79    7.10
  10   6   0   74.89    6.50
 -10   6   0   73.69    4.70
  10   6   0   79.39    6.60
  12  -6   0  111.89    8.10
 -12  -6   0  110.89    6.70
 -12  -6   0  112.49    9.70
  12  -6   0  119.19    8.10
  12   6   0  117.19    7.00
  12   6   0  124.69    8.70
  12   6   0  123.99    8.60
 -12   6   0  118.59    6.20
 -14  -6   0   48.30    5.30
 -14  -6   0   64.79    8.50
  14  -6   0   66.59    7.30
  14  -6   0   60.39    7.60
  14  -6   0   69.89    6.60
  14   6   0   54.29    6.20
  14   6   0   61.19    7.40
  14   6   0   55.69    7.70
 -16  -6   0  105.69   10.40
  16  -6   0   91.29    9.90
  16  -6   0  122.69    9.70
  16   6   0  115.49    9.00
  16   6   0   79.59    9.30
  16   6   0  129.59   11.20
   1  -7   0  197.68    7.30
   1  -7   0  197.08    6.00
  -1  -7   0  188.78    7.40
  -1  -7   0  199.58    7.40
  -1  -7   0  187.08    7.00
   1  -7   0  194.28    5.70
  -1  -7   0  197.68    5.80
   1  -7   0  203.98    5.90
   1  -7   0  188.68    6.30
  -1  -7   0  193.48    5.90
  -1  -7   0  191.98    5.90
   1  -7   0  191.18    7.00
  -1   7   0  194.48    6.70
  -1   7   0  193.08    5.80
   1   7   0  192.18    6.90
  -1   7   0  196.38    5.80
   1   7   0  190.58    5.80
   1   7   0  201.18    6.00
   1   7   0  196.38    6.50
  -1   7   0  194.18    5.60
  -1   7   0  188.58    6.80
   1   7   0  196.78    5.70
   1   7   0  200.38    6.00
  -3  -7   0  104.59    5.50
  -3  -7   0  100.19    4.00
   3  -7   0   99.89    5.00
  -3  -7   0   97.19    4.10
  -3  -7   0  101.19    5.60
   3  -7   0   92.29    4.70
   3  -7   0   98.69    4.70
  -3  -7   0  101.69    5.90
  -3   7   0   97.29    3.80
  -3   7   0  101.89    3.70
  -3   7   0   94.59    3.90
   3   7   0   93.69    4.30
   3   7   0  101.99    4.00
  -3   7   0   94.59    5.20
   3   7   0  106.79    5.00
   3   7   0   99.99    3.90
   3   7   0   94.49    5.00
   3   7   0   97.59    4.20
   3   7   0  103.19    4.20
  -5  -7   0  923.41   21.70
  -5  -7   0  926.11   21.80
  -5  -7   0  945.91   23.70
   5  -7   0  951.50   22.30
   5  -7   0  956.40   23.10
   5  -7   0  956.40   22.40
   5  -7   0  949.31   22.10
  -5  -7   0  951.70   23.30
  -5  -7   0  905.31   25.00
  -5   7   0  972.10   21.20
   5   7   0  958.00   23.30
   5   7   0  941.81   21.60
   5   7   0  931.81   22.60
   5   7   0  974.60   21.90
  -5   7   0  917.41   21.40
   5   7   0  919.81   21.90
  -5   7   0  949.31   23.70
  -5   7   0  965.60   21.70
   5   7   0  925.01   21.70
  -7  -7   0    1.70    3.70
  -7  -7   0    0.90    1.70
   7  -7   0    3.40    1.90
  -7  -7   0    0.30    1.40
  -7  -7   0    3.10    2.80
   7  -7   0    3.30    2.50
  -7  -7   0    2.70    2.50
   7  -7   0    1.10    1.60
   7   7   0   -0.80    2.40
  -7   7   0    0.10    2.60
   7   7   0    2.00    1.40
   7   7   0    1.00    1.70
  -7   7   0    1.20    2.70
  -7   7   0    3.70    1.80
   7   7   0    1.50    1.50
  -7   7   0    1.00    1.70
   7   7   0   -0.20    2.60
  -9  -7   0  278.07    9.50
  -9  -7   0  271.37   12.80
   9  -7   0  251.77   10.40
   9  -7   0  277.57   10.40
  -9  -7   0  292.57    9.80
  -9  -7   0  292.87   10.10
   9   7   0  267.97   10.70
  -9   7   0  277.27   10.80
   9   7   0  279.87    9.40
   9   7   0  263.37   11.00
   9   7   0  284.77    9.30
   9   7   0  278.57    9.70
  -9   7   0  273.17    8.90
 -11  -7   0   28.20    5.90
 -11  -7   0   16.50    3.20
  11  -7   0   17.40    4.20
  11  -7   0   17.40    4.00
  11   7   0   27.40    4.90
  11   7   0   21.70    3.50
  11   7   0   17.40    4.60
  11   7   0   21.40    3.70
 -11   7   0   15.30    2.90
  11   7   0   16.50    2.50
  13  -7   0  116.29    9.00
  13  -7   0  121.09    8.90
 -13  -7   0  127.99    7.50
 -13  -7   0  133.19   11.10
  13   7   0  116.59    7.80
  13   7   0  119.49    9.50
  13   7   0  109.59    9.80
  13   7   0  119.69    7.40
 -15  -7   0   49.00    5.70
  15  -7   0   42.40    7.20
  15  -7   0   43.00    6.70
 -15  -7   0   60.19    8.50
  15  -7   0   57.09    6.40
  15   7   0   54.39    8.00
  15   7   0   38.70    7.30
  15   7   0   49.99    6.00
  15   7   0   60.29    6.40
  17  -7   0    3.60    6.00
  17  -7   0    6.80    5.30
 -17  -7   0   13.30    5.80
  17   7   0    5.30    3.90
  17   7   0   -4.00    6.10
  17   7   0    7.50    4.70
  17   7   0   14.70    6.40
   0  -8   0  689.33   17.00
   0  -8   0  685.93   18.10
   0  -8   0  707.63   16.30
   0  -8   0  693.83   16.80
   0  -8   0  687.33   18.40
   0  -8   0  710.03   16.50
   0   8   0  699.33   16.40
   0   8   0  683.73   16.20
   0   8   0  704.23   17.40
   0   8   0  710.23   16.50
   0   8   0  670.83   17.50
   0   8   0  714.03   16.10
  -2  -8   0   49.30    4.50
  -2  -8   0   50.49    2.90
   2  -8   0   44.20    3.90
   2  -8   0   52.09    3.40
  -2  -8   0   50.19    4.40
   2  -8   0   52.19    4.20
  -2  -8   0   53.09    3.10
  -2  -8   0   45.20    4.30
  -2  -8   0   47.10    2.80
  -2   8   0   48.70    2.70
   2   8   0   48.10    2.90
  -2   8   0   46.80    2.80
   2   8   0   49.70    4.20
   2   8   0   51.79    2.80
   2   8   0   49.90    3.10
  -2   8   0   54.09    2.90
  -2   8   0   43.60    4.10
   2   8   0   48.90    3.50
   4  -8   0  156.78    6.40
  -4  -8   0  163.38    7.70
  -4  -8   0  155.38    7.40
   4  -8   0  142.49    6.50
  -4  -8   0  154.38    8.10
   4  -8   0  167.58    6.80
  -4  -8   0  160.08    5.60
  -4  -8   0  156.78    5.70
  -4   8   0  158.58    5.50
   4   8   0  167.88    6.00
   4   8   0  163.98    5.50
  -4   8   0  149.88    5.40
   4   8   0  149.59    6.10
  -4   8   0  152.58    7.20
  -4   8   0  161.88    5.30
   4   8   0  153.78    5.60
   4   8   0  156.08    7.10
   4   8   0  158.08    5.80
   6  -8   0   -1.20    2.20
  -6  -8   0    2.40    1.60
  -6  -8   0   -2.20    2.40
   6  -8   0    0.40    1.80
  -6  -8   0    2.40    1.60
  -6  -8   0    2.60    2.70
  -6  -8   0   -0.50    3.20
   6  -8   0    0.70    1.60
   6  -8   0    2.70    2.00
  -6   8   0    0.60    2.80
   6   8   0    2.20    2.70
   6   8   0    0.10    1.50
  -6   8   0    3.30    1.70
   6   8   0    1.60    2.20
   6   8   0    0.10    1.50
   6   8   0    1.70    1.50
   6   8   0   -1.70    1.20
  -6   8   0   -0.60    1.50
   8  -8   0  279.57   10.90
  -8  -8   0  304.27   11.00
   8  -8   0  301.87    9.10
  -8  -8   0  299.37   10.60
  -8  -8   0  304.47   13.30
  -8  -8   0  280.27    9.60
   8  -8   0  293.97   10.40
   8   8   0  298.57   11.40
  -8   8   0  309.37    9.30
   8   8   0  310.47    9.50
   8   8   0  285.57    9.80
   8   8   0  312.77    9.50
   8   8   0  284.67    9.60
  -8   8   0  305.17   10.80
   8   8   0  281.87   10.70
  10  -8   0    5.20    2.90
 -10  -8   0   -2.00    2.50
 -10  -8   0    1.40    4.10
 -10  -8   0    1.70    2.20
 -10  -8   0   -3.60    2.30
  10  -8   0    3.00    3.20
  10   8   0    1.80    3.20
 -10   8   0    2.60    2.00
  10   8   0    1.80    1.80
  10   8   0    2.00    2.00
 -10   8   0    4.00    3.10
  10   8   0    2.40    2.30
  10   8   0   -1.10    3.20
  12  -8   0   95.79    8.10
 -12  -8   0   85.79    6.20
 -12  -8   0   80.09    9.40
  12  -8   0   91.09    7.90
  12   8   0   84.29    6.60
  12   8   0   83.69    8.10
  12   8   0   83.19    6.20
  12   8   0   91.89    8.70
  14  -8   0    7.20    4.80
  14  -8   0   -0.30    4.40
 -14  -8   0    7.80    5.70
 -14  -8   0   -3.20    3.00
  14   8   0    3.70    4.90
  14   8   0   -1.20    4.90
  14   8   0   -1.10    3.40
  14   8   0    1.30    3.00
  16  -8   0    9.40    6.00
  16  -8   0    6.90    4.80
 -16  -8   0   19.40    6.30
  16   8   0   12.60    6.40
  16   8   0   28.80    5.30
  16   8   0   15.60    4.90
  16   8   0   25.80    7.00
  -1  -9   0  532.15   13.60
  -1  -9   0  532.95   13.20
  -1  -9   0  513.75   14.50
  -1  -9   0  547.65   15.40
   1  -9   0  535.95   13.40
  -1  -9   0  537.35   13.50
   1  -9   0  544.45   14.10
   1  -9   0  518.55   13.10
   1  -9   0  512.95   13.40
   1  -9   0  515.85   15.00
   1  -9   0  536.25   15.50
  -1   9   0  523.15   13.30
   1   9   0  512.65   13.30
  -1   9   0  552.24   14.80
   1   9   0  518.05   13.40
   1   9   0  536.35   13.10
   1   9   0  534.85   13.30
  -1   9   0  553.94   13.00
   1   9   0  548.15   14.40
  -1   9   0  496.45   14.30
   1   9   0  518.55   14.70
  -1   9   0  533.35   13.20
  -3  -9   0   12.30    2.00
  -3  -9   0    7.50    1.60
  -3  -9   0   11.30    1.80
  -3  -9   0    7.50    3.00
   3  -9   0    7.70    2.50
   3  -9   0   13.00    2.60
   3  -9   0    8.40    2.50
  -3  -9   0   10.30    3.10
  -3  -9   0    5.10    2.90
   3   9   0    9.70    2.00
   3   9   0   12.90    2.40
  -3   9   0    9.30    1.60
  -3   9   0    9.50    1.90
  -3   9   0   12.90    2.00
   3   9   0   11.80    2.00
  -3   9   0   12.80    3.10
   3   9   0    8.20    2.80
   3   9   0    9.20    2.80
   3   9   0   10.00    1.80
   5  -9   0  398.86   12.20
  -5  -9   0  425.56   14.90
  -5  -9   0  413.26   13.80
  -5  -9   0  422.06   11.70
  -5  -9   0  416.96   13.50
   5  -9   0  404.46   12.80
  -5  -9   0  417.66   11.50
   5  -9   0  426.76   12.50
   5  -9   0  425.96   12.10
   5   9   0  409.86   11.70
   5   9   0  431.06   11.60
   5   9   0  426.16   11.70
  -5   9   0  405.76   11.30
   5   9   0  416.36   11.30
  -5   9   0  400.06   11.10
   5   9   0  408.26   13.20
   5   9   0  401.26   12.10
  -5   9   0  412.36   13.60
   7  -9   0   78.59    4.80
  -7  -9   0   66.49    7.30
   7  -9   0   71.69    5.70
  -7  -9   0   78.49    4.50
  -7  -9   0   79.09    4.70
   7  -9   0   86.09    5.30
  -7  -9   0   73.39    6.10
   7  -9   0   87.49    5.10
  -7  -9   0   72.89    6.20
  -7   9   0   72.29    6.00
   7   9   0   79.79    6.30
   7   9   0   80.39    4.70
  -7   9   0   75.49    4.50
   7   9   0   77.79    4.60
   7   9   0   80.29    4.40
  -7   9   0   76.09    4.40
   7   9   0   78.09    5.50
   7   9   0   87.29    5.00
  -9  -9   0  306.67   10.60
   9  -9   0  313.47    9.80
  -9  -9   0  302.17   11.60
   9  -9   0  303.87   11.50
  -9  -9   0  323.47   11.50
  -9  -9   0  306.27   14.30
   9  -9   0  286.37   11.70
  -9   9   0  306.87   11.20
  -9   9   0  312.67    9.90
   9   9   0  318.97   11.90
   9   9   0  316.17   10.20
   9   9   0  316.07   10.90
   9   9   0  318.67   10.30
   9   9   0  330.27   10.80
   9   9   0  301.27   12.40
 -11  -9   0  184.28    8.60
  11  -9   0  186.58   10.20
 -11  -9   0  186.28   12.30
  11  -9   0  187.38    9.80
  11   9   0  193.58   11.00
 -11   9   0  185.38    8.60
  11   9   0  200.38    8.70
  11   9   0  198.68    9.10
  11   9   0  206.68   10.40
  13  -9   0    6.70    4.60
 -13  -9   0    4.10    5.40
 -13  -9   0    2.00    3.10
  13  -9   0    3.30    4.20
  13   9   0   -2.00    4.90
  13   9   0    4.30    4.60
  13   9   0   -0.10    2.70
  13   9   0    3.00    3.40
  15  -9   0  274.47   15.00
 -15  -9   0  293.97   16.20
  15  -9   0  327.77   15.10
  15   9   0  310.77   13.40
  15   9   0  306.07   15.90
  15   9   0  324.27   15.40
  15   9   0  307.57   13.00
   0 -10   0  160.88    6.40
   0 -10   0  160.28    6.00
   0 -10   0  158.68    7.60
   0 -10   0  161.18    8.10
   0 -10   0  157.78    6.50
   0 -10   0  162.38    5.70
   0  10   0  161.78    5.80
   0  10   0  161.58    5.50
   0  10   0  157.68    6.00
   0  10   0  159.68    5.90
   0  10   0  158.68    7.20
   0  10   0  150.58    7.10
  -2 -10   0   46.20    4.80
   2 -10   0   47.50    4.80
  -2 -10   0   43.00    5.00
   2 -10   0   42.50    4.50
  -2 -10   0   45.10    3.20
   2 -10   0   51.69    4.10
  -2 -10   0   46.70    3.30
  -2 -10   0   47.50    5.10
  -2 -10   0   43.00    3.30
   2  10   0   46.30    4.30
  -2  10   0   46.80    3.30
  -2  10   0   46.30    4.60
   2  10   0   43.00    3.00
   2  10   0   42.90    3.40
   2  10   0   44.10    3.20
   2  10   0   44.50    4.60
  -2  10   0   46.90    3.20
  -2  10   0   44.50    3.00
   2  10   0   41.80    3.30
  -4 -10   0   42.10    3.10
   4 -10   0   40.30    4.10
  -4 -10   0   48.50    6.00
  -4 -10   0   40.00    5.00
  -4 -10   0   40.20    3.20
   4 -10   0   41.10    4.40
   4 -10   0   34.30    4.00
  -4 -10   0   41.00    3.50
  -4 -10   0   41.90    4.90
   4  10   0   42.70    3.60
   4  10   0   46.80    4.10
   4  10   0   45.40    3.20
  -4  10   0   39.90    4.80
   4  10   0   43.10    3.80
  -4  10   0   44.60    3.40
  -4  10   0   46.10    3.40
   4  10   0   47.70    4.90
   6 -10   0    2.80    1.80
   6 -10   0    0.60    2.00
  -6 -10   0   -1.50    3.20
   6 -10   0    0.30    1.90
  -6 -10   0    0.60    2.80
   6 -10   0   -0.20    2.20
  -6 -10   0    0.00    2.80
  -6 -10   0    4.20    1.70
  -6 -10   0    1.20    1.80
  -6  10   0    3.00    1.80
   6  10   0   -0.30    2.10
  -6  10   0   -1.30    2.60
   6  10   0    2.50    1.70
   6  10   0    1.10    1.40
  -6  10   0   -0.70    1.70
   6  10   0   -0.70    2.60
   6  10   0   -0.70    1.60
   6  10   0    0.00    1.90
  -8 -10   0  203.48    9.80
   8 -10   0  180.68    9.20
  -8 -10   0  190.08   11.40
   8 -10   0  208.48    7.90
   8 -10   0  202.78    8.70
  -8 -10   0  197.38    8.00
  -8 -10   0  204.58    9.40
  -8  10   0  179.98    7.50
   8  10   0  208.48    8.40
  -8  10   0  192.58    7.50
   8  10   0  193.68    8.90
   8  10   0  196.58    8.00
  -8  10   0  192.38    9.80
   8  10   0  191.88    7.70
   8  10   0  188.88    9.80
   8  10   0  223.38    8.10
 -10 -10   0   67.39    6.10
 -10 -10   0   70.69    6.40
  10 -10   0   78.89    6.60
 -10 -10   0   74.69    8.80
  10 -10   0   75.39    7.30
 -10 -10   0   64.89    5.20
  10  10   0   80.19    7.40
 -10  10   0   71.79    5.10
  10  10   0   70.59    5.40
  10  10   0   74.39    6.00
  10  10   0   71.99    7.30
 -12 -10   0  108.69   10.80
 -12 -10   0  106.29    7.10
  12 -10   0   89.69    8.20
  12 -10   0   98.49    8.80
  12  10   0  109.79    7.10
  12  10   0   92.79    9.30
  12  10   0   94.99    7.40
  12  10   0  109.09    9.00
 -14 -10   0   50.49    8.40
  14 -10   0   46.30    7.20
  14 -10   0   38.90    7.00
 -14 -10   0   40.40    5.30
  14  10   0   34.50    7.50
  14  10   0   33.40    5.20
  14  10   0   57.99    6.60
  14  10   0   48.60    7.40
 -16 -10   0   26.30    7.00
  16 -10   0    9.60    6.50
  16 -10   0   23.80    6.50
  16  10   0   18.90    7.30
  16  10   0   19.00    5.50
  16  10   0   16.50    6.10
  16  10   0   12.00    4.20
   1 -11   0   72.29    4.20
   1 -11   0   68.09    5.90
  -1 -11   0   78.59    5.20
   1 -11   0   77.99    6.20
   1 -11   0   73.59    4.80
  -1 -11   0   63.79    5.70
  -1 -11   0   74.49    4.10
  -1 -11   0   78.19    4.50
  -1 -11   0   71.99    4.20
  -1 -11   0   69.09    6.40
  -1  11   0   70.89    5.70
   1  11   0   80.09    3.90
   1  11   0   79.99    5.40
  -1  11   0   73.69    4.40
   1  11   0   72.59    4.10
  -1  11   0   65.79    5.30
  -1  11   0   75.29    4.20
   1  11   0   67.19    4.20
   1  11   0   69.89    5.50
  -1  11   0   71.39    4.10
   1  11   0   61.89    4.00
  -3 -11   0   12.20    3.50
   3 -11   0    3.20    2.50
  -3 -11   0    8.10    2.00
   3 -11   0   13.90    3.10
   3 -11   0    8.10    2.80
  -3 -11   0    6.00    1.90
  -3 -11   0    9.70    2.00
  -3 -11   0    5.80    3.00
  -3 -11   0   10.20    3.30
  -3  11   0   10.40    2.20
   3  11   0    9.70    2.10
  -3  11   0   10.60    2.10
   3  11   0    8.70    3.00
   3  11   0   11.50    2.00
   3  11   0    8.50    2.20
   3  11   0    9.60    2.70
  -3  11   0    8.00    3.00
   3  11   0    8.20    2.20
  -5 -11   0  150.88    9.00
  -5 -11   0  148.19    5.70
   5 -11   0  157.38    7.50
  -5 -11   0  150.48    6.40
  -5 -11   0  158.98    8.90
  -5 -11   0  148.59    6.10
   5 -11   0  141.19    7.40
  -5 -11   0  151.88    8.30
   5 -11   0  140.29    7.10
   5  11   0  146.29    6.40
  -5  11   0  153.58    6.10
   5  11   0  148.79    6.30
   5  11   0  143.09    8.00
  -5  11   0  145.39    6.10
   5  11   0  146.39    5.90
  -5  11   0  151.88    8.20
   5  11   0  142.39    6.60
  -7 -11   0    5.20    3.30
   7 -11   0    5.30    2.40
  -7 -11   0   -0.10    3.30
   7 -11   0    7.00    2.40
  -7 -11   0    1.00    2.10
   7 -11   0    5.70    2.40
  -7 -11   0    6.10    4.10
   7 -11   0    6.20    3.10
   7  11   0    0.90    2.20
   7  11   0    3.90    2.10
   7  11   0    4.90    2.80
   7  11   0    5.40    2.30
   7  11   0    2.10    3.30
  -7  11   0    4.50    2.20
  -7  11   0    4.30    3.20
  -7  11   0    6.90    2.20
   9 -11   0   56.69    6.50
   9 -11   0   57.69    5.70
  -9 -11   0   55.09    6.00
  -9 -11   0   64.29    8.30
  -9 -11   0   66.49    6.30
  -9 -11   0   49.40    4.80
   9 -11   0   63.99    4.90
  -9  11   0   54.49    4.60
   9  11   0   62.59    7.10
   9  11   0   62.09    5.60
   9  11   0   54.39    5.00
   9  11   0   63.59    6.20
 -11 -11   0   19.60    3.90
 -11 -11   0   27.20    7.00
  11 -11   0   22.00    4.80
  11 -11   0   22.60    5.30
  11  11   0   21.50    5.10
  11  11   0   22.50    4.30
  11  11   0   30.70    6.40
  11  11   0   22.70    4.40
 -13 -11   0   68.29    6.30
 -13 -11   0   99.19   11.00
  13 -11   0   77.39    8.40
  13 -11   0   82.19    8.60
  13  11   0   72.19    8.90
  13  11   0   88.69    8.90
  13  11   0   77.89    7.00
  13  11   0  106.69    8.50
  15 -11   0   -8.50    4.90
 -15 -11   0    0.10    5.40
  15 -11   0    3.60    5.10
  15  11   0   -1.00    4.00
  15  11   0   -8.70    5.60
  15  11   0   -1.90    3.10
  15  11   0    6.70    5.40
   0 -12   0  129.69    6.20
   0 -12   0  131.39    6.30
   0 -12   0  128.79    7.70
   0 -12   0  131.79    5.60
   0 -12   0  127.69    5.70
   0 -12   0  147.59    8.20
   0  12   0  130.89    5.70
   0  12   0  127.59    7.00
   0  12   0  130.39    7.00
   0  12   0  136.19    5.70
   2 -12   0  123.99    6.40
  -2 -12   0  126.59    8.10
  -2 -12   0  125.89    5.80
  -2 -12   0  122.29    5.40
   2 -12   0  123.09    7.20
   2 -12   0  118.29    7.40
  -2 -12   0  115.39    5.50
  -2 -12   0  121.39    7.50
  -2 -12   0  126.19    6.90
   2  12   0  124.29    5.50
   2  12   0  111.09    5.50
  -2  12   0  124.79    7.20
  -2  12   0  127.59    5.50
   2  12   0  113.09    5.60
   2  12   0  124.99    6.60
   2  12   0  113.19    6.90
  -2  12   0  117.99    5.40
   4 -12   0    2.00    2.40
  -4 -12   0   -0.60    1.50
  -4 -12   0    1.00    1.70
  -4 -12   0    0.30    2.70
   4 -12   0    3.10    2.50
  -4 -12   0    0.30    3.20
  -4 -12   0    2.50    1.70
   4 -12   0    3.40    2.40
  -4 -12   0   -0.60    2.60
   4  12   0    0.50    1.60
   4  12   0    5.00    1.90
   4  12   0   -0.10    2.70
  -4  12   0    1.40    1.70
   4  12   0    4.60    2.00
  -4  12   0    2.30    3.00
  -4  12   0    0.90    1.80
   4  12   0    2.00    2.40
   6 -12   0   70.69    6.10
   6 -12   0   73.49    5.10
  -6 -12   0   70.69    6.80
  -6 -12   0   65.09    6.70
  -6 -12   0   64.59    7.40
  -6 -12   0   65.79    4.00
  -6 -12   0   49.00    4.80
   6 -12   0   67.29    5.50
  -6 -12   0   59.89    4.70
   6 -12   0   69.49    5.70
  -6  12   0   47.60    4.30
   6  12   0   62.49    4.60
   6  12   0   71.19    6.80
   6  12   0   59.89    4.80
  -6  12   0   70.09    4.40
   6  12   0   59.39    5.10
  -6  12   0   52.09    5.80
   8 -12   0   61.29    5.20
  -8 -12   0   70.99    6.80
   8 -12   0   44.20    5.80
   8 -12   0   62.59    5.30
  -8 -12   0   52.49    6.20
  -8 -12   0   47.90    4.70
  -8 -12   0   60.49    7.90
   8 -12   0   52.19    5.30
  -8  12   0   47.80    6.20
  -8  12   0   51.59    4.50
   8  12   0   71.59    5.60
   8  12   0   56.69    5.10
  -8  12   0   61.39    4.90
   8  12   0   61.49    6.90
 -10 -12   0   55.59    8.20
  10 -12   0   53.09    6.20
  10 -12   0   45.60    6.50
 -10 -12   0   49.30    6.40
 -10 -12   0   52.09    6.20
 -10 -12   0   52.19    5.40
  10  12   0   66.09    7.10
  10  12   0   56.89    5.70
  10  12   0   49.40    7.10
  10  12   0   61.59    6.10
 -12 -12   0   38.10    7.60
  12 -12   0   28.20    5.90
  12 -12   0   29.30    5.80
 -12 -12   0   20.90    4.30
  12  12   0   31.60    4.80
  12  12   0   38.70    5.60
  12  12   0   42.80    6.60
  12  12   0   34.50    6.90
 -14 -12   0   29.70    5.00
  14 -12   0   55.99    8.20
 -14 -12   0   67.39    9.80
  14 -12   0   55.39    8.10
  14  12   0   48.40    6.70
  14  12   0   54.29    7.70
  14  12   0   47.90    8.00
  14  12   0   44.60    5.80
   1 -13   0   15.30    3.80
  -1 -13   0   18.20    2.90
  -1 -13   0   13.10    3.70
   1 -13   0   19.60    2.90
   1 -13   0   16.40    3.70
  -1 -13   0   22.00    3.60
  -1 -13   0   18.00    2.80
   1 -13   0   17.00    3.20
  -1 -13   0   20.10    4.60
  -1 -13   0   21.00    3.30
  -1  13   0   21.90    2.90
   1  13   0   22.50    3.00
   1  13   0   17.90    3.60
   1  13   0   18.40    2.80
  -1  13   0   15.40    3.90
   1  13   0   20.00    3.00
  -1  13   0   11.20    3.40
  -1  13   0   21.80    3.00
   1  13   0   18.10    3.90
  -3 -13   0  223.58   11.10
  -3 -13   0  233.18   10.80
   3 -13   0  223.08    9.80
  -3 -13   0  213.58    8.30
  -3 -13   0  231.18    8.10
   3 -13   0  224.48   10.10
   3 -13   0  215.38    9.30
  -3 -13   0  218.38    9.90
  -3 -13   0  228.08    8.30
   3  13   0  208.68    8.00
   3  13   0  214.38    8.30
   3  13   0  201.48    9.80
  -3  13   0  212.38   10.00
   3  13   0  215.78    9.00
   3  13   0  212.88    8.20
  -3  13   0  208.78    7.90
  -3  13   0  213.68    7.90
  -5 -13   0   19.70    4.60
   5 -13   0   20.00    3.70
  -5 -13   0   17.10    4.50
  -5 -13   0   11.70    4.10
   5 -13   0   13.70    3.60
   5 -13   0   19.20    3.90
  -5 -13   0   17.80    3.10
  -5 -13   0   17.40    2.90
  -5 -13   0   17.60    2.70
  -5  13   0   20.00    2.90
   5  13   0   15.80    2.90
   5  13   0   19.50    3.20
   5  13   0   13.00    3.30
   5  13   0   17.70    3.10
   5  13   0   24.70    4.70
  -5  13   0   14.80    3.80
  -5  13   0   18.90    3.10
  -7 -13   0   69.39    5.40
  -7 -13   0   81.19    7.70
   7 -13   0   83.49    6.10
   7 -13   0   77.29    6.00
   7 -13   0   68.39    6.90
  -7 -13   0   85.99    8.00
   7 -13   0   69.29    5.70
  -7 -13   0   68.89    8.00
   7  13   0   67.79    7.30
  -7  13   0   63.09    6.80
  -7  13   0   64.39    5.10
   7  13   0   72.89    5.70
  -7  13   0   73.39    5.10
   7  13   0   71.19    5.30
  -9 -13   0   53.19    5.40
   9 -13   0   53.79    6.90
   9 -13   0   56.29    5.90
  -9 -13   0   55.89    8.10
   9 -13   0   61.59    6.30
  -9 -13   0   53.49    6.70
  -9 -13   0   61.29    7.00
   9  13   0   73.99    6.50
   9  13   0   50.79    5.40
   9  13   0   59.49    7.60
  -9  13   0   60.49    5.40
 -11 -13   0    2.70    3.20
  11 -13   0    5.70    4.60
 -11 -13   0    4.00    5.10
  11 -13   0    2.40    3.70
  11  13   0    1.00    3.50
  11  13   0   -2.20    2.70
  11  13   0    3.50    3.50
  11  13   0   -1.00    4.80
  13 -13   0  130.19   10.60
  13 -13   0  123.89   10.70
 -13 -13   0  144.39   12.60
  13  13   0  135.39   10.20
  13  13   0  127.19    9.50
  13  13   0  139.89   11.80
  13  13   0  129.29    8.50
   0 -14   0   23.00    3.70
   0 -14   0   16.30    4.10
   0 -14   0   18.20    4.10
   0 -14   0   13.80    2.80
   0  14   0    8.00    3.20
   0  14   0   15.30    2.90
   0  14   0   12.00    2.60
   0  14   0   15.50    3.80
  -2 -14   0  436.66   16.00
  -2 -14   0  435.36   16.30
   2 -14   0  441.66   15.10
  -2 -14   0  422.46   12.90
  -2 -14   0  424.66   13.10
   2 -14   0  406.76   13.80
  -2 -14   0  425.96   14.40
  -2 -14   0  430.16   12.70
   2 -14   0  422.46   15.20
   2  14   0  402.96   13.80
   2  14   0  407.36   14.70
  -2  14   0  406.06   12.50
   2  14   0  414.36   12.50
   2  14   0  399.56   12.70
  -2  14   0  412.86   12.50
   2  14   0  426.96   13.00
  -2  14   0  416.46   14.60
  -4 -14   0    3.00    2.10
   4 -14   0    4.20    3.00
   4 -14   0    1.10    2.70
   4 -14   0    3.40    3.00
  -4 -14   0    1.20    1.70
  -4 -14   0    3.50    3.20
  -4 -14   0    5.70    3.70
  -4 -14   0    1.30    2.00
  -4 -14   0   -0.60    3.30
   4  14   0    0.90    2.10
  -4  14   0    1.00    2.00
  -4  14   0    5.10    3.50
   4  14   0    2.90    2.20
   4  14   0    3.80    2.10
  -4  14   0    5.50    2.40
   4  14   0    0.80    2.60
   4  14   0    0.30    3.20
   6 -14   0  197.78    9.80
  -6 -14   0  230.48   11.90
   6 -14   0  200.78   10.40
   6 -14   0  196.08    9.60
  -6 -14   0  207.28   11.50
  -6 -14   0  209.28   11.60
   6 -14   0  193.68    8.80
  -6 -14   0  201.68    8.80
   6  14   0  198.58    8.50
   6  14   0  185.58    8.50
  -6  14   0  181.68   10.40
  -6  14   0  203.78    8.10
   6  14   0  199.98   10.90
   6  14   0  206.68    9.00
  -6  14   0  202.28    8.40
   8 -14   0    5.00    3.90
   8 -14   0    0.70    2.70
  -8 -14   0    2.80    2.80
   8 -14   0    8.70    3.20
  -8 -14   0    2.50    4.70
  -8 -14   0    5.90    4.50
  -8 -14   0    2.60    3.90
   8 -14   0    9.50    3.00
  -8  14   0    7.50    4.30
  -8  14   0    6.30    2.90
   8  14   0    3.30    4.30
   8  14   0    2.40    2.60
   8  14   0    5.60    3.10
  10 -14   0   44.00    6.10
 -10 -14   0   63.49    9.40
  10 -14   0   42.50    6.90
 -10 -14   0   42.30    5.30
 -10 -14   0   48.50    6.40
  10  14   0   40.60    7.00
  10  14   0   56.89    6.50
  10  14   0   41.70    5.40
  12 -14   0    2.00    4.60
 -12 -14   0   -1.80    3.10
 -12 -14   0    9.10    5.80
  12 -14   0   -2.80    4.20
  12  14   0    2.30    5.60
  12  14   0   -0.20    3.70
  12  14   0    0.30    3.00
  -1 -15   0   12.60    4.00
  -1 -15   0    9.50    3.10
   1 -15   0    3.50    2.80
  -1 -15   0    6.90    2.40
  -1 -15   0    6.30    3.90
  -1 -15   0    5.00    2.20
   1 -15   0    8.60    3.70
   1 -15   0   12.80    4.10
  -1  15   0    6.40    3.40
   1  15   0    4.50    2.20
  -1  15   0    9.00    2.80
   1  15   0    9.40    3.50
   1  15   0   11.80    2.80
  -1  15   0    9.50    2.50
   1  15   0    8.30    3.20
  -3 -15   0   69.19    6.40
  -3 -15   0   72.89    5.30
   3 -15   0   72.89    6.70
  -3 -15   0   70.19    5.30
  -3 -15   0   71.99    7.70
   3 -15   0   68.29    7.00
   3 -15   0   74.79    6.30
  -3 -15   0   70.59    7.60
   3  15   0   61.49    5.50
   3  15   0   62.39    4.90
  -3  15   0   68.09    5.00
  -3  15   0   64.49    6.70
  -3  15   0   67.79    5.00
   3  15   0   64.29    6.10
   3  15   0   67.59    6.90
   3  15   0   67.79    5.40
   5 -15   0  124.49    8.30
  -5 -15   0  112.49    6.80
  -5 -15   0  123.59    9.60
  -5 -15   0  116.09    8.90
   5 -15   0  115.39    8.20
   5 -15   0  113.49    8.00
  -5 -15   0  111.49    9.40
   5  15   0  116.29    8.90
  -5  15   0  113.19    6.50
  -5  15   0  116.59    6.30
   5  15   0  112.19    7.00
  -5  15   0  109.19    8.50
   5  15   0  112.89    6.50
   5  15   0  118.29    6.80
   7 -15   0  170.78    8.80
  -7 -15   0  167.18    8.60
   7 -15   0  168.48    9.20
  -7 -15   0  169.18   11.60
  -7 -15   0  166.78   10.90
   7 -15   0  166.28   10.20
   7 -15   0  164.28    9.20
  -7 -15   0  153.88   10.70
   7  15   0  143.39    8.50
   7  15   0  160.78    8.30
  -7  15   0  139.69    9.80
  -7  15   0  161.68    8.00
   7  15   0  164.88    8.10
   7  15   0  167.88   10.90
   9 -15   0   73.99    8.20
  -9 -15   0   77.79    6.80
  -9 -15   0   70.89    7.70
  -9 -15   0   66.39    7.50
   9 -15   0   78.79    7.10
  -9 -15   0   91.39   10.40
   9  15   0   77.09    8.70
  -9  15   0   68.39    6.30
   9  15   0   77.19    7.40
   9  15   0   61.79    6.30
  11 -15   0   50.69    6.90
 -11 -15   0   54.89    9.10
 -11 -15   0   37.50    5.50
  11 -15   0   52.29    7.60
  11  15   0   60.89    7.20
  11  15   0   46.70    5.80
  11  15   0   52.19    8.10
   0 -16   0   77.19    7.70
   0 -16   0   85.19    5.80
   0 -16   0   87.19    8.80
   0 -16   0   69.29    6.00
   0  16   0   80.39    5.40
   0  16   0   69.99    6.70
   0  16   0   65.09    5.30
  -2 -16   0   16.70    4.90
  -2 -16   0   20.90    5.20
  -2 -16   0   23.70    4.30
  -2 -16   0   18.20    3.50
   2 -16   0   12.90    3.90
   2 -16   0   20.90    4.50
  -2 -16   0   17.00    3.60
   2 -16   0   18.50    4.70
  -2  16   0   14.30    3.10
   2  16   0   16.40    3.50
   2  16   0   16.80    3.40
  -2  16   0   15.80    4.50
   2  16   0   15.50    3.20
  -2  16   0   18.60    3.40
   2  16   0   21.60    4.60
   2  16   0   20.40    4.60
  -4 -16   0   26.60    5.20
   4 -16   0   38.90    5.80
  -4 -16   0   38.00    6.20
   4 -16   0   35.50    5.60
   4 -16   0   29.50    5.40
  -4 -16   0   33.20    4.40
  -4 -16   0   35.50    6.70
   4  16   0   28.10    4.40
   4  16   0   31.10    4.40
   4  16   0   23.10    3.90
   4  16   0   38.90    6.10
  -4  16   0   33.00    4.20
  -4  16   0   26.80    5.60
  -4  16   0   29.40    4.00
   6 -16   0   -0.50    2.50
  -6 -16   0   -1.00    2.50
   6 -16   0    2.00    3.80
  -6 -16   0    1.70    4.20
  -6 -16   0   -9.60    3.50
   6 -16   0    1.40    3.30
   6 -16   0    3.60    3.00
  -6 -16   0   -1.30    3.90
  -6  16   0    2.30    2.60
   6  16   0    0.20    2.40
   6  16   0    0.60    2.30
   6  16   0    0.30    2.70
   6  16   0    4.90    4.50
  -6  16   0   -1.10    3.70
   8 -16   0    6.60    3.60
  -8 -16   0    3.70    3.20
  -8 -16   0    0.70    4.60
   8 -16   0    5.10    4.50
  -8 -16   0    1.20    4.50
   8 -16   0    7.30    3.60
   8  16   0   12.90    5.10
  -8  16   0    3.10    3.00
   8  16   0    8.20    3.20
  -8  16   0    4.20    4.30
   8  16   0    5.00    3.00
   8  16   0    2.80    3.30
 -10 -16   0   19.80    5.40
 -10 -16   0   16.60    4.10
  10 -16   0   22.20    6.20
 -10 -16   0   35.70    7.90
  10 -16   0   16.80    5.00
  10  16   0   22.10    6.20
  10  16   0   27.60    4.80
  10  16   0   34.70    5.70
  -1 -17   0    3.90    3.90
   1 -17   0   -2.00    3.40
   1 -17   0    5.30    3.50
   1 -17   0   -0.90    2.90
  -1 -17   0    2.30    2.70
  -1 -17   0   -4.70    2.40
  -1 -17   0    2.30    3.70
  -1  17   0    2.80    3.40
   1  17   0    2.60    3.40
  -1  17   0   -0.50    2.40
   1  17   0   -0.60    2.30
   1  17   0    0.90    2.30
  -1  17   0    6.20    2.70
   1  17   0    2.30    3.80
  -3 -17   0   48.20    5.30
  -3 -17   0   58.49    7.70
   3 -17   0   47.30    6.70
  -3 -17   0   47.10    8.20
  -3 -17   0   61.19    6.90
   3 -17   0   44.60    6.20
   3 -17   0   51.69    6.50
   3  17   0   60.99    6.10
  -3  17   0   43.70    6.10
   3  17   0   35.80    4.80
   3  17   0   51.69    6.80
  -3  17   0   43.10    5.50
  -3  17   0   61.29    5.80
   3  17   0   52.99    5.40
   5 -17   0    2.30    3.80
  -5 -17   0   -0.20    2.50
   5 -17   0   -2.20    3.30
   5 -17   0    2.00    3.70
   5 -17   0    5.30    2.70
  -5 -17   0    2.00    4.30
  -5 -17   0    0.40    3.60
   5  17   0    1.60    3.10
   5  17   0    0.80    2.60
   5  17   0   -1.40    2.40
  -5  17   0   -2.90    3.50
  -5  17   0   -0.80    2.40
   5  17   0   -2.30    3.80
  -7 -17   0   23.50    6.30
  -7 -17   0   12.70    5.20
   7 -17   0   11.80    5.40
   7 -17   0   10.20    3.80
  -7 -17   0   11.00    3.60
   7 -17   0   15.80    4.70
   7  17   0   11.00    3.40
   7  17   0   12.40    3.70
  -7  17   0   16.20    4.90
   7  17   0   13.00    4.10
  -7  17   0   13.70    3.80
   7  17   0   18.10    5.60
  -9 -17   0   -2.40    4.30
   9 -17   0   -3.20    3.90
  -9 -17   0    0.50    4.70
  -9 -17   0   -1.10    3.10
   9  17   0   -4.50    4.70
   9  17   0    4.00    2.90
   9  17   0   -3.10    2.90
   9  17   0   -0.80    3.40
  -9  17   0    1.60    3.40
   0 -18   0  426.46   15.50
   0 -18   0  422.56   17.30
   0  18   0  414.76   13.90
   0  18   0  427.86   14.30
   0  18   0  410.46   15.90
  -2 -18   0  103.19    9.50
   2 -18   0  102.59    9.00
  -2 -18   0   84.89    6.80
   2 -18   0   86.19    7.70
  -2  18   0   96.49    6.60
   2  18   0   93.69    8.70
   2  18   0   99.39    6.80
   2  18   0   79.49    6.90
  -2  18   0   89.49    8.10
  -4 -18   0  185.68   12.20
  -4 -18   0  199.18    9.80
   4 -18   0  178.98   10.90
   4 -18   0  197.18   11.40
   4  18   0  219.38   12.20
  -4  18   0  161.48   10.80
   4  18   0  195.78    9.70
   4  18   0  177.38    8.90
   4  18   0  181.78    9.30
  -4  18   0  179.88    9.00
  -6 -18   0    4.40    4.90
   6 -18   0   -7.70    3.70
   6 -18   0    0.50    3.60
  -6 -18   0    9.80    4.50
  -6 -18   0   -0.90    2.80
   6  18   0    1.10    3.20
   6  18   0    2.30    3.10
  -6  18   0    4.90    4.10
  -6  18   0    2.40    3.20
   6  18   0    2.10    3.10
   6  18   0   -2.50    4.20
   8 -18   0    8.60    5.20
  -8 -18   0   19.00    6.00
   8 -18   0   16.30    5.30
  -8 -18   0    7.50    5.10
  -8 -18   0   12.80    4.10
   8  18   0   15.50    4.10
   8  18   0   13.10    5.60
   8  18   0   28.60    5.20
  -8  18   0   19.50    4.50
   8  18   0   14.10    4.30
   1 -19   0    2.20    4.20
  -1 -19   0    3.50    4.30
   1 -19   0    1.10    3.80
  -1  19   0    5.60    3.80
   1  19   0    1.60    2.90
  -1  19   0    6.70    3.30
   3 -19   0   69.59    8.00
  -3 -19   0   61.89    6.50
   3 -19   0   76.09    8.50
  -3 -19   0   65.79    8.20
  -3  19   0   56.19    7.30
   3  19   0   68.29    6.60
   3  19   0   67.89    6.60
   3  19   0   77.19    8.80
  -3  19   0   72.99    6.60
  -5 -19   0   56.39    8.10
  -5 -19   0   55.59    6.30
   5 -19   0   58.49    7.50
   5 -19   0   53.19    7.70
   5  19   0   54.59    6.30
  -5  19   0   49.90    5.90
   5  19   0   55.69    7.70
   5  19   0   49.00    6.10
   5  19   0   55.69    6.50
  -5  19   0   44.30    6.80
  -7 -19   0  119.59    8.60
   7 -19   0  100.49   10.40
  -7 -19   0  116.89   10.70
  -7 -19   0  125.49   10.80
   7 -19   0  141.59   10.00
   7  19   0  119.19    8.20
   7  19   0  117.69    8.90
  -7  19   0  122.69    8.30
   7  19   0  113.49    8.30
   7  19   0  135.19   11.20
   0 -20   0   12.70    5.40
   0  20   0   10.70    3.50
  -2 -20   0    7.90    5.30
   2 -20   0    5.20    4.70
   2 -20   0    1.90    4.20
   2  20   0    3.10    3.30
  -2  20   0    7.50    4.70
  -2  20   0    7.40    3.60
   4 -20   0   12.10    5.10
  -4 -20   0    5.80    3.80
   4 -20   0    3.40    4.40
  -4 -20   0   11.30    5.30
   4  20   0   17.90    5.90
  -4  20   0   12.70    4.40
   4  20   0    4.00    3.30
  -4  20   0    6.40    3.60
   1 -21   0   26.90    6.40
  -1 -21   0   16.90    5.80
  -1  21   0   13.70    4.00
   1  21   0   11.40    3.80
  18   0  -1   -0.40    5.70
 -16   0   1    1.30    3.30
  16   0  -1   -3.10    4.80
  16   0  -1    1.10    3.30
 -14   0   1   -3.40    3.50
  14   0  -1   -3.30    2.70
  14   0  -1    3.90    3.20
 -14   0   1   -2.20    3.60
 -14   0   1   -4.00    2.30
  14   0  -1    2.20    4.10
  12   0  -1   -1.40    2.30
 -12   0   1   -2.90    3.20
 -12   0   1    0.40    2.10
 -12   0   1    0.40    3.40
  12   0  -1   -0.80    2.60
  12   0  -1   -1.70    2.90
  10   0  -1   -1.20    1.80
 -10   0   1    2.50    3.70
 -10   0   1    0.60    1.50
  10   0  -1   -2.50    2.10
 -10   0   1   -2.00    1.70
 -10   0   1    0.70    3.40
  10   0  -1    1.50    2.70
  -8   0   1    1.90    1.50
   8   0  -1    7.10    2.50
  -8   0   1    5.20    3.00
   8   0  -1    6.70    1.70
  -8   0   1    2.10    2.90
  -8   0   1    2.10    1.30
   8   0  -1    5.90    2.10
   6   0  -1    0.70    1.00
   6   0  -1   -1.10    1.30
  -6   0   1    1.20    1.80
  -6   0   1    0.40    2.10
   6   0  -1    1.40    1.60
  -6   0   1    0.80    1.10
  -6   0   1    1.60    1.30
  -4   0   1   -3.80    0.80
   4   0  -1   -3.30    0.70
  -4   0   1   -4.20    1.60
  -4   0   1   -2.30    1.10
   4   0  -1   -2.90    1.10
   4   0  -1   -1.80    1.40
  -4   0   1   -1.40    1.00
  -4   0   1   -3.20    1.20
   4   0  -1   -1.90    1.20
  -2   0   1   -1.70    0.70
  -2   0   1   -1.30    0.70
   2   0  -1   -0.50    0.70
  -2   0   1    0.00    0.60
   2   0  -1   -0.50    0.70
  -2   0   1    0.20    0.50
   2   0  -1   -0.70    0.70
  -2   0   1   -0.60    0.60
  -2   0  -1   -0.70    0.90
   2   0   1   -0.60    0.50
  -2   0  -1    0.30    0.70
   2   0   1    1.60    0.90
   2   0   1    0.30    0.70
   4   0   1    1.40    1.30
   4   0   1   -0.40    0.90
  -4   0  -1   -0.30    0.70
   4   0   1   -0.30    0.90
   4   0   1    0.70    0.70
  -4   0  -1   -0.40    0.80
  -4   0  -1    0.10    1.30
  -6   0  -1   -0.50    1.10
  -6   0  -1   -0.50    2.00
   6   0   1    1.50    1.50
   6   0   1    1.50    1.60
   6   0   1   -0.50    1.20
  -6   0  -1    0.20    0.90
   8   0   1    0.70    1.90
  -8   0  -1    2.20    1.60
   8   0   1   -2.00    2.10
   8   0   1   -0.20    1.80
  -8   0  -1   -2.80    2.50
 -10   0  -1    1.80    2.80
 -10   0  -1    1.30    1.90
  10   0   1    2.10    2.30
  10   0   1    3.30    3.00
  10   0   1    1.90    2.20
 -12   0  -1    5.10    3.10
 -12   0  -1    3.50    2.40
  12   0   1    0.90    3.10
  12   0   1    2.50    2.50
  12   0   1    2.70    3.60
  14   0   1   -4.20    3.80
  14   0   1   -3.80    4.20
  16   0   1    1.40    3.70
  16   0   1  -11.80    4.10
  16   0   1   -3.10    5.30
  17  -1  -1    5.90    5.70
  17  -1  -1    4.40    4.20
 -17  -1   1   -2.10    4.30
  17   1  -1    3.20    5.50
  15  -1  -1   13.00    4.20
  15  -1  -1   13.40    4.00
  15  -1  -1    0.60    4.50
 -15  -1   1    4.60    3.30
 -15  -1   1   11.60    4.70
 -15   1   1   14.60    3.60
  15   1  -1    5.90    3.90
  15   1  -1   11.00    5.10
  13  -1  -1   73.99    6.00
 -13  -1   1   66.39    7.30
 -13  -1   1   64.79    7.00
  13  -1  -1   58.89    5.40
  13  -1  -1   55.49    6.20
 -13  -1   1   64.59    5.30
  13   1  -1   73.39    5.70
  13   1  -1   61.59    5.70
 -13   1   1   56.79    6.20
  13   1  -1   54.19    6.30
 -13   1   1   72.39    7.60
 -13   1   1   60.79    5.20
 -11  -1   1   60.39    6.40
  11  -1  -1   79.59    5.00
 -11  -1   1   75.89    7.00
  11  -1  -1   67.69    6.10
 -11  -1   1   62.89    4.70
  11  -1  -1   84.69    5.60
  11   1  -1   74.09    5.10
 -11   1   1   68.59    4.70
 -11   1   1   66.99    6.20
  11   1  -1   80.49    6.30
  11   1  -1   65.99    5.10
 -11   1   1   79.29    7.10
  -9  -1   1   92.69    4.70
  -9  -1   1   86.09    3.60
  -9  -1   1   81.19    6.80
  -9  -1   1   86.99    4.30
   9  -1  -1   95.09    4.70
   9  -1  -1   89.49    5.20
  -9  -1   1   78.89    6.70
   9  -1  -1   88.49    5.70
  -9   1   1   74.29    6.90
  -9   1   1   85.79    4.20
   9   1  -1   92.49    4.90
   9   1  -1   89.49    5.00
  -9   1   1  103.19    6.60
  -9   1   1   81.19    4.50
   9   1  -1   91.09    5.80
   7  -1  -1   83.29    4.50
   7  -1  -1   79.89    3.60
  -7  -1   1   88.89    3.80
  -7  -1   1   83.29    5.80
  -7  -1   1   83.09    3.90
  -7  -1   1   82.09    3.40
  -7  -1   1   83.99    5.50
   7  -1  -1   81.89    4.30
  -7   1   1   86.69    3.90
   7   1  -1   81.59    4.10
   7   1  -1   89.69    4.00
  -7   1   1   88.99    4.90
  -7   1   1   79.89    5.60
  -7   1   1   86.99    3.70
   7   1  -1   87.89    4.80
   5  -1  -1    0.40    1.30
  -5  -1   1    0.80    0.80
  -5  -1   1    2.30    1.70
   5  -1  -1    1.80    1.20
  -5  -1   1    1.70    0.90
   5  -1  -1    1.00    1.20
  -5  -1   1    1.90    1.90
  -5  -1   1    1.20    1.00
  -5   1   1   -0.20    1.10
  -5   1   1    1.10    0.90
   5   1  -1    1.70    1.50
   5   1  -1   -0.50    1.00
  -5   1   1    1.70    0.90
  -5   1   1    0.50    1.70
  -5   1   1    2.40    1.30
   5   1  -1   -0.90    1.20
   5   1  -1    1.30    1.00
   3  -1  -1   47.60    2.30
   3  -1  -1   49.20    2.60
  -3  -1   1   50.19    2.10
   3  -1  -1   40.30    2.40
  -3  -1   1   51.69    2.10
  -3  -1   1   45.00    2.80
  -3  -1   1   47.80    3.10
  -3   1   1   43.60    2.30
  -3   1   1   42.00    2.50
   3   1  -1   50.89    2.00
  -3   1   1   49.99    2.80
   3   1  -1   50.19    2.60
   3   1  -1   51.39    2.90
  -3   1   1   45.50    2.00
  -3   1   1   48.60    2.10
   1  -1  -1    4.30    0.50
   1  -1  -1    2.90    0.60
   1  -1  -1    2.10    0.60
  -1  -1   1    3.90    0.80
  -1  -1   1    3.00    0.60
  -1   1   1    3.70    0.50
  -1   1   1    3.70    0.50
  -1   1   1    2.30    0.60
  -1   1   1    2.10    0.60
   1   1  -1    3.00    0.60
  -1   1   1    3.80    0.50
  -1   1   1    3.40    0.50
  -1  -1  -1  157.48    3.70
   1  -1   1  148.39    3.80
  -1  -1  -1  157.88    3.90
   1  -1   1  150.38    4.00
   1   1   1  153.98    4.30
   1   1   1  157.28    3.60
   1   1   1  159.48    4.10
   1   1   1  151.78    3.90
   1   1   1  157.48    3.80
  -3  -1  -1   99.49    2.90
   3  -1   1   97.79    3.00
   3  -1   1   96.29    4.00
  -3  -1  -1   97.39    4.20
   3  -1   1   96.69    3.40
  -3  -1  -1   97.29    3.10
   3  -1   1   91.89    3.60
  -3   1  -1   96.99    3.00
   3   1   1   96.19    3.00
  -3   1  -1  107.19    3.40
   3   1   1   90.49    3.70
   3   1   1   96.79    4.10
   3   1   1   96.29    3.70
   3   1   1  102.29    3.00
   5  -1   1  438.96   11.10
  -5  -1  -1  452.45   10.70
   5  -1   1  423.36   11.70
   5  -1   1  446.06   10.60
  -5  -1  -1  427.26   12.60
  -5  -1  -1  455.75   10.50
   5   1   1  442.96   10.70
  -5   1  -1  446.06   11.50
   5   1   1  441.86   11.70
   5   1   1  445.56   10.60
  -5   1  -1  438.46   10.60
   5   1   1  425.06   11.70
  -7  -1  -1  151.28    5.00
  -7  -1  -1  138.49    5.30
  -7  -1  -1  134.09    7.40
   7  -1   1  148.09    5.80
   7  -1   1  151.18    6.60
   7   1   1  151.38    5.40
  -7   1  -1  146.49    5.20
   7   1   1  144.49    6.60
  -7   1  -1  141.39    6.40
   7   1   1  144.79    6.30
  -9  -1  -1   63.19    4.10
   9  -1   1   66.29    5.40
   9  -1   1   64.39    4.70
   9  -1   1   59.89    4.90
  -9  -1  -1   71.09    6.30
   9   1   1   59.29    5.00
  -9   1  -1   68.49    4.00
   9   1   1   69.29    5.60
   9   1   1   62.39    4.30
  -9   1  -1   66.29    5.20
 -11  -1  -1  254.27   11.00
  11  -1   1  259.37   11.30
  11  -1   1  255.77   10.50
 -11  -1  -1  257.87    8.90
  11  -1   1  267.17    9.70
 -11   1  -1  259.77    8.90
  11   1   1  264.17    9.10
 -11   1  -1  269.27   10.20
  11   1   1  265.67   11.30
  11   1   1  253.87   10.70
  13  -1   1  146.99    9.90
  13  -1   1  140.69    7.60
  13  -1   1  138.49    8.90
 -13  -1  -1  150.18    9.00
  13   1   1  122.99    8.90
  13   1   1  137.49    9.70
  15  -1   1  159.38   11.60
  15  -1   1  140.39   10.30
  15   1   1  137.29   11.20
  15   1   1  162.78    9.10
  15   1   1  147.79   10.50
  17  -1   1   41.00    7.30
  17  -1   1   37.50    5.60
  17  -1   1   39.20    8.50
  17   1   1   50.59    6.50
  17   1   1   32.10    7.20
  17   1   1   56.49    8.80
  18  -2  -1   89.89   10.50
  18   2  -1   86.99    8.10
  18   2  -1   87.99   10.20
  16  -2  -1  180.68   10.00
 -16  -2   1  179.88    9.00
  16  -2  -1  175.28   11.70
 -16  -2   1  182.18   11.50
  16   2  -1  155.88   11.70
  16   2  -1  151.38   11.60
 -16   2   1  175.18    8.70
  16   2  -1  180.18    9.70
  14  -2  -1  306.17   12.00
  14  -2  -1  294.37   13.00
 -14  -2   1  289.67   13.50
 -14  -2   1  291.67   11.00
  14  -2  -1  295.67   11.30
  14   2  -1  286.97   11.80
 -14   2   1  288.97   10.60
 -14   2   1  285.37   13.60
  14   2  -1  296.67   13.30
  12  -2  -1  142.19    8.30
 -12  -2   1  155.18    7.00
  12  -2  -1  148.29    7.80
  12  -2  -1  156.98    7.10
 -12  -2   1  162.88    9.60
 -12  -2   1  145.79    9.40
  12   2  -1  144.59    8.60
 -12   2   1  143.59    8.20
  12   2  -1  147.09    7.60
 -12   2   1  146.69    6.80
  12   2  -1  157.48    7.20
 -12   2   1  147.29    9.30
 -10  -2   1  118.19    4.70
 -10  -2   1  121.59    5.40
 -10  -2   1  126.99    8.20
  10  -2  -1  118.29    5.60
  10  -2  -1  121.59    6.50
 -10  -2   1  120.49    5.80
  10  -2  -1  122.39    6.90
 -10  -2   1  127.19    8.20
 -10   2   1  124.19    7.10
 -10   2   1  119.09    5.70
 -10   2   1  116.09    8.10
 -10   2   1  117.79    5.20
  10   2  -1  125.89    7.20
  10   2  -1  129.99    6.20
  10   2  -1  122.29    5.90
  -8  -2   1   54.89    5.70
  -8  -2   1   43.50    2.80
   8  -2  -1   49.00    4.30
  -8  -2   1   42.20    3.20
  -8  -2   1   55.49    3.60
   8  -2  -1   48.20    4.00
  -8  -2   1   48.50    3.00
  -8  -2   1   42.40    5.00
  -8   2   1   42.70    4.80
  -8   2   1   49.30    3.50
   8   2  -1   49.60    4.40
  -8   2   1   44.80    3.10
   8   2  -1   50.89    3.60
   8   2  -1   50.89    3.70
  -8   2   1   44.30    4.50
  -6  -2   1   19.70    1.90
  -6  -2   1   25.90    3.50
  -6  -2   1   18.90    3.10
  -6  -2   1   18.00    1.80
   6  -2  -1   24.80    2.70
  -6  -2   1   24.30    2.20
  -6  -2   1   20.50    1.90
   6  -2  -1   27.40    2.60
   6   2  -1   23.60    2.70
  -6   2   1   19.70    2.30
   6   2  -1   23.70    2.20
  -6   2   1   22.30    3.00
  -6   2   1   25.40    2.10
   6   2  -1   25.80    2.40
  -6   2   1   27.30    2.60
  -6   2   1   24.10    2.00
  -4  -2   1   48.50    2.30
  -4  -2   1   51.49    3.50
  -4  -2   1   47.00    2.40
   4  -2  -1   50.19    2.80
  -4  -2   1   44.00    3.60
  -4  -2   1   43.40    2.30
   4  -2  -1   47.90    2.50
   4  -2  -1   44.30    2.70
  -4   2   1   45.50    2.80
   4   2  -1   47.80    2.80
  -4   2   1   46.70    2.30
  -4   2   1   49.10    3.10
   4   2  -1   46.50    3.40
   4   2  -1   49.90    2.40
  -4   2   1   47.10    2.20
  -4   2   1   50.19    2.30
   2  -2  -1    2.30    0.80
  -2  -2   1    2.70    0.80
  -2  -2   1    3.20    1.30
  -2  -2   1    3.00    0.80
  -2  -2   1    2.50    1.00
   2  -2  -1    3.90    1.20
  -2  -2   1    2.80    1.30
   2  -2  -1    1.70    0.90
   2  -2  -1    4.00    0.70
  -2   2   1    1.60    0.70
   2   2  -1    2.40    1.10
  -2   2   1    1.80    0.70
   2   2  -1    2.50    1.00
  -2   2   1    1.50    0.90
  -2   2   1    1.40    0.80
  -2   2   1    2.90    1.00
  -2   2   1    2.50    0.80
   2   2  -1    1.50    0.80
   2   2  -1    0.50    1.00
  -2   2   1    4.10    1.30
   2   2  -1    0.80    0.70
   0  -2   1   32.30    1.80
   0  -2  -1   34.30    1.90
   0  -2  -1   34.90    1.40
   0  -2   1   30.90    1.70
   0  -2   1   32.80    1.50
   0  -2  -1   33.80    1.90
   0  -2   1   34.10    1.20
   0  -2  -1   35.70    1.30
   0   2   1   31.80    1.40
   0   2   1   33.60    1.30
   0   2   1   34.60    1.50
   0   2   1   34.50    1.80
   0   2   1   37.10    1.30
   0   2   1   34.10    1.40
   0   2   1   34.60    1.90
   0   2   1   33.40    1.80
   0   2   1   34.20    1.50
   0   2  -1   33.90    1.70
   2  -2   1  225.28    5.60
   2  -2   1  226.68    5.70
  -2  -2  -1  234.78    5.90
   2  -2   1  228.38    5.40
  -2  -2  -1  239.48    5.90
   2  -2   1  224.48    6.20
   2  -2   1  224.48    6.10
  -2  -2  -1  231.28    5.70
  -2  -2  -1  230.68    6.90
  -2   2  -1  222.58    5.60
   2   2   1  218.98    6.30
   2   2   1  227.18    5.80
   2   2   1  228.78    5.60
  -2   2  -1  235.18    5.40
   2   2   1  230.58    6.10
   2   2   1  234.98    5.90
   4  -2   1  172.88    5.50
   4  -2   1  177.78    6.30
  -4  -2  -1  175.48    4.70
  -4  -2  -1  176.88    6.90
   4  -2   1  170.48    5.70
   4  -2   1  170.28    4.80
  -4  -2  -1  172.98    5.00
   4   2   1  178.08    5.00
   4   2   1  171.78    4.50
  -4   2  -1  179.88    4.90
   4   2   1  173.88    5.90
   4   2   1  163.38    5.10
  -4   2  -1  179.88    4.90
   4   2   1  168.78    5.80
   6  -2   1  473.65   12.50
   6  -2   1  486.75   11.80
  -6  -2  -1  481.35   11.90
   6  -2   1  472.95   13.20
   6   2   1  494.25   13.20
  -6   2  -1  480.65   12.20
   6   2   1  490.45   11.50
   6   2   1  474.65   13.20
  -6   2  -1  487.25   11.70
   8  -2   1  261.07    9.70
   8  -2   1  279.07    9.10
  -8  -2  -1  265.97    8.20
  -8  -2  -1  243.68   11.00
  -8   2  -1  260.67    8.70
   8   2   1  270.87    9.70
   8   2   1  270.77    9.90
  -8   2  -1  273.57    8.10
   8   2   1  270.97    7.90
 -10  -2  -1  197.68   10.10
  10  -2   1  201.08    8.70
  10  -2   1  201.88    9.20
  10  -2   1  207.68    8.40
 -10  -2  -1  216.38    7.70
 -10   2  -1  209.88    8.00
 -10   2  -1  209.58    7.40
  10   2   1  206.88    9.20
  10   2   1  202.18    9.50
  10   2   1  222.58    7.50
 -12  -2  -1    3.40    2.20
  12  -2   1    1.30    3.40
 -12  -2  -1    7.30    3.70
  12  -2   1    2.40    2.80
  12  -2   1    2.00    2.90
  12   2   1    5.20    3.90
  12   2   1    4.70    2.60
  12   2   1    3.80    3.30
  14  -2   1   17.10    4.20
  14  -2   1   16.60    4.70
  14  -2   1    8.20    5.10
 -14  -2  -1   11.50    4.70
  14   2   1   27.60    6.40
  14   2   1    9.10    4.70
  14   2   1   19.00    4.20
  16  -2   1   18.50    5.80
  16  -2   1   31.20    7.20
  16   2   1   20.40    4.80
  16   2   1   25.30    6.90
  16   2   1   17.50    6.30
 -17  -3   1   49.50    6.00
  17  -3  -1   71.09    7.60
 -17  -3   1   84.09    9.40
  17  -3  -1   57.19    8.40
  17   3  -1   63.59    6.90
  17   3  -1   80.89    9.40
 -15  -3   1    1.70    2.90
  15  -3  -1    3.60    3.40
  15  -3  -1   -1.70    4.40
 -15  -3   1   11.90    5.20
  15  -3  -1    2.70    3.70
  15   3  -1    5.30    3.30
  15   3  -1    4.20    4.90
 -15   3   1    4.80    3.20
  15   3  -1   -5.80    3.90
  13  -3  -1   86.99    6.00
  13  -3  -1   88.99    7.50
 -13  -3   1   84.79    5.90
  13  -3  -1   92.49    7.20
 -13  -3   1   92.19    8.40
 -13   3   1   87.19    7.80
  13   3  -1   84.49    6.80
  13   3  -1   68.49    6.90
 -13   3   1   95.29    5.70
 -11  -3   1    3.10    3.80
 -11  -3   1    4.00    2.40
  11  -3  -1    3.70    2.80
  11  -3  -1    4.80    2.00
  11  -3  -1    0.10    2.90
 -11  -3   1    2.20    3.50
 -11  -3   1    1.90    1.80
 -11   3   1    4.40    2.20
  11   3  -1    1.00    2.50
  11   3  -1    0.80    2.90
 -11   3   1   -1.40    2.60
 -11   3   1    3.30    3.30
  -9  -3   1   -0.40    1.50
  -9  -3   1    0.20    1.60
  -9  -3   1    2.50    3.80
   9  -3  -1    1.60    2.30
  -9  -3   1   -2.10    1.60
  -9  -3   1   -1.20    1.80
   9  -3  -1    2.00    2.30
  -9  -3   1    3.80    3.40
  -9   3   1    0.30    1.80
  -9   3   1    0.50    1.40
  -9   3   1   -0.40    3.20
  -9   3   1   -0.30    2.70
   9   3  -1   -0.10    2.20
   9   3  -1   -0.60    2.40
  -7  -3   1   43.10    4.80
  -7  -3   1   39.20    2.80
   7  -3  -1   41.20    3.70
  -7  -3   1   40.50    4.30
  -7  -3   1   42.20    3.00
  -7  -3   1   43.50    3.10
   7  -3  -1   45.40    3.50
  -7  -3   1   39.10    2.80
  -7   3   1   45.60    2.80
  -7   3   1   43.70    4.40
  -7   3   1   48.50    2.80
  -7   3   1   43.30    3.80
  -7   3   1   39.90    2.90
   7   3  -1   43.90    3.40
   7   3  -1   35.60    3.60
  -7   3   1   42.40    3.30
  -5  -3   1   47.50    2.70
   5  -3  -1   52.39    3.40
  -5  -3   1   47.30    4.10
   5  -3  -1   51.79    3.00
  -5  -3   1   51.39    2.60
  -5  -3   1   51.39    2.70
   5  -3  -1   53.09    3.20
  -5  -3   1   49.00    2.90
  -5  -3   1   47.80    4.40
  -5   3   1   50.79    2.50
  -5   3   1   53.69    2.80
  -5   3   1   52.69    3.80
   5   3  -1   56.69    3.10
   5   3  -1   55.09    4.20
  -5   3   1   50.19    3.40
  -5   3   1   54.19    2.70
  -5   3   1   49.60    2.60
   5   3  -1   47.80    3.20
  -3  -3   1  169.18    4.80
  -3  -3   1  182.18    4.80
  -3  -3   1  171.88    6.20
  -3  -3   1  174.78    5.30
   3  -3  -1  178.48    5.20
   3  -3  -1  177.08    4.80
  -3  -3   1  177.88    5.80
  -3  -3   1  170.68    5.40
   3  -3  -1  186.58    5.60
   3  -3  -1  167.98    5.10
   3   3  -1  182.78    4.90
  -3   3   1  175.28    5.30
  -3   3   1  178.68    5.30
  -3   3   1  174.68    5.70
  -3   3   1  178.28    4.90
   3   3  -1  181.68    5.20
  -3   3   1  173.78    4.70
   3   3  -1  196.88    5.90
  -3   3   1  173.38    4.80
   3   3  -1  175.88    5.40
   3   3  -1  175.58    5.20
   1  -3  -1  215.78    6.10
  -1  -3   1  223.68    5.30
  -1  -3   1  213.78    6.10
   1  -3  -1  220.88    6.20
  -1  -3   1  219.58    6.00
  -1  -3   1  225.18    5.30
  -1  -3   1  222.28    5.20
   1  -3  -1  232.18    5.80
  -1  -3   1  221.08    6.20
  -1   3   1  215.58    5.40
  -1   3   1  216.58    5.50
  -1   3   1  223.38    6.20
  -1   3   1  220.58    6.10
   1   3  -1  215.08    5.90
   1   3  -1  228.78    5.30
   1   3  -1  225.58    5.30
  -1   3   1  222.78    5.80
   1   3  -1  221.48    6.20
  -1   3   1  207.58    5.70
   1   3  -1  235.58    5.50
  -1   3   1  225.38    5.60
   1   3  -1  227.48    5.10
  -1  -3  -1  618.04   14.60
   1  -3   1  599.34   13.90
  -1  -3  -1  625.14   13.50
   1  -3   1  617.14   14.00
  -1  -3  -1  607.44   14.10
  -1  -3  -1  630.64   14.10
   1  -3   1  594.14   13.80
  -1  -3  -1  629.14   13.40
   1   3   1  597.54   13.30
  -1   3  -1  630.04   14.00
   1   3   1  615.24   13.50
   1   3   1  593.14   13.40
   1   3   1  603.14   14.00
   1   3   1  619.14   14.10
   1   3   1  606.84   13.50
  -1   3  -1  619.14   13.10
  -1   3  -1  620.24   13.10
   1   3   1  625.64   13.40
   3  -3   1    0.80    0.90
   3  -3   1    1.80    1.20
  -3  -3  -1    0.70    0.70
  -3  -3  -1    1.30    0.80
  -3  -3  -1    1.70    1.70
   3  -3   1    2.50    0.70
   3  -3   1    1.10    1.00
   3  -3   1    2.20    0.90
   3  -3   1    0.10    0.90
  -3  -3  -1    1.30    1.10
  -3  -3  -1    0.90    1.10
  -3   3  -1    1.10    0.80
  -3   3  -1    2.30    0.80
   3   3   1    1.90    1.20
   3   3   1    1.10    0.90
  -3   3  -1    0.80    0.70
   3   3   1    1.60    0.90
   3   3   1    1.40    1.20
   5  -3   1  535.65   15.60
  -5  -3  -1  557.94   13.00
   5  -3   1  577.24   13.10
   5  -3   1  572.84   14.40
  -5  -3  -1  565.34   13.40
   5  -3   1  570.44   14.10
  -5  -3  -1  528.65   16.00
   5   3   1  560.14   14.40
   5   3   1  570.24   14.60
   5   3   1  551.24   13.50
  -5   3  -1  581.74   13.10
  -7  -3  -1   82.99    4.10
   7  -3   1   81.99    4.80
  -7  -3  -1   73.69    6.80
   7  -3   1   81.79    5.00
  -7   3  -1   84.39    3.90
   7   3   1   81.99    3.50
   7   3   1   83.29    4.30
  -7   3  -1   83.29    3.90
   7   3   1   80.19    5.30
   7   3   1   81.49    5.10
   9  -3   1  295.27   11.00
  -9  -3  -1  295.77   12.40
   9  -3   1  308.97   10.40
  -9  -3  -1  301.37    9.40
  -9   3  -1  306.97    9.20
   9   3   1  289.97    9.70
   9   3   1  306.77    8.70
  -9   3  -1  302.67    9.00
   9   3   1  300.27   10.90
   9   3   1  302.37   11.10
  11  -3   1   13.80    3.60
  11  -3   1   10.10    2.90
 -11  -3  -1    4.40    2.20
 -11  -3  -1   16.90    4.70
  11  -3   1   11.90    3.80
  11   3   1   10.50    2.80
  11   3   1    9.90    3.30
 -11   3  -1    8.90    2.50
  11   3   1   13.20    4.00
 -13  -3  -1   99.69    8.70
  13  -3   1   97.59    7.70
  13  -3   1  103.29    7.40
  13  -3   1   95.49    8.80
  13   3   1  100.39    6.90
  13   3   1   97.99    8.40
  13   3   1   94.09    8.80
 -15  -3  -1   29.70    6.10
  15  -3   1   32.70    6.90
  15  -3   1   33.50    6.20
  15   3   1   29.70    6.90
  15   3   1   31.80    6.60
  15   3   1   29.20    4.90
  17  -3   1    6.80    6.00
  17  -3   1    1.80    6.20
  17   3   1   11.10    6.90
  17   3   1   -7.90    5.80
  17   3   1   15.00    5.00
  18  -4  -1   30.40    7.60
  18  -4  -1   46.00    7.00
  18   4  -1   44.30    6.40
  18   4  -1   38.50    8.10
  16  -4  -1    6.20    5.40
 -16  -4   1    3.60    3.30
  16  -4  -1    6.20    4.30
 -16  -4   1    6.50    5.20
  16   4  -1    4.20    3.90
  16   4  -1   10.00    5.70
  16   4  -1    2.90    5.00
  14  -4  -1   27.70    5.20
 -14  -4   1   26.80    6.20
  14  -4  -1   22.70    3.80
 -14  -4   1   14.20    3.50
  14  -4  -1   20.60    5.10
 -14   4   1   21.40    4.80
  14   4  -1   22.00    5.00
  14   4  -1   16.20    4.00
 -14   4   1   15.00    3.50
  14   4  -1   18.90    5.30
 -12  -4   1   10.60    4.80
 -12  -4   1    7.40    2.70
  12  -4  -1    7.30    3.50
  12  -4  -1   11.10    2.60
  12  -4  -1    7.90    3.40
 -12   4   1    8.00    3.80
 -12   4   1    7.00    2.60
  12   4  -1   13.30    4.10
  12   4  -1    7.70    3.40
  12   4  -1    7.40    2.70
 -10  -4   1   47.60    4.00
 -10  -4   1   54.49    4.20
  10  -4  -1   55.89    5.00
 -10  -4   1   59.99    6.90
 -10  -4   1   44.80    5.50
 -10  -4   1   51.19    3.80
 -10  -4   1   53.09    3.90
  10  -4  -1   50.59    4.90
  10   4  -1   45.10    4.10
 -10   4   1   50.49    5.80
  10   4  -1   47.30    5.10
 -10   4   1   49.60    4.00
  10   4  -1   56.69    5.20
 -10   4   1   51.79    4.80
  -8  -4   1  418.06   11.40
  -8  -4   1  408.36   11.10
  -8  -4   1  420.46   14.50
  -8  -4   1  417.86   11.10
  -8  -4   1  409.06   11.20
   8  -4  -1  400.76   12.20
   8  -4  -1  419.36   12.10
  -8  -4   1  399.06   13.40
  -8   4   1  401.56   11.00
  -8   4   1  397.66   10.80
   8   4  -1  396.36   12.40
   8   4  -1  405.26   11.40
  -8   4   1  408.36   11.30
  -8   4   1  408.36   13.40
  -8   4   1  415.36   10.80
   8   4  -1  398.06   11.70
  -8   4   1  394.66   12.40
  -6  -4   1  543.25   13.70
  -6  -4   1  540.35   13.40
   6  -4  -1  538.05   13.60
   6  -4  -1  532.85   14.10
  -6  -4   1  539.15   16.00
  -6  -4   1  538.75   13.10
  -6  -4   1  524.35   13.10
  -6  -4   1  521.25   14.70
   6   4  -1  539.35   14.10
  -6   4   1  536.55   14.40
  -6   4   1  538.95   12.80
   6   4  -1  539.45   13.30
   6   4  -1  555.14   13.80
  -6   4   1  523.25   14.30
  -6   4   1  525.25   13.00
  -6   4   1  531.75   13.20
  -6   4   1  546.75   12.80
   4  -4  -1  208.28    6.20
  -4  -4   1  199.38    6.90
   4  -4  -1  209.98    5.90
  -4  -4   1  214.08    5.90
   4  -4  -1  198.08    6.00
  -4  -4   1  206.18    6.40
  -4  -4   1  218.48    5.90
  -4  -4   1  210.38    6.60
  -4  -4   1  208.48    7.90
   4  -4  -1  221.08    6.70
  -4   4   1  194.68    6.70
  -4   4   1  214.08    6.50
  -4   4   1  209.48    5.70
   4   4  -1  205.88    6.50
  -4   4   1  200.08    5.70
   4   4  -1  207.18    5.90
   4   4  -1  206.58    5.80
  -4   4   1  217.38    6.00
  -4   4   1  210.78    6.30
   4   4  -1  217.18    6.50
   4   4  -1  209.48    6.30
  -2  -4   1  264.47    6.40
  -2  -4   1  249.18    7.40
  -2  -4   1  256.57    6.30
  -2  -4   1  250.07    6.40
  -2  -4   1  260.57    8.00
   2  -4  -1  249.28    7.20
  -2  -4   1  266.57    7.30
   2  -4  -1  271.27    7.20
   2  -4  -1  258.47    7.10
   2  -4  -1  250.07    6.50
  -2   4   1  267.87    7.30
  -2   4   1  256.07    6.70
  -2   4   1  256.07    6.50
  -2   4   1  254.97    7.40
   2   4  -1  260.57    7.10
   2   4  -1  258.97    6.30
  -2   4   1  246.78    6.70
   2   4  -1  262.27    6.10
  -2   4   1  262.17    6.60
   2   4  -1  252.17    6.40
   2   4  -1  257.47    7.30
  -2   4   1  243.68    6.40
   0  -4   1 1052.09   22.20
   0  -4   1 1042.80   23.10
   0  -4  -1  991.40   23.30
   0  -4  -1 1036.90   22.60
   0  -4  -1 1065.09   23.50
   0  -4   1 1053.59   22.30
   0  -4   1 1052.99   22.40
   0  -4   1 1025.30   23.30
   0  -4  -1 1062.99   23.70
   0  -4  -1 1059.09   22.50
   0  -4   1 1034.50   23.50
   0  -4  -1 1112.09   22.60
   0   4   1 1034.90   22.60
   0   4  -1 1079.19   23.10
   0   4  -1 1067.09   22.40
   0   4   1 1049.70   22.70
   0   4   1 1070.29   22.60
   0   4  -1 1060.79   22.20
   0   4   1 1080.09   23.40
   0   4  -1 1091.89   23.70
   0   4  -1 1098.29   22.20
   0   4   1 1041.80   22.50
   0   4   1 1084.79   23.60
   0   4  -1 1088.89   22.40
  -2  -4  -1   27.40    2.90
   2  -4   1   23.80    2.00
  -2  -4  -1   28.40    1.80
   2  -4   1   27.20    2.30
  -2  -4  -1   28.20    1.70
  -2  -4  -1   30.70    2.70
  -2  -4  -1   27.30    2.50
   2  -4   1   25.30    2.20
   2  -4   1   28.70    1.60
   2   4   1   24.80    2.00
  -2   4  -1   30.00    2.20
   2   4   1   29.50    2.30
   2   4   1   28.00    2.40
  -2   4  -1   27.40    1.60
  -2   4  -1   25.60    2.50
   2   4   1   27.70    1.80
   2   4   1   28.60    2.00
  -2   4  -1   28.30    1.60
   2   4   1   26.60    1.90
  -4  -4  -1    1.30    1.00
   4  -4   1   -0.10    1.10
   4  -4   1    1.90    0.90
  -4  -4  -1    0.20    1.30
   4  -4   1    3.10    1.50
   4  -4   1    2.00    1.50
  -4  -4  -1    1.00    0.90
  -4  -4  -1    1.20    1.50
  -4  -4  -1    2.20    2.20
   4  -4   1    1.30    1.10
   4  -4   1    0.90    1.10
  -4   4  -1    2.00    1.00
   4   4   1    0.40    1.40
   4   4   1    1.10    1.00
  -4   4  -1    0.70    0.90
   4   4   1    1.80    1.10
   4   4   1    2.40    1.10
  -4   4  -1    1.80    0.90
   4   4   1    2.30    1.50
  -6  -4  -1  553.94   17.90
  -6  -4  -1  591.94   14.40
  -6  -4  -1  606.64   14.70
   6  -4   1  598.84   15.60
   6  -4   1  603.14   15.80
   6  -4   1  616.44   14.40
   6   4   1  612.84   14.10
  -6   4  -1  619.74   14.30
   6   4   1  606.14   15.90
   6   4   1  602.04   14.90
   6   4   1  607.04   16.10
  -8  -4  -1   96.99    3.90
   8  -4   1   91.99    5.60
  -8  -4  -1  102.49    8.00
  -8  -4  -1  104.29    4.90
   8  -4   1   95.19    5.90
  -8   4  -1  106.19    4.70
   8   4   1   97.89    6.10
   8   4   1   96.39    5.00
   8   4   1   96.69    6.30
  10  -4   1  319.37   12.10
  10  -4   1  326.57   11.40
 -10  -4  -1  299.37   13.50
 -10  -4  -1  322.47   10.30
  10   4   1  309.77   12.20
  10   4   1  320.37   12.00
  10   4   1  324.97   10.70
 -10   4  -1  314.07    9.70
  12  -4   1   62.39    6.00
 -12  -4  -1   51.19    4.80
  12  -4   1   47.50    5.30
  12  -4   1   42.70    5.80
 -12  -4  -1   51.29    6.80
  12   4   1   57.39    5.40
  12   4   1   48.10    6.40
  12   4   1   55.59    6.40
  14  -4   1   28.00    6.30
  14  -4   1   26.00    5.20
  14  -4   1   37.90    5.80
 -14  -4  -1   35.70    6.50
  14   4   1   23.40    5.80
  14   4   1   35.10    6.80
  14   4   1   36.30    5.10
  16  -4   1   -0.10    4.40
  16  -4   1   -6.70    5.00
  16   4   1    6.00    4.30
  16   4   1    5.00    5.80
  16   4   1  -17.00    4.70
  17  -5  -1   52.89    7.20
 -17  -5   1   38.00    5.80
 -17  -5   1   42.20    7.60
  17  -5  -1   41.40    7.60
  17   5  -1   49.70    6.30
  17   5  -1   53.29    8.40
  15  -5  -1   18.60    5.60
 -15  -5   1   23.90    4.40
  15  -5  -1   27.10    5.60
 -15  -5   1   27.40    6.60
  15   5  -1   24.50    6.30
 -15   5   1   35.20    4.70
  15   5  -1   19.00    5.70
  15   5  -1   19.40    4.30
 -13  -5   1   32.60    4.20
  13  -5  -1   34.60    5.20
  13  -5  -1   33.00    3.80
  13  -5  -1   24.70    5.10
 -13  -5   1   32.80    6.50
  13   5  -1   29.40    5.50
  13   5  -1   31.10    4.30
 -13   5   1   30.00    5.40
  13   5  -1   24.00    4.80
 -13   5   1   32.80    4.30
 -11  -5   1  277.67    9.90
  11  -5  -1  302.27   11.40
  11  -5  -1  287.67   11.20
 -11  -5   1  287.97    9.50
 -11  -5   1  300.67   13.40
 -11  -5   1  275.97    9.60
 -11   5   1  297.87    9.90
  11   5  -1  297.27   10.30
 -11   5   1  296.57   12.50
  11   5  -1  301.37   11.20
  11   5  -1  300.27   11.80
  -9  -5   1   47.20    4.50
  -9  -5   1   48.00    3.90
  -9  -5   1   56.39    5.90
  -9  -5   1   49.00    6.20
   9  -5  -1   55.69    5.10
   9  -5  -1   50.39    4.70
  -9  -5   1   51.99    3.80
  -9  -5   1   53.29    4.20
   9   5  -1   44.00    4.80
  -9   5   1   41.90    5.40
   9   5  -1   47.10    4.00
  -9   5   1   49.30    3.90
   9   5  -1   51.89    4.70
  -9   5   1   53.59    3.50
  -9   5   1   46.90    4.40
   7  -5  -1  184.08    7.50
  -7  -5   1  192.78    9.40
  -7  -5   1  186.88    8.20
   7  -5  -1  191.78    7.00
  -7  -5   1  181.08    7.00
  -7  -5   1  179.08    6.40
  -7  -5   1  187.18    6.30
  -7  -5   1  193.98    6.90
  -7   5   1  180.98    7.80
   7   5  -1  173.98    7.40
   7   5  -1  190.98    7.30
   7   5  -1  190.28    6.50
  -7   5   1  184.68    6.10
  -7   5   1  184.68    5.90
  -7   5   1  194.38    6.40
  -7   5   1  184.28    8.00
   5  -5  -1   35.40    2.60
  -5  -5   1   34.80    3.40
   5  -5  -1   34.30    2.50
  -5  -5   1   34.40    3.20
  -5  -5   1   39.10    2.60
   5  -5  -1   32.90    2.50
   5  -5  -1   37.30    3.30
  -5  -5   1   37.40    2.50
  -5  -5   1   37.10    3.10
  -5  -5   1   36.00    4.40
   5   5  -1   36.40    1.90
  -5   5   1   33.20    2.50
   5   5  -1   35.00    2.50
  -5   5   1   31.90    3.00
  -5   5   1   35.70    2.90
   5   5  -1   33.20    2.40
   5   5  -1   36.20    3.20
  -5   5   1   33.60    2.40
  -5   5   1   36.00    3.60
  -5   5   1   33.10    2.40
   5   5  -1   35.70    3.30
   3  -5  -1    6.80    1.50
   3  -5  -1    5.60    1.10
  -3  -5   1    5.20    1.10
  -3  -5   1    9.30    1.80
  -3  -5   1    6.50    1.70
  -3  -5   1    8.40    1.60
   3  -5  -1    9.50    1.80
   3  -5  -1    8.40    1.60
  -3  -5   1    7.90    1.20
  -3  -5   1    8.00    2.40
   3   5  -1    6.50    1.60
  -3   5   1    9.00    1.20
   3   5  -1    8.50    1.60
  -3   5   1    7.40    1.90
  -3   5   1    7.80    1.40
  -3   5   1    7.10    1.50
   3   5  -1    6.50    1.20
   3   5  -1    6.10    1.30
  -3   5   1    7.30    1.30
   3   5  -1    6.10    1.00
  -3   5   1    7.40    1.30
   3   5  -1    6.70    1.70
   3   5  -1    7.00    1.20
   3   5  -1    4.60    1.00
   1  -5  -1  329.87    8.30
  -1  -5   1  327.07    9.10
   1  -5  -1  343.47    9.30
   1  -5  -1  335.37    9.40
  -1  -5   1  332.67    8.10
  -1  -5   1  327.67    9.40
   1  -5  -1  346.47    8.60
  -1  -5   1  331.47    8.00
  -1  -5   1  333.57    8.00
  -1  -5   1  334.17    9.40
  -1   5   1  320.77    9.20
   1   5  -1  349.07    9.50
  -1   5   1  323.87    8.20
  -1   5   1  336.97    8.30
  -1   5   1  331.57    8.40
  -1   5   1  335.67    8.90
   1   5  -1  332.17    8.90
  -1   5   1  345.97    9.20
   1   5  -1  336.87    8.10
   1   5  -1  352.26    8.40
  -1   5   1  327.67    8.10
   1   5  -1  334.97    8.00
  -1   5   1  325.17    8.30
  -1  -5  -1    4.20    0.90
   1  -5   1    7.10    1.60
  -1  -5  -1    8.40    1.80
   1  -5   1    5.80    1.30
   1  -5   1    5.70    0.90
   1  -5   1    5.60    1.00
   1  -5   1    6.40    1.60
   1  -5   1    7.00    0.90
  -1  -5  -1    5.90    1.60
  -1  -5  -1    7.30    1.20
  -1  -5  -1    8.60    1.10
  -1  -5  -1    5.00    1.60
   1  -5   1    5.70    1.20
  -1   5  -1    6.50    1.60
   1   5   1    5.20    1.10
  -1   5  -1    6.50    1.60
  -1   5  -1    4.70    0.90
   1   5   1    6.40    1.40
  -1   5  -1    7.70    1.10
   1   5   1    6.50    1.50
   1   5   1    6.00    1.50
   1   5   1    6.40    1.20
   1   5   1    4.90    1.10
   1   5   1    7.00    1.20
  -3  -5  -1  747.23   18.70
   3  -5   1  781.92   17.10
  -3  -5  -1  790.42   17.60
  -3  -5  -1  744.43   18.90
   3  -5   1  776.22   18.30
   3  -5   1  760.62   18.00
  -3  -5  -1  796.32   20.00
   3  -5   1  773.02   17.80
  -3  -5  -1  806.82   17.50
   3   5   1  780.02   18.70
  -3   5  -1  795.42   19.00
  -3   5  -1  789.02   17.10
   3   5   1  794.02   18.40
   3   5   1  796.32   17.60
  -3   5  -1  785.72   17.20
   3   5   1  761.02   18.20
   3   5   1  773.92   17.70
  -3   5  -1  685.93   18.20
   3   5   1  793.12   17.90
   5  -5   1  134.29    4.70
   5  -5   1  138.89    4.60
   5  -5   1  128.79    5.60
   5  -5   1  128.39    4.50
  -5  -5  -1  133.79    4.90
  -5  -5  -1  130.59    7.70
  -5  -5  -1  125.79    5.80
  -5  -5  -1  135.49    5.70
   5  -5   1  135.79    5.60
  -5  -5  -1  134.59    4.70
   5  -5   1  131.29    5.60
   5   5   1  135.39    5.00
   5   5   1  142.79    6.10
   5   5   1  133.29    5.00
  -5   5  -1  133.09    5.00
  -5   5  -1  135.29    4.50
   5   5   1  132.69    5.00
   5   5   1  134.99    5.70
  -7  -5  -1  197.08    7.00
   7  -5   1  193.58    5.50
  -7  -5  -1  183.18   10.20
  -7  -5  -1  208.18    6.80
   7  -5   1  191.18    7.80
   7  -5   1  189.78    7.70
  -7  -5  -1  198.58    6.80
   7   5   1  188.48    6.10
   7   5   1  189.28    8.00
  -7   5  -1  195.98    6.40
   7   5   1  194.68    7.00
   7   5   1  204.68    8.40
  -9  -5  -1  162.68    9.90
  -9  -5  -1  162.28    6.60
   9  -5   1  164.28    7.70
   9  -5   1  156.18    7.90
  -9   5  -1  159.78    6.20
   9   5   1  164.28    7.00
   9   5   1  158.68    8.20
   9   5   1  164.78    8.20
  11  -5   1   35.40    4.90
 -11  -5  -1   35.30    5.90
  11  -5   1   24.60    4.60
 -11  -5  -1   21.90    3.30
  11   5   1   24.30    3.70
  11   5   1   31.20    5.00
  11   5   1   21.00    4.50
  13  -5   1  169.38   10.60
  13  -5   1  180.18    9.60
 -13  -5  -1  151.98   10.90
  13  -5   1  171.18    9.70
  13   5   1  173.48    8.90
  13   5   1  159.98   10.50
  13   5   1  151.88   10.50
  15  -5   1   51.99    6.60
  15  -5   1   49.10    6.40
  15  -5   1   32.30    7.00
 -15  -5  -1   49.70    7.80
  15   5   1   42.40    7.60
  15   5   1   40.80    5.70
  15   5   1   55.59    8.30
  18  -6  -1    3.40    6.30
  18  -6  -1   12.20    5.10
 -18  -6   1   13.20    6.10
  18   6  -1    6.10    4.30
  18   6  -1   -3.60    4.10
  18   6  -1   18.30    7.00
  16  -6  -1   68.19    8.60
  16  -6  -1   90.99    8.90
 -16  -6   1   78.39    7.10
 -16  -6   1   91.59   10.30
  16   6  -1  103.19    8.30
  16   6  -1   75.79    8.30
  16   6  -1   82.49    9.30
  14  -6  -1   69.39    5.80
 -14  -6   1   44.40    5.10
  14  -6  -1   53.59    6.70
 -14  -6   1   53.09    8.10
  14  -6  -1   65.89    7.30
  14   6  -1   65.49    6.10
  14   6  -1   59.29    7.00
 -14   6   1   60.09    5.60
 -14   6   1   48.70    6.50
  14   6  -1   60.19    7.60
  12  -6  -1  159.78    8.90
  12  -6  -1  168.88    9.00
 -12  -6   1  151.78    7.50
 -12  -6   1  179.18   11.00
  12   6  -1  147.09    9.20
 -12   6   1  176.58    9.70
  12   6  -1  146.89    7.60
 -12   6   1  168.78    7.50
  12   6  -1  156.08    9.00
  10  -6  -1  155.18    7.70
 -10  -6   1  157.68    7.20
 -10  -6   1  163.08    7.00
 -10  -6   1  151.88    9.80
 -10  -6   1  174.38    7.20
 -10  -6   1  167.48    6.80
  10  -6  -1  162.58    8.10
  10   6  -1  164.78    8.20
 -10   6   1  159.78    8.90
  10   6  -1  144.09    6.80
 -10   6   1  165.18    6.70
  10   6  -1  167.28    8.50
  -8  -6   1   90.29    5.70
   8  -6  -1   90.09    6.00
  -8  -6   1   98.69    8.10
  -8  -6   1   88.69    5.40
   8  -6  -1   92.49    5.30
  -8  -6   1   88.69    4.80
  -8  -6   1   85.29    4.50
  -8   6   1   86.19    4.20
   8   6  -1   88.79    3.90
   8   6  -1   83.79    5.90
  -8   6   1   81.79    6.00
   8   6  -1   83.99    4.70
  -8   6   1   88.39    6.70
   8   6  -1   82.19    5.80
  -8   6   1   91.69    4.60
  -8   6   1   94.49    4.30
   6  -6  -1  119.79    5.00
  -6  -6   1  140.09    6.00
  -6  -6   1  125.39    7.90
  -6  -6   1  129.29    5.00
   6  -6  -1  126.69    5.10
  -6  -6   1  127.19    6.00
  -6  -6   1  126.49    5.00
   6  -6  -1  143.59    6.30
   6   6  -1  123.39    4.20
  -6   6   1  122.39    4.90
  -6   6   1  125.69    4.20
  -6   6   1  114.29    6.30
   6   6  -1  119.49    5.90
  -6   6   1  124.49    5.00
   6   6  -1  127.39    5.90
  -6   6   1  131.99    4.80
   6   6  -1  126.59    5.00
   6   6  -1  127.49    4.90
  -6   6   1  125.59    6.10
  -4  -6   1   89.09    3.60
   4  -6  -1   77.99    3.40
   4  -6  -1   69.99    3.80
  -4  -6   1   71.19    4.40
   4  -6  -1   83.19    4.20
   4  -6  -1   83.39    3.40
   4  -6  -1   86.19    4.40
  -4  -6   1   85.99    3.50
  -4  -6   1   78.39    5.80
  -4  -6   1   76.99    4.70
  -4   6   1   79.79    3.90
  -4   6   1   76.39    3.40
   4   6  -1   90.09    3.30
   4   6  -1   93.79    4.50
  -4   6   1   82.89    3.40
   4   6  -1   90.19    4.20
   4   6  -1   84.29    3.60
  -4   6   1   71.79    3.40
   4   6  -1   92.99    3.30
   4   6  -1   89.69    3.50
  -4   6   1   78.79    4.70
  -2  -6   1   87.09    3.30
  -2  -6   1   90.59    4.50
  -2  -6   1   88.79    4.90
   2  -6  -1   85.49    4.40
  -2  -6   1   84.39    4.50
   2  -6  -1   93.39    4.10
  -2  -6   1   84.29    3.40
   2  -6  -1   87.29    4.30
  -2   6   1   93.39    4.10
  -2   6   1   86.69    3.50
   2   6  -1   88.59    3.30
  -2   6   1   85.99    3.30
   2   6  -1   92.79    3.10
   2   6  -1   87.79    4.20
   2   6  -1   93.49    3.60
  -2   6   1   95.19    3.50
  -2   6   1   92.09    3.50
   2   6  -1   88.69    3.40
  -2   6   1   92.89    4.60
   0  -6  -1   27.60    1.90
   0  -6   1   24.70    2.50
   0  -6  -1   24.50    2.40
   0  -6   1   28.00    1.80
   0  -6  -1   31.60    3.20
   0  -6  -1   32.60    2.20
   0  -6   1   26.60    1.90
   0  -6   1   27.80    1.70
   0  -6   1   25.20    2.20
   0  -6   1   29.40    2.90
   0  -6  -1   33.30    3.20
   0  -6   1   30.20    2.90
   0  -6  -1   23.80    1.90
   0   6  -1   27.80    2.50
   0   6  -1   27.10    1.80
   0   6   1   25.80    2.70
   0   6   1   26.30    2.70
   0   6   1   25.30    2.10
   0   6  -1   29.40    1.70
   0   6   1   29.80    2.20
   0   6  -1   27.20    1.90
   0   6  -1   28.60    2.70
   0   6   1   27.50    2.00
   0   6  -1   30.90    1.80
   0   6   1   21.40    2.00
   2  -6   1    5.90    1.60
  -2  -6  -1    8.80    1.50
   2  -6   1   10.00    1.90
  -2  -6  -1    7.10    2.20
   2  -6   1    7.40    1.80
   2  -6   1    6.40    1.20
  -2  -6  -1    7.10    2.20
  -2  -6  -1    7.30    1.30
  -2  -6  -1    9.90    1.20
  -2  -6  -1    7.00    2.30
   2   6   1    5.30    1.20
  -2   6  -1    7.50    2.00
   2   6   1    9.00    2.00
  -2   6  -1    7.10    1.30
   2   6   1    9.30    1.80
   2   6   1    6.70    1.50
  -2   6  -1    6.90    2.00
   2   6   1    9.30    1.50
   2   6   1    8.50    1.50
  -2   6  -1    6.90    1.20
   4  -6   1  126.29    5.10
  -4  -6  -1  132.29    4.70
  -4  -6  -1  125.29    7.00
  -4  -6  -1   95.69    5.70
   4  -6   1  135.69    5.00
   4  -6   1  123.79    5.30
  -4  -6  -1   98.69    5.70
  -4  -6  -1  131.99    4.60
   4  -6   1  123.89    4.20
   4   6   1  124.59    5.00
   4   6   1  133.19    5.90
   4   6   1  127.49    4.70
   4   6   1  119.69    4.70
   4   6   1  123.89    5.10
   4   6   1  127.59    4.50
  -4   6  -1  127.69    4.30
  -4   6  -1  104.69    5.10
  -4   6  -1  121.19    4.30
  -6  -6  -1   37.20    5.50
  -6  -6  -1   48.10    3.30
  -6  -6  -1   40.40    2.90
   6  -6   1   36.60    3.80
   6  -6   1   36.90    3.80
   6  -6   1   38.50    3.10
   6  -6   1   39.60    2.90
  -6  -6  -1   38.20    3.80
  -6  -6  -1   36.90    3.80
  -6   6  -1   25.00    2.60
  -6   6  -1   39.00    2.80
   6   6   1   37.60    3.30
   6   6   1   41.20    4.30
   6   6   1   35.60    3.20
   6   6   1   44.80    4.30
   6   6   1   41.60    3.20
   8  -6   1   32.00    3.90
   8  -6   1   27.70    2.90
  -8  -6  -1   28.50    3.10
   8  -6   1   28.00    3.90
  -8  -6  -1   30.30    5.30
  -8  -6  -1   31.30    3.20
  -8  -6  -1   25.10    3.00
   8   6   1   25.40    3.00
   8   6   1   27.50    4.20
   8   6   1   26.10    4.10
  -8   6  -1   32.80    3.10
   8   6   1   32.50    3.40
 -10  -6  -1    6.60    4.10
  10  -6   1    2.00    2.70
 -10  -6  -1   -0.50    2.00
  10  -6   1   -0.90    2.70
 -10   6  -1   -2.20    1.90
  10   6   1   -3.20    2.90
  10   6   1    0.50    3.20
  10   6   1   -0.70    2.00
 -12  -6  -1    3.20    4.30
 -12  -6  -1    0.40    2.30
  12  -6   1    6.00    4.00
  12  -6   1   -1.30    3.30
  12   6   1    3.40    4.30
  12   6   1   -5.90    4.00
  12   6   1    0.00    2.80
  14  -6   1   27.00    4.80
  14  -6   1   32.60    5.70
 -14  -6  -1   18.30    6.00
  14  -6   1   22.80    6.30
  14   6   1   20.30    4.50
  14   6   1   30.00    6.40
  14   6   1   16.00    5.70
  14   6   1   16.00    4.10
  16  -6   1   19.20    5.60
 -16  -6  -1   21.60    6.20
  16  -6   1   16.00    4.90
  16  -6   1   18.30    6.80
  16   6   1   21.80    7.00
  16   6   1   19.00    4.90
  16   6   1    4.20    6.10
  16   6   1    9.20    4.00
 -17  -7   1    3.30    5.50
  17  -7  -1    5.90    4.90
 -17  -7   1   -7.30    3.40
  17  -7  -1   -9.50    5.00
  17   7  -1   -3.80    4.00
  17   7  -1   -3.30    5.10
  17   7  -1   -2.80    3.30
 -15  -7   1  217.08   13.80
  15  -7  -1  201.98   12.10
  15  -7  -1  236.68   12.10
 -15  -7   1  216.38   10.30
  15   7  -1  205.08   12.50
  15   7  -1  219.68   10.80
  15   7  -1  221.18   10.50
  15   7  -1  196.38   12.10
  13  -7  -1   52.59    6.60
 -13  -7   1   54.09    5.40
  13  -7  -1   53.39    6.30
 -13  -7   1   64.09    8.30
 -13   7   1   60.09    6.70
  13   7  -1   49.50    6.50
  13   7  -1   52.99    6.90
  13   7  -1   56.69    5.70
 -13   7   1   65.59    5.60
  13   7  -1   54.29    5.50
  11  -7  -1  323.77   12.70
  11  -7  -1  334.37   12.40
 -11  -7   1  357.36   11.60
 -11  -7   1  363.86   11.70
 -11  -7   1  332.37   14.90
 -11  -7   1  337.17   11.70
  11   7  -1  344.67   11.80
  11   7  -1  344.57   11.50
  11   7  -1  349.57   13.30
 -11   7   1  358.86   11.20
  11   7  -1  356.66   13.10
 -11   7   1  342.57   13.50
   9  -7  -1    1.20    2.10
  -9  -7   1    1.30    1.90
   9  -7  -1    1.10    2.70
  -9  -7   1    2.20    2.60
  -9  -7   1    3.40    2.60
  -9  -7   1    3.20    1.70
  -9  -7   1    0.30    3.50
   9   7  -1    2.00    2.90
   9   7  -1    0.70    1.80
   9   7  -1    1.50    1.20
  -9   7   1    0.60    1.90
  -9   7   1    2.30    3.30
   9   7  -1    4.50    2.90
  -9   7   1    3.90    2.70
   9   7  -1    2.50    1.90
   7  -7  -1  151.78    7.30
  -7  -7   1  148.69    9.30
  -7  -7   1  155.48    6.10
   7  -7  -1  144.29    5.90
   7  -7  -1  149.69    6.20
  -7  -7   1  148.19    5.80
  -7  -7   1  149.88    7.30
  -7  -7   1  149.49    7.00
  -7   7   1  134.89    7.50
   7   7  -1  158.38    6.00
   7   7  -1  151.08    6.00
  -7   7   1  158.98    5.70
   7   7  -1  149.69    5.50
   7   7  -1  153.98    7.30
  -7   7   1  152.18    5.90
  -7   7   1  149.99    5.80
   7   7  -1  148.59    7.00
   7   7  -1  149.59    5.10
  -7   7   1  160.68    7.40
  -5  -7   1  165.28    5.70
  -5  -7   1  158.88    7.10
   5  -7  -1  163.98    6.30
  -5  -7   1  161.88    5.70
  -5  -7   1  171.98    8.60
   5  -7  -1  162.88    5.70
   5  -7  -1  157.88    5.50
  -5  -7   1  161.78    7.00
   5  -7  -1  160.68    6.80
   5  -7  -1  164.28    6.40
   5   7  -1  157.78    5.30
  -5   7   1  164.68    5.50
  -5   7   1  161.98    7.30
   5   7  -1  165.78    6.80
  -5   7   1  164.28    6.30
   5   7  -1  171.78    5.20
  -5   7   1  163.98    5.60
   5   7  -1  164.18    5.60
  -5   7   1  156.78    5.70
   5   7  -1  165.38    5.80
   5   7  -1  158.68    6.40
   3  -7  -1    0.80    1.60
  -3  -7   1   -2.60    1.50
  -3  -7   1   -1.90    0.90
  -3  -7   1    2.80    1.80
  -3  -7   1   -0.40    1.00
   3  -7  -1   -1.50    1.30
  -3  -7   1    1.50    2.30
   3  -7  -1   -0.70    1.40
  -3   7   1   -0.20    1.10
  -3   7   1    1.60    1.10
   3   7  -1    1.20    0.90
   3   7  -1    3.40    1.80
   3   7  -1    1.40    1.20
  -3   7   1    2.30    2.00
   3   7  -1    0.30    1.00
   3   7  -1   -0.20    0.90
  -3   7   1    2.00    1.10
  -3   7   1    0.60    1.40
  -3   7   1   -1.50    0.90
  -1  -7   1 1384.16   31.70
  -1  -7   1 1346.27   31.30
  -1  -7   1 1365.16   31.20
  -1  -7   1 1360.56   29.60
  -1  -7   1 1355.56   29.70
   1  -7  -1 1363.66   31.70
   1  -7  -1 1380.96   29.90
   1  -7  -1 1367.66   31.40
   1  -7  -1 1447.06   30.50
   1   7  -1 1354.36   30.80
  -1   7   1 1367.86   29.60
  -1   7   1 1370.06   30.00
   1   7  -1 1381.76   30.20
   1   7  -1 1392.56   29.50
  -1   7   1 1372.16   30.10
  -1   7   1 1364.56   29.80
  -1   7   1 1360.96   30.70
  -1   7   1 1387.06   29.60
  -1   7   1 1402.56   31.20
   1   7  -1 1380.66   29.60
   1   7  -1 1385.16   29.70
  -1  -7  -1  449.26   10.80
  -1  -7  -1  427.26   12.90
   1  -7   1  421.46   11.60
  -1  -7  -1  453.95   12.80
  -1  -7  -1  429.06   11.00
   1  -7   1  438.16   10.70
   1  -7   1  424.66   10.70
   1  -7   1  425.76   10.70
   1  -7   1  440.16   10.60
   1  -7   1  431.96   12.30
  -1  -7  -1  446.76   12.60
   1  -7   1  431.36   12.10
  -1  -7  -1  450.95   10.90
   1   7   1  434.46   11.00
  -1   7  -1  456.85   10.40
   1   7   1  438.66   11.10
  -1   7  -1  440.76   10.60
   1   7   1  424.96   12.00
  -1   7  -1  446.36   12.00
   1   7   1  428.46   11.10
  -1   7  -1  431.36   10.60
   1   7   1  450.85   10.90
   1   7   1  452.35   11.90
   3  -7   1 1980.00   44.50
  -3  -7  -1 2090.89   43.70
  -3  -7  -1 2028.10   46.30
  -3  -7  -1 2103.89   43.60
  -3  -7  -1 1908.31   45.40
   3  -7   1 2034.90   43.10
  -3  -7  -1 2164.18   42.70
  -3  -7  -1 1883.81   45.70
   3  -7   1 2023.10   44.30
   3  -7   1 2068.29   44.70
   3   7   1 2011.30   43.70
   3   7   1 2025.50   45.10
   3   7   1 2059.09   43.50
   3   7   1 2087.19   44.40
  -3   7  -1 2099.89   45.30
   3   7   1 2073.89   43.70
  -3   7  -1 2048.00   43.00
  -3   7  -1 2021.50   43.10
   3   7   1 2070.39   43.80
  -5  -7  -1  398.76   10.60
  -5  -7  -1  375.66   13.80
  -5  -7  -1  390.66   10.40
  -5  -7  -1  359.16   11.90
  -5  -7  -1  356.86   12.10
   5  -7   1  379.06   11.30
   5  -7   1  378.06   10.70
   5  -7   1  369.76   10.40
   5  -7   1  355.56   11.40
   5   7   1  379.06   11.00
   5   7   1  385.26   10.40
   5   7   1  370.26   10.50
  -5   7  -1  380.76    9.90
   5   7   1  384.76   12.20
   5   7   1  399.06   10.80
   5   7   1  384.06   11.10
  -5   7  -1  379.36   10.10
  -7  -7  -1  834.62   25.50
   7  -7   1  882.41   20.50
   7  -7   1  890.61   23.00
  -7  -7  -1  899.41   22.50
  -7  -7  -1  886.31   22.10
   7  -7   1  900.11   20.80
   7  -7   1  879.41   22.70
  -7  -7  -1  898.41   21.60
   7   7   1  903.41   22.30
   7   7   1  886.91   22.60
   7   7   1  896.31   21.70
   7   7   1  892.71   21.80
  -7   7  -1  902.21   20.80
   7   7   1  905.61   23.50
  -9  -7  -1    6.30    2.20
  -9  -7  -1    6.30    2.20
   9  -7   1    6.00    3.00
  -9  -7  -1    6.40    2.20
   9  -7   1    5.90    2.90
  -9  -7  -1    0.40    3.80
   9   7   1    6.20    2.10
   9   7   1    7.90    2.40
   9   7   1    2.80    3.20
  -9   7  -1    6.20    2.10
   9   7   1    3.10    2.40
   9   7   1    5.60    3.30
  11  -7   1   52.99    6.10
  11  -7   1   59.29    6.20
 -11  -7  -1   56.49    4.90
 -11  -7  -1   68.79    8.10
  11   7   1   64.29    6.90
  11   7   1   54.89    5.20
  11   7   1   62.29    5.60
  11   7   1   63.49    6.80
  13  -7   1    7.30    4.40
  13  -7   1   -5.30    4.00
 -13  -7  -1    7.20    3.80
 -13  -7  -1    9.30    5.20
  13   7   1    8.70    3.30
  13   7   1    5.70    3.60
  13   7   1    5.60    4.80
  13   7   1    5.40    5.00
  15  -7   1   28.40    5.50
  15  -7   1   17.50    6.40
 -15  -7  -1   32.20    7.40
  15  -7   1   26.60    6.10
  15   7   1   29.40    5.50
  15   7   1   23.80    6.50
  15   7   1   24.10    7.00
  15   7   1   26.60    4.90
  16  -8  -1   15.90    6.10
 -16  -8   1   26.90    5.00
  16  -8  -1   31.00    6.50
 -16  -8   1   30.60    7.50
  16   8  -1   32.10    5.40
  16   8  -1   25.10    4.70
  16   8  -1   17.20    6.70
  16   8  -1   37.30    7.40
  14  -8  -1   -0.70    4.10
 -14  -8   1   -0.90    3.20
 -14  -8   1   -0.30    5.00
  14  -8  -1    1.20    4.30
 -14   8   1    7.50    3.90
 -14   8   1   -1.80    3.50
  14   8  -1    0.70    4.50
  14   8  -1   -1.00    3.20
  14   8  -1   -2.70    4.60
  14   8  -1    2.90    3.00
  12  -8  -1   -3.50    2.90
  12  -8  -1   -4.00    3.40
 -12  -8   1   -4.30    2.30
 -12  -8   1    1.80    4.50
  12   8  -1   -0.70    4.00
  12   8  -1    1.60    2.40
 -12   8   1    1.10    2.40
  12   8  -1    0.20    3.70
 -12   8   1    0.70    3.20
  12   8  -1   -0.80    2.40
  10  -8  -1   48.40    5.00
  10  -8  -1   49.99    5.50
 -10  -8   1   47.50    6.90
 -10  -8   1   40.40    4.70
 -10  -8   1   37.20    4.10
 -10  -8   1   39.70    4.70
 -10   8   1   41.10    5.20
  10   8  -1   46.90    4.60
 -10   8   1   50.09    4.30
  10   8  -1   41.00    5.30
  10   8  -1   40.40    4.20
  10   8  -1   40.50    5.30
   8  -8  -1  472.25   13.20
  -8  -8   1  467.65   13.30
  -8  -8   1  513.05   15.10
  -8  -8   1  503.75   14.70
  -8  -8   1  459.45   17.00
   8  -8  -1  499.25   14.10
  -8  -8   1  478.85   13.30
   8  -8  -1  464.75   14.90
   8   8  -1  470.65   14.70
  -8   8   1  478.15   14.70
  -8   8   1  476.85   13.30
   8   8  -1  460.25   14.40
   8   8  -1  481.05   13.50
   8   8  -1  456.55   12.80
   8   8  -1  476.05   13.30
  -8   8   1  486.95   13.10
  -8   8   1  457.85   15.20
   8   8  -1  468.35   12.20
   6  -8  -1  553.74   14.50
   6  -8  -1  574.84   15.20
   6  -8  -1  545.05   14.80
  -6  -8   1  553.64   15.90
  -6  -8   1  531.15   17.70
  -6  -8   1  556.64   16.20
  -6  -8   1  564.44   14.40
  -6  -8   1  562.54   14.40
   6  -8  -1  567.74   16.00
   6   8  -1  553.24   14.50
  -6   8   1  538.85   14.10
  -6   8   1  561.94   14.40
   6   8  -1  560.74   13.50
   6   8  -1  574.84   15.80
   6   8  -1  565.44   13.90
   6   8  -1  525.65   15.10
  -6   8   1  536.35   14.90
   6   8  -1  569.34   14.30
  -6   8   1  534.05   16.30
  -6   8   1  578.54   14.00
   4  -8  -1  765.62   19.00
  -4  -8   1  733.33   17.50
  -4  -8   1  733.03   19.30
  -4  -8   1  743.73   17.40
   4  -8  -1  708.63   18.50
   4  -8  -1  735.23   18.90
  -4  -8   1  698.33   20.30
  -4  -8   1  716.83   19.50
   4   8  -1  762.62   17.10
   4   8  -1  738.23   18.80
  -4   8   1  722.03   17.30
  -4   8   1  727.33   17.50
  -4   8   1  737.83   19.40
   4   8  -1  737.33   17.10
  -4   8   1  732.63   17.20
   4   8  -1  725.13   17.30
   4   8  -1  724.23   17.50
  -2  -8   1  756.52   19.50
  -2  -8   1  748.43   17.50
  -2  -8   1  739.63   19.50
  -2  -8   1  745.03   19.70
   2  -8  -1  737.43   19.10
   2  -8  -1  788.22   18.70
   2  -8  -1  748.13   19.40
  -2  -8   1  724.03   17.50
   2   8  -1  753.92   17.40
   2   8  -1  738.33   18.80
   2   8  -1  765.22   17.90
   2   8  -1  779.62   17.70
  -2   8   1  759.92   17.40
   2   8  -1  767.02   17.20
  -2   8   1  753.52   17.60
  -2   8   1  746.13   18.60
  -2   8   1  759.72   17.80
  -2   8   1  765.92   19.30
   0  -8  -1 1038.50   22.80
   0  -8   1  984.00   24.10
   0  -8   1 1016.90   23.20
   0  -8   1  983.70   24.40
   0  -8  -1  982.00   24.70
   0  -8   1  987.10   22.20
   0  -8  -1 1001.80   22.60
   0  -8  -1  978.90   22.30
   0  -8   1  968.80   22.30
   0  -8  -1 1011.80   24.50
   0  -8   1  988.90   22.90
   0  -8  -1  968.70   23.50
   0   8   1 1016.30   22.50
   0   8   1  990.90   22.30
   0   8  -1  967.60   23.60
   0   8   1  974.20   23.60
   0   8   1 1033.80   23.90
   0   8  -1  983.70   22.20
   0   8  -1 1008.70   22.30
   0   8   1  996.10   22.60
   0   8  -1  995.60   22.00
   0   8   1  970.50   22.60
   0   8  -1 1006.10   23.30
  -2  -8  -1  390.76   10.10
  -2  -8  -1  377.66   12.30
  -2  -8  -1  389.46   10.30
  -2  -8  -1  379.96   12.20
  -2  -8  -1  396.16    9.90
   2  -8   1  369.36   11.00
   2  -8   1  373.36   11.50
   2  -8   1  374.96   11.30
   2   8   1  396.06   11.20
   2   8   1  371.16   10.40
  -2   8  -1  375.66    9.70
  -2   8  -1  377.66   11.50
   2   8   1  386.46   10.10
  -2   8  -1  372.16    9.80
   2   8   1  383.26   11.60
   2   8   1  388.16   10.30
  -4  -8  -1  153.48    5.50
   4  -8   1  148.99    6.40
   4  -8   1  149.69    6.20
  -4  -8  -1  146.69    5.60
   4  -8   1  130.29    6.20
  -4  -8  -1  122.39    7.40
  -4  -8  -1  140.49    7.50
  -4  -8  -1  145.99    8.00
   4   8   1  149.59    5.60
  -4   8  -1  149.09    5.20
  -4   8  -1  138.99    7.00
   4   8   1  144.89    6.10
  -4   8  -1  151.08    5.10
   4   8   1  142.19    5.40
   4   8   1  139.09    7.00
   4   8   1  141.99    5.80
   4   8   1  134.99    5.70
   6  -8   1   72.09    4.90
  -6  -8  -1   78.99    4.10
  -6  -8  -1   80.39    6.10
   6  -8   1   74.39    4.30
  -6  -8  -1   58.89    4.10
   6  -8   1   69.89    5.20
  -6  -8  -1   78.19    5.90
  -6  -8  -1   70.89    7.00
   6  -8   1   78.79    4.60
   6   8   1   71.09    4.50
   6   8   1   74.29    4.20
   6   8   1   71.49    5.00
  -6   8  -1   75.59    3.90
  -6   8  -1   74.99    4.10
   6   8   1   77.69    6.10
   6   8   1   70.79    4.60
   6   8   1   69.49    4.20
   8  -8   1  289.87    8.80
  -8  -8  -1  283.97    9.50
  -8  -8  -1  292.17   13.30
  -8  -8  -1  297.17   10.40
   8  -8   1  260.87   10.40
  -8  -8  -1  294.27   10.10
   8  -8   1  274.97   10.90
   8   8   1  268.67    9.50
   8   8   1  295.17   10.90
   8   8   1  294.17   10.00
   8   8   1  266.97   11.50
  -8   8  -1  289.37    8.90
   8   8   1  288.77   10.10
 -10  -8  -1  132.89    9.90
  10  -8   1  123.19    7.90
  10  -8   1  117.99    7.70
 -10  -8  -1  111.39    6.30
  10   8   1  116.69    6.60
  10   8   1  121.79    8.10
  10   8   1  113.09    8.70
  10   8   1  123.49    6.90
  10   8   1  116.69    6.60
  12  -8   1  197.78   11.20
 -12  -8  -1  203.08   12.70
  12  -8   1  211.08   11.20
 -12  -8  -1  188.08    8.90
  12   8   1  180.68    8.90
  12   8   1  191.98    9.20
  12   8   1  194.18   12.00
  12   8   1  213.48    9.90
  12   8   1  200.98   11.30
 -14  -8  -1   48.20    8.50
  14  -8   1   51.29    7.40
  14  -8   1   46.20    7.70
  14   8   1   43.50    7.30
  14   8   1   48.50    5.90
  14   8   1   44.90    5.60
  14   8   1   35.80    7.60
  16  -8   1   -8.30    5.50
  16  -8   1    9.10    4.90
  16  -8   1   11.30    5.40
 -16  -8  -1   11.80    5.90
  16   8   1   -8.70    5.60
  16   8   1    6.60    4.20
  16   8   1    8.90    4.40
  16   8   1   13.10    6.40
  17  -9  -1   -3.90    5.60
 -17  -9   1   -2.20    3.90
  17  -9  -1    6.90    5.50
 -17  -9   1   13.90    6.60
  17   9  -1    8.40    5.90
  17   9  -1   10.60    4.30
  17   9  -1   -0.70    4.20
  15  -9  -1   16.40    5.60
 -15  -9   1   18.80    7.10
 -15  -9   1   16.20    4.40
  15  -9  -1    9.10    5.40
  15   9  -1   10.60    6.00
  15   9  -1   13.50    4.70
  15   9  -1   11.70    4.00
  15   9  -1   22.50    6.30
 -13  -9   1  107.39   10.60
  13  -9  -1   93.69    8.70
  13  -9  -1  105.49    8.60
 -13  -9   1  104.89    7.20
  13   9  -1  104.99    9.60
 -13   9   1   90.39   11.20
 -13   9   1   97.59    6.50
  13   9  -1   99.09    7.00
  13   9  -1   99.59    7.40
  13   9  -1  110.09    9.30
 -11  -9   1   -2.30    4.10
  11  -9  -1    3.60    3.10
 -11  -9   1    3.70    2.60
 -11  -9   1    1.90    2.90
 -11  -9   1   -0.70    2.80
  11  -9  -1    6.40    3.70
 -11   9   1    1.80    2.40
  11   9  -1   -1.40    3.50
 -11   9   1    3.60    3.10
  11   9  -1    4.90    3.60
  11   9  -1    4.10    2.40
  11   9  -1   -0.80    2.50
  -9  -9   1  126.79    6.20
   9  -9  -1  122.39    7.60
   9  -9  -1  121.79    6.70
  -9  -9   1  133.49    6.50
   9  -9  -1  135.19    6.30
  -9  -9   1  112.99    9.20
  -9  -9   1  122.59    7.70
  -9  -9   1  132.09    7.50
  -9   9   1  134.89    7.80
   9   9  -1  128.39    6.20
  -9   9   1  121.09    6.00
  -9   9   1  120.39    7.90
   9   9  -1  120.39    7.80
   9   9  -1  126.19    7.50
   9   9  -1  133.69    6.50
   7  -9  -1    1.40    1.80
   7  -9  -1   -0.80    1.50
  -7  -9   1   -0.30    1.50
  -7  -9   1    2.00    1.60
  -7  -9   1   -4.20    2.50
  -7  -9   1    1.70    2.70
  -7  -9   1   -2.90    3.10
   7  -9  -1    2.00    2.60
   7   9  -1    1.00    1.50
  -7   9   1    1.20    1.80
  -7   9   1    1.40    2.60
   7   9  -1   -1.30    1.50
   7   9  -1    1.20    1.70
  -7   9   1    0.40    2.40
  -7   9   1    2.90    1.90
   7   9  -1    1.10    2.30
   7   9  -1    3.80    2.90
   7   9  -1    1.30    1.30
   5  -9  -1  527.15   15.10
   5  -9  -1  534.55   13.80
  -5  -9   1  534.25   13.70
  -5  -9   1  524.75   15.80
  -5  -9   1  497.35   13.70
   5  -9  -1  506.25   14.70
   5  -9  -1  553.34   15.60
  -5  -9   1  511.15   16.10
  -5  -9   1  514.75   16.90
   5   9  -1  545.95   13.70
  -5   9   1  536.15   16.00
   5   9  -1  533.55   13.30
  -5   9   1  532.15   13.40
   5   9  -1  520.05   15.30
  -5   9   1  515.25   13.60
  -5   9   1  533.25   13.80
   5   9  -1  531.25   13.40
   5   9  -1  532.95   13.90
  -3  -9   1  153.68    7.60
   3  -9  -1  138.29    6.90
  -3  -9   1  162.28    7.60
  -3  -9   1  150.68    5.60
   3  -9  -1  150.98    7.10
  -3  -9   1  157.58    5.60
  -3  -9   1  147.99    7.60
   3  -9  -1  153.98    6.70
  -3   9   1  157.98    5.80
   3   9  -1  155.78    5.50
  -3   9   1  145.09    6.50
  -3   9   1  152.88    5.40
  -3   9   1  145.19    5.60
   3   9  -1  153.38    5.20
  -3   9   1  150.68    7.40
   3   9  -1  148.79    6.90
   3   9  -1  154.18    5.70
   3   9  -1  162.28    5.90
  -1  -9   1    0.10    2.10
   1  -9  -1    2.60    2.20
  -1  -9   1    0.20    1.30
   1  -9  -1    0.50    1.30
  -1  -9   1    2.60    1.30
  -1  -9   1    2.00    2.00
   1  -9  -1    0.50    2.10
  -1  -9   1    1.80    1.30
  -1  -9   1    2.70    2.30
   1  -9  -1    2.10    1.70
   1   9  -1   -1.00    1.70
   1   9  -1   -0.90    0.70
   1   9  -1   -1.20    1.10
   1   9  -1   -0.20    1.10
  -1   9   1    1.70    1.40
   1   9  -1    0.00    1.90
   1   9  -1    1.90    1.30
  -1   9   1    1.30    1.40
  -1   9   1    0.00    2.20
  -1   9   1    2.30    1.50
  -1   9   1    2.20    2.00
   1  -9   1  229.08    8.10
   1  -9   1  248.18    7.30
   1  -9   1  242.28    9.20
   1  -9   1  237.38    7.20
  -1  -9  -1  254.37    9.70
  -1  -9  -1  236.48    7.40
  -1  -9  -1  259.07    7.70
   1  -9   1  235.88    7.30
  -1  -9  -1  261.47    7.70
  -1  -9  -1  240.08    8.90
  -1  -9  -1  246.38   10.00
   1  -9   1  244.78    9.00
   1   9   1  238.28    8.90
   1   9   1  239.58    7.60
  -1   9  -1  233.48    7.20
  -1   9  -1  252.97    7.20
   1   9   1  253.87    7.40
   1   9   1  244.68    7.70
  -1   9  -1  251.07    8.80
   1   9   1  261.67    8.90
   1   9   1  251.07    7.80
  -1   9  -1  249.18    6.80
   3  -9   1   45.10    4.20
  -3  -9  -1   41.40    5.00
  -3  -9  -1   37.50    2.70
  -3  -9  -1   37.60    4.70
   3  -9   1   33.70    3.70
   3  -9   1   31.10    3.70
  -3  -9  -1   41.60    5.20
  -3  -9  -1   31.50    2.80
  -3  -9  -1   38.20    3.20
  -3   9  -1   39.40    2.90
   3   9   1   42.10    4.00
   3   9   1   38.50    3.00
   3   9   1   34.60    3.20
   3   9   1   35.00    4.30
  -3   9  -1   40.00    4.40
   3   9   1   36.60    3.40
  -3   9  -1   32.30    2.80
   5  -9   1  325.47   10.40
  -5  -9  -1  332.07    9.80
   5  -9   1  349.77   10.90
  -5  -9  -1  331.17   10.10
  -5  -9  -1  315.97   13.00
  -5  -9  -1  326.07   12.10
  -5  -9  -1  332.67   12.40
   5  -9   1  324.97   11.20
   5   9   1  340.67   12.00
  -5   9  -1  330.07    9.60
   5   9   1  337.77    9.90
   5   9   1  354.16   10.90
  -5   9  -1  345.17   12.10
   5   9   1  341.57   10.20
  -5   9  -1  349.96    9.50
   5   9   1  333.47   10.50
   5   9   1  345.87   10.40
  -7  -9  -1    1.40    2.60
   7  -9   1    5.10    2.40
   7  -9   1    4.10    2.00
  -7  -9  -1    0.50    3.20
  -7  -9  -1    2.20    1.90
  -7  -9  -1    5.30    2.90
   7  -9   1    5.60    2.10
   7  -9   1    4.80    2.80
   7   9   1    4.50    3.20
   7   9   1    1.50    1.80
   7   9   1   -0.10    1.60
   7   9   1    3.60    2.10
   7   9   1    2.70    2.00
  -7   9  -1    6.10    2.10
  -7   9  -1    2.90    1.70
   7   9   1    4.60    2.70
  -9  -9  -1   46.90    7.10
  -9  -9  -1   38.40    3.90
   9  -9   1   44.40    5.20
  -9  -9  -1   33.10    4.10
  -9  -9  -1   52.59    4.90
   9  -9   1   44.70    5.50
   9   9   1   40.40    4.40
   9   9   1   36.30    3.90
   9   9   1   46.70    4.80
   9   9   1   40.10    5.70
   9   9   1   41.90    5.40
   9   9   1   39.70    4.40
  11  -9   1   30.90    5.60
  11  -9   1   29.70    5.20
 -11  -9  -1   30.60    6.80
 -11  -9  -1   21.30    3.40
  11   9   1   35.40    5.00
  11   9   1   26.10    4.30
  11   9   1   38.70    6.10
  11   9   1   36.00    6.30
  11   9   1   34.40    4.40
  13  -9   1   42.10    6.70
 -13  -9  -1   52.29    8.60
  13  -9   1   40.60    7.00
  13   9   1   35.40    7.00
  13   9   1   50.59    6.10
  13   9   1   45.90    6.90
  13   9   1   32.40    4.90
  15  -9   1   18.70    6.50
  15  -9   1   36.40    6.90
 -15  -9  -1   37.70    8.00
  15   9   1   24.30    6.50
  15   9   1   34.70    5.90
  15   9   1   24.10    7.60
  15   9   1   30.40    5.20
  16 -10  -1    6.10    5.20
  16 -10  -1   -6.20    5.10
 -16 -10   1    1.50    3.70
 -16 -10   1   11.90    6.50
  16  10  -1   -8.70    5.10
  16  10  -1   -3.50    5.00
  16  10  -1    5.80    3.90
  16  10  -1    2.10    4.00
 -14 -10   1    6.00    3.60
  14 -10  -1    8.30    5.20
 -14 -10   1    2.10    6.00
  14 -10  -1    4.10    4.90
  14  10  -1    4.20    3.70
  14  10  -1    3.20    5.40
  14  10  -1    3.00    3.20
  14  10  -1    8.30    5.10
 -12 -10   1   43.80    7.70
  12 -10  -1   46.80    6.40
  12 -10  -1   42.90    5.90
 -12 -10   1   43.00    5.10
  12  10  -1   41.20    5.00
  12  10  -1   54.69    5.70
 -12  10   1   44.00    4.80
  12  10  -1   42.20    6.40
  12  10  -1   47.00    6.80
  10 -10  -1   78.29    7.00
 -10 -10   1   82.99    9.00
 -10 -10   1   78.19    7.00
  10 -10  -1   79.49    6.20
 -10 -10   1   78.09    5.70
 -10 -10   1   83.19    6.80
 -10  10   1   72.99    5.10
  10  10  -1   79.89    5.90
  10  10  -1   82.09    5.50
 -10  10   1   53.69    6.30
 -10  10   1   92.09    6.80
  10  10  -1   91.69    7.00
  10  10  -1   74.99    7.00
  -8 -10   1  273.57   13.00
   8 -10  -1  265.37    9.70
  -8 -10   1  284.97   11.70
   8 -10  -1  292.07    9.90
  -8 -10   1  280.47    9.40
  -8 -10   1  264.57    9.40
  -8 -10   1  292.37   11.30
   8 -10  -1  256.47   10.90
  -8  10   1  268.47    9.30
  -8  10   1  270.67    9.20
   8  10  -1  266.77   11.10
   8  10  -1  262.17    9.50
   8  10  -1  268.77    9.40
   8  10  -1  277.07   10.70
  -8  10   1  266.17   11.70
  -8  10   1  266.17   10.30
  -6 -10   1   59.19    6.50
  -6 -10   1   60.19    4.00
   6 -10  -1   55.89    5.40
   6 -10  -1   61.59    4.90
   6 -10  -1   56.29    4.70
  -6 -10   1   63.19    6.00
   6 -10  -1   58.89    4.00
  -6 -10   1   58.49    4.10
  -6 -10   1   61.69    5.60
   6  10  -1   59.69    3.90
  -6  10   1   61.29    4.00
  -6  10   1   53.89    5.70
  -6  10   1   58.49    4.10
   6  10  -1   63.09    4.20
   6  10  -1   54.49    3.80
   6  10  -1   56.09    5.30
   4 -10  -1  534.55   15.70
  -4 -10   1  513.25   13.80
   4 -10  -1  524.05   15.30
  -4 -10   1  497.45   15.80
  -4 -10   1  529.45   13.80
   4 -10  -1  548.65   15.50
  -4 -10   1  517.95   16.30
  -4 -10   1  515.85   16.50
  -4  10   1  515.65   13.70
   4  10  -1  491.35   15.20
  -4  10   1  512.35   13.40
  -4  10   1  506.15   13.80
  -4  10   1  535.85   16.00
   4  10  -1  536.75   13.30
   4  10  -1  529.95   13.80
   4  10  -1  531.55   13.60
   4  10  -1  526.65   13.90
  -2 -10   1   82.59    5.70
  -2 -10   1   90.79    6.40
   2 -10  -1   92.29    6.20
  -2 -10   1   95.19    4.40
  -2 -10   1   94.59    4.50
   2 -10  -1   99.79    5.40
   2 -10  -1   93.49    6.00
  -2 -10   1   91.59    6.20
  -2 -10   1   90.79    4.70
  -2  10   1   95.39    6.30
  -2  10   1   95.19    4.40
  -2  10   1   94.49    4.60
  -2  10   1   84.79    5.40
   2  10  -1   89.79    5.80
  -2  10   1   93.79    4.50
   2  10  -1   94.49    5.20
   2  10  -1   92.99    4.50
   2  10  -1   96.99    4.40
   2  10  -1   89.59    4.20
   2  10  -1   95.19    4.00
   0 -10   1  167.68    5.90
   0 -10  -1  165.68    8.10
   0 -10   1  171.18    6.80
   0 -10   1  153.88    7.50
   0 -10  -1  170.48    8.40
   0 -10  -1  169.68    6.60
   0 -10   1  170.38    6.60
   0 -10   1  164.08    8.00
   0 -10  -1  179.08    6.10
   0 -10  -1  168.98    6.20
   0 -10   1  165.98    6.00
   0  10   1  159.98    5.90
   0  10   1  165.78    6.40
   0  10  -1  154.08    7.30
   0  10   1  155.18    7.30
   0  10  -1  169.78    6.00
   0  10   1  174.68    6.20
   0  10   1  179.48    7.70
   0  10  -1  163.98    5.90
   0  10   1  170.88    6.30
   0  10  -1  167.38    5.80
   0  10  -1  173.18    7.20
  -2 -10  -1   48.00    3.60
  -2 -10  -1   44.80    5.20
  -2 -10  -1   52.99    3.50
   2 -10   1   54.19    5.10
   2 -10   1   56.09    4.30
   2 -10   1   55.59    4.90
  -2 -10  -1   49.70    5.10
  -2 -10  -1   50.79    3.40
  -2 -10  -1   57.89    5.70
   2  10   1   49.50    3.50
  -2  10  -1   52.29    4.90
   2  10   1   48.50    3.40
   2  10   1   49.99    3.70
  -2  10  -1   53.09    3.30
   2  10   1   56.39    5.30
   2  10   1   54.09    3.60
   2  10   1   55.29    4.80
  -2  10  -1   52.99    3.30
  -4 -10  -1   25.50    2.60
  -4 -10  -1   22.50    4.40
   4 -10   1   15.40    3.20
  -4 -10  -1   21.00    2.80
   4 -10   1   23.20    3.50
  -4 -10  -1   24.30    4.40
   4 -10   1   24.50    3.60
  -4 -10  -1   23.90    4.20
  -4 -10  -1   22.80    2.70
   4  10   1   25.40    4.00
   4  10   1   30.50    3.00
  -4  10  -1   20.60    3.70
   4  10   1   19.80    2.90
   4  10   1   22.70    2.90
  -4  10  -1   17.50    2.40
   4  10   1   24.10    3.50
  -4  10  -1   21.80    2.40
  -6 -10  -1   82.99    6.90
   6 -10   1   86.79    5.70
   6 -10   1   88.99    5.40
   6 -10   1   77.19    5.90
   6 -10   1   84.09    5.20
  -6 -10  -1   87.59    5.00
  -6 -10  -1   85.19    7.50
  -6 -10  -1   84.39    6.60
  -6  10  -1   84.09    4.60
   6  10   1   84.29    6.80
  -6  10  -1   83.89    4.40
   6  10   1   70.99    4.90
   6  10   1   83.49    5.40
   6  10   1   86.79    5.50
   6  10   1   79.09    4.80
   6  10   1   79.89    4.60
   8 -10   1  155.58    6.80
  -8 -10  -1  134.29    7.70
   8 -10   1  149.09    7.90
   8 -10   1  146.29    8.30
  -8 -10  -1  155.78    8.20
   8 -10   1  150.68    7.20
  -8 -10  -1  130.89    6.80
  -8 -10  -1  145.09   10.20
   8  10   1  149.39    7.10
   8  10   1  161.88    8.10
   8  10   1  158.28    9.40
   8  10   1  151.98    7.50
   8  10   1  146.89    7.30
   8  10   1  148.39    6.70
  10 -10   1   74.99    7.20
 -10 -10  -1   81.19    5.90
  10 -10   1   78.99    7.60
 -10 -10  -1   77.79    9.20
  10  10   1   81.89    7.30
  10  10   1   79.99    6.20
  10  10   1   79.59    7.20
  10  10   1   88.99    6.10
  10  10   1   77.19    8.40
  10  10   1   89.59    6.50
 -12 -10  -1    9.00    3.50
  12 -10   1   11.10    4.80
 -12 -10  -1   22.70    6.40
  12 -10   1   21.40    5.50
  12  10   1    3.00    5.30
  12  10   1   21.40    4.20
  12  10   1   14.40    4.90
  12  10   1   14.30    4.30
  14 -10   1   34.50    6.70
 -14 -10  -1   45.30    8.40
  14 -10   1   32.00    7.00
  14  10   1   38.40    7.30
  14  10   1   29.80    5.70
  14  10   1   31.90    5.30
  14  10   1   30.20    7.60
  15 -11  -1    8.70    5.40
  15 -11  -1    8.20    5.80
 -15 -11   1   17.50    7.00
 -15 -11   1    6.70    3.50
  15  11  -1    9.20    4.50
  15  11  -1   10.30    3.80
  15  11  -1    9.90    5.20
  15  11  -1    7.20    5.60
 -13 -11   1  369.16   18.50
 -13 -11   1  352.16   13.40
  13 -11  -1  327.97   15.20
  13 -11  -1  337.77   14.60
  13  11  -1  338.77   13.10
  13  11  -1  342.17   15.50
  13  11  -1  375.26   14.10
  13  11  -1  361.66   15.30
 -11 -11   1   41.10    5.70
 -11 -11   1   61.39    6.30
 -11 -11   1   56.49    5.20
  11 -11  -1   51.09    5.90
  11 -11  -1   49.00    6.50
 -11 -11   1   53.89    7.90
  11  11  -1   46.50    6.70
  11  11  -1   55.39    6.80
  11  11  -1   48.90    5.20
  11  11  -1   48.30    5.50
 -11  11   1   51.39    5.10
  -9 -11   1  503.95   15.30
   9 -11  -1  542.05   15.50
   9 -11  -1  507.45   15.80
  -9 -11   1  518.75   17.40
  -9 -11   1  518.65   19.40
  -9 -11   1  520.75   16.80
   9 -11  -1  513.35   17.40
   9  11  -1  535.55   15.30
  -9  11   1  492.55   17.60
  -9  11   1  521.65   14.90
   9  11  -1  540.85   17.40
   9  11  -1  500.55   15.40
   9  11  -1  511.85   16.60
  -7 -11   1   11.70    2.50
   7 -11  -1   10.30    2.80
  -7 -11   1   12.00    2.60
  -7 -11   1   15.90    3.90
   7 -11  -1    8.80    2.50
   7 -11  -1   12.50    3.70
  -7 -11   1   17.20    4.80
  -7 -11   1    9.70    3.80
   7 -11  -1   13.80    3.10
  -7  11   1   13.80    2.60
  -7  11   1   16.90    4.10
   7  11  -1   15.00    3.00
   7  11  -1   10.00    2.50
   7  11  -1    8.80    3.70
  -7  11   1   12.10    2.70
  -5 -11   1  167.88    9.00
  -5 -11   1  167.68    6.70
   5 -11  -1  163.68    7.70
   5 -11  -1  165.78    6.50
  -5 -11   1  172.08    8.70
   5 -11  -1  164.98    8.10
  -5 -11   1  161.88    9.10
  -5 -11   1  162.18    6.70
   5 -11  -1  167.18    8.20
  -5  11   1  169.48    6.60
   5  11  -1  173.38    6.60
  -5  11   1  169.18    8.70
   5  11  -1  163.48    6.70
   5  11  -1  177.48    6.80
  -5  11   1  165.18    6.70
   5  11  -1  161.28    8.20
  -3 -11   1  418.96   11.70
  -3 -11   1  430.76   11.90
   3 -11  -1  407.16   13.80
   3 -11  -1  424.16   13.20
  -3 -11   1  397.76   13.70
   3 -11  -1  434.56   13.80
  -3 -11   1  438.46   14.70
  -3 -11   1  401.66   13.80
  -3 -11   1  411.86   12.00
   3  11  -1  394.16   11.70
   3  11  -1  407.06   13.30
   3  11  -1  421.86   12.20
  -3  11   1  420.96   11.40
   3  11  -1  436.56   11.60
  -3  11   1  417.26   13.90
   3  11  -1  412.96   11.70
  -3  11   1  414.36   11.70
  -3  11   1  409.86   11.80
   1 -11  -1   17.60    3.00
  -1 -11   1    8.10    3.20
  -1 -11   1   10.60    3.10
  -1 -11   1   11.00    2.10
   1 -11  -1    7.00    2.00
   1 -11  -1   15.50    3.40
   1 -11  -1   15.30    3.80
  -1 -11   1   15.70    3.00
  -1 -11   1   15.80    2.20
  -1 -11   1   14.60    2.60
  -1  11   1    9.20    2.30
  -1  11   1    9.80    2.10
   1  11  -1    9.40    2.90
  -1  11   1   15.60    3.60
   1  11  -1   10.70    2.80
   1  11  -1   14.40    2.10
   1  11  -1   11.40    2.20
  -1  11   1   10.00    2.90
   1  11  -1   11.80    2.20
  -1  11   1   14.90    2.20
  -1 -11  -1 1344.77   29.90
   1 -11   1 1236.68   31.30
   1 -11   1 1273.77   30.70
  -1 -11  -1 1278.87   29.70
   1 -11   1 1292.47   32.00
   1 -11   1 1324.97   29.30
  -1 -11  -1 1294.27   32.90
   1 -11   1 1279.87   29.40
   1 -11   1 1281.47   29.20
  -1 -11  -1 1292.97   29.50
  -1 -11  -1 1275.27   31.30
  -1 -11  -1 1268.67   32.30
   1  11   1 1265.47   29.90
   1  11   1 1294.47   29.60
   1  11   1 1273.07   29.80
  -1  11  -1 1313.97   29.10
  -1  11  -1 1318.47   31.30
   1  11   1 1298.67   29.30
   1  11   1 1300.67   31.50
   1  11   1 1348.67   31.30
  -1  11  -1 1302.87   29.30
  -3 -11  -1  361.46   10.10
  -3 -11  -1  334.77   13.30
  -3 -11  -1  333.27   12.80
   3 -11   1  350.66   12.10
   3 -11   1  335.67   11.70
   3 -11   1  326.47   11.40
  -3 -11  -1  341.17   10.20
  -3 -11  -1  353.16   13.10
  -3 -11  -1  345.87   10.60
  -3  11  -1  343.07   12.20
   3  11   1  335.57   10.40
  -3  11  -1  343.87   10.00
   3  11   1  349.07   12.30
   3  11   1  363.06   11.70
   3  11   1  346.77   10.70
   3  11   1  347.97   10.60
   3  11   1  354.86   10.30
  -3  11  -1  347.47    9.90
  -5 -11  -1 1204.48   31.30
  -5 -11  -1 1181.88   31.90
   5 -11   1 1144.89   29.60
  -5 -11  -1 1169.38   28.20
   5 -11   1 1168.08   29.10
   5 -11   1 1181.08   28.80
  -5 -11  -1 1172.98   30.60
   5  11   1 1172.78   27.80
  -5  11  -1 1166.28   30.40
  -5  11  -1 1156.08   27.40
  -5  11  -1 1242.38   27.30
   5  11   1 1218.48   28.50
   5  11   1 1181.58   28.10
   5  11   1 1182.68   30.30
   5  11   1 1215.28   29.00
   7 -11   1  196.48    8.00
   7 -11   1  190.58    8.70
   7 -11   1  177.48    9.20
   7 -11   1  181.48    8.10
  -7 -11  -1  189.88    7.90
  -7 -11  -1  182.48   11.00
  -7 -11  -1  185.28    9.60
  -7 -11  -1  186.68    9.30
   7  11   1  189.08    7.90
   7  11   1  186.28    8.40
  -7  11  -1  182.48    7.30
   7  11   1  205.78    7.80
   7  11   1  183.78    8.40
   7  11   1  192.48   10.20
   7  11   1  183.18    8.00
  -9 -11  -1  327.97   12.20
  -9 -11  -1  275.67   14.60
  -9 -11  -1  306.17   11.70
  -9 -11  -1  293.07   11.00
   9 -11   1  286.77   12.70
   9 -11   1  312.77   12.40
   9  11   1  288.07   11.40
   9  11   1  298.87   13.80
   9  11   1  312.97   12.20
   9  11   1  301.47   11.10
   9  11   1  315.27   11.60
  11 -11   1    2.00    4.20
 -11 -11  -1    4.90    3.00
  11 -11   1    4.30    3.80
 -11 -11  -1   10.70    5.80
  11  11   1   -2.10    3.30
  11  11   1    0.40    5.20
  11  11   1    5.30    3.10
  11  11   1   12.60    4.70
  13 -11   1   31.10    6.60
 -13 -11  -1   33.70    7.90
  13 -11   1   30.30    6.60
  13  11   1   24.00    7.20
  13  11   1   20.40    5.00
  13  11   1   25.70    6.20
  13  11   1   18.70    4.50
 -14 -12   1   16.00    4.30
 -14 -12   1   19.60    7.00
  14 -12  -1   16.40    5.70
  14 -12  -1   16.70    6.00
  14  12  -1   18.00    5.20
  14  12  -1    8.50    5.80
  14  12  -1   13.20    4.00
  14  12  -1   22.00    5.80
  12 -12  -1    2.80    4.10
  12 -12  -1   10.60    4.90
 -12 -12   1   16.70    6.60
 -12 -12   1    1.90    3.10
  12  12  -1    4.60    4.30
  12  12  -1    5.30    2.90
  12  12  -1   15.40    5.60
  12  12  -1    1.50    3.60
 -10 -12   1  109.79    7.00
 -10 -12   1   87.09    8.00
  10 -12  -1  103.39    7.30
  10 -12  -1  108.29    6.70
 -10 -12   1  102.79   10.20
 -10 -12   1  104.49    8.20
  10 -12  -1  103.59    8.20
  10  12  -1  100.09    7.00
 -10  12   1  102.19    6.40
  10  12  -1  102.09    6.40
  10  12  -1  106.59    8.80
 -10  12   1   87.39    8.60
  -8 -12   1   77.29    6.10
  -8 -12   1   83.29    7.40
  -8 -12   1   64.99    5.30
  -8 -12   1   79.79    7.50
  -8 -12   1   78.49    8.60
   8 -12  -1   87.19    6.10
   8 -12  -1   82.09    5.50
   8 -12  -1   71.59    7.00
  -8  12   1   73.89    5.40
  -8  12   1   74.79    5.10
   8  12  -1   67.89    6.80
   8  12  -1   77.69    5.60
  -8  12   1   66.19    7.10
   8  12  -1   77.39    5.20
  -6 -12   1  597.54   20.10
   6 -12  -1  611.64   18.20
  -6 -12   1  624.94   16.70
   6 -12  -1  622.14   18.80
  -6 -12   1  604.04   19.00
  -6 -12   1  637.34   19.80
   6 -12  -1  639.64   16.80
   6 -12  -1  622.34   18.00
  -6 -12   1  617.24   16.80
   6  12  -1  636.64   17.00
  -6  12   1  617.74   16.70
   6  12  -1  596.64   16.40
  -6  12   1  602.14   19.30
  -6  12   1  600.24   16.30
   6  12  -1  584.74   18.50
   6  12  -1  589.74   17.20
  -4 -12   1   83.69    6.70
  -4 -12   1   89.89    4.80
  -4 -12   1   86.69    4.90
   4 -12  -1   87.49    6.50
  -4 -12   1   83.59    7.00
   4 -12  -1   75.99    5.80
  -4 -12   1   86.69    4.90
  -4 -12   1   90.39    6.90
   4 -12  -1   89.79    6.30
   4  12  -1   83.59    6.40
   4  12  -1   91.99    5.40
  -4  12   1   83.49    5.00
   4  12  -1   88.59    4.80
   4  12  -1   84.49    4.90
  -4  12   1   89.39    6.80
  -4  12   1   86.39    4.90
   4  12  -1   91.69    4.70
  -2 -12   1  505.05   16.50
   2 -12  -1  494.85   15.90
  -2 -12   1  475.35   14.00
   2 -12  -1  514.05   15.00
   2 -12  -1  514.05   16.30
  -2 -12   1  507.55   13.60
  -2 -12   1  505.05   15.40
  -2 -12   1  486.25   15.90
  -2 -12   1  466.15   13.50
   2  12  -1  503.65   13.40
   2  12  -1  493.75   15.30
  -2  12   1  487.25   13.80
  -2  12   1  494.25   15.00
   2  12  -1  523.65   14.50
   2  12  -1  497.25   13.70
  -2  12   1  494.45   13.60
  -2  12   1  504.25   15.80
   2  12  -1  478.25   13.40
   0 -12   1  145.59    6.80
   0 -12   1  141.59    6.00
   0 -12   1  151.58    6.00
   0 -12   1  137.89    6.20
   0 -12  -1  159.68    6.90
   0 -12  -1  146.49    8.20
   0 -12   1  151.58    7.80
   0 -12  -1  152.18    8.60
   0 -12   1  155.58    8.40
   0 -12  -1  134.29    6.10
   0  12  -1  152.38    7.30
   0  12   1  145.09    6.10
   0  12  -1  140.69    5.80
   0  12   1  152.38    6.40
   0  12   1  144.49    6.40
   0  12   1  142.29    7.50
   0  12   1  143.59    5.90
   0  12  -1  149.29    5.90
   0  12   1  147.99    7.80
  -2 -12  -1  228.28   10.40
   2 -12   1  216.08    8.90
  -2 -12  -1  214.88    7.70
   2 -12   1  225.58    9.90
   2 -12   1  211.18    9.40
  -2 -12  -1  222.28   10.70
  -2 -12  -1  235.28    9.80
  -2 -12  -1  239.18    8.10
  -2 -12  -1  233.28    8.20
   2  12   1  219.68    8.20
   2  12   1  226.98    8.20
   2  12   1  217.48    7.60
  -2  12  -1  217.08    7.60
  -2  12  -1  211.28    9.40
   2  12   1  218.78    8.00
   2  12   1  221.58    9.80
  -2  12  -1  227.38    7.50
   2  12   1  222.18    9.30
  -4 -12  -1    3.00    3.00
   4 -12   1    2.40    2.50
   4 -12   1    2.80    2.50
  -4 -12  -1    3.90    1.80
  -4 -12  -1    4.60    3.50
  -4 -12  -1    7.10    3.40
  -4 -12  -1    1.00    1.90
   4 -12   1    1.40    2.40
   4  12   1   -0.10    1.60
   4  12   1    0.70    2.00
   4  12   1    0.70    1.60
  -4  12  -1    0.00    2.70
  -4  12  -1    5.80    1.90
   4  12   1    0.80    2.90
   4  12   1    1.80    2.70
  -4  12  -1   -0.90    1.70
   4  12   1    3.30    1.90
  -6 -12  -1    3.10    3.70
   6 -12   1    6.60    3.00
   6 -12   1    7.40    2.70
   6 -12   1    4.00    2.50
  -6 -12  -1    5.00    2.20
  -6 -12  -1    6.10    3.50
   6 -12   1    7.10    2.70
  -6 -12  -1    7.40    3.70
   6  12   1    1.00    2.60
   6  12   1    3.10    2.20
  -6  12  -1    7.00    2.40
   6  12   1    2.30    2.50
   6  12   1    7.20    3.80
   6  12   1    4.70    2.30
  -8 -12  -1   19.00    4.00
  -8 -12  -1   23.20    4.60
   8 -12   1   25.50    4.20
  -8 -12  -1   24.70    6.00
  -8 -12  -1   23.50    3.80
   8 -12   1   13.20    4.10
   8 -12   1   18.10    4.00
   8  12   1   23.60    4.50
   8  12   1   18.60    3.50
   8  12   1   26.40    4.20
  -8  12  -1   22.20    3.40
   8  12   1   20.90    4.20
   8  12   1   16.50    5.20
 -10 -12  -1   24.60    4.00
  10 -12   1   26.30    5.20
  10 -12   1   20.50    5.50
 -10 -12  -1   30.10    7.50
  10  12   1   34.30    5.00
  10  12   1   28.00    6.60
  10  12   1   34.70    5.50
  10  12   1   23.40    4.20
  12 -12   1  153.98   10.80
 -12 -12  -1  156.98   13.10
  12 -12   1  150.98   10.70
 -12 -12  -1  133.89    8.40
  12  12   1  140.59    9.20
  12  12   1  125.89   11.70
  12  12   1  156.68    8.90
  12  12   1  137.79    9.80
  14 -12   1    6.60    5.80
  14 -12   1   14.10    6.00
 -14 -12  -1   26.60    7.60
  14  12   1   26.70    6.10
  14  12   1   20.30    5.30
  14  12   1   12.40    4.20
  14  12   1    9.30    7.10
  13 -13  -1    9.50    5.10
  13 -13  -1    2.30    4.60
 -13 -13   1    2.60    3.50
 -13 -13   1   17.10    6.90
  13  13  -1    8.10    4.40
  13  13  -1   13.90    5.80
  13  13  -1    7.90    3.30
  11 -13  -1   10.70    4.30
 -11 -13   1   14.40    6.30
  11 -13  -1    6.70    4.80
 -11 -13   1    7.50    4.40
 -11 -13   1    6.60    6.50
 -11 -13   1   11.40    3.70
  11  13  -1   15.00    4.20
  11  13  -1   16.10    5.50
  11  13  -1   14.00    3.50
   9 -13  -1  124.39    7.60
   9 -13  -1  155.68    8.10
  -9 -13   1  138.69    9.70
   9 -13  -1  123.89    9.00
  -9 -13   1  154.68    9.80
  -9 -13   1  143.29    7.90
  -9 -13   1  148.69   11.40
  -9  13   1  136.49    7.20
  -9  13   1  130.09    7.30
   9  13  -1  134.59    7.70
  -9  13   1  137.59    9.70
   9  13  -1  153.38    9.90
   9  13  -1  143.99    7.40
   7 -13  -1   43.70    5.00
   7 -13  -1   58.39    5.50
  -7 -13   1   49.30    6.30
  -7 -13   1   47.60    3.90
   7 -13  -1   49.99    4.50
  -7 -13   1   49.70    6.20
   7 -13  -1   48.10    5.90
  -7 -13   1   43.40    4.60
  -7 -13   1   40.80    4.20
  -7 -13   1   50.59    7.10
   7  13  -1   42.30    5.80
   7  13  -1   54.19    5.10
  -7  13   1   39.20    5.80
   7  13  -1   47.40    4.50
  -7  13   1   53.19    4.80
  -7  13   1   43.90    4.50
   5 -13  -1   47.90    5.40
  -5 -13   1   48.00    4.50
  -5 -13   1   51.29    4.10
  -5 -13   1   39.80    5.60
  -5 -13   1   48.10    5.90
   5 -13  -1   52.19    5.80
  -5 -13   1   54.29    6.70
   5 -13  -1   48.70    5.50
   5 -13  -1   55.49    4.20
  -5 -13   1   45.20    4.00
   5  13  -1   52.99    4.80
  -5  13   1   54.59    4.50
  -5  13   1   48.10    4.40
   5  13  -1   54.29    4.10
   5  13  -1   57.49    4.60
   5  13  -1   47.50    5.60
   5  13  -1   49.99    4.50
  -5  13   1   53.99    6.40
  -3 -13   1   30.60    3.40
   3 -13  -1   30.50    4.90
  -3 -13   1   31.80    4.70
  -3 -13   1   34.30    4.80
  -3 -13   1   26.80    3.70
   3 -13  -1   27.60    4.50
  -3 -13   1   30.70    5.40
   3 -13  -1   29.30    4.40
  -3 -13   1   30.00    3.40
   3  13  -1   26.10    3.30
   3  13  -1   27.10    3.80
  -3  13   1   32.00    3.60
   3  13  -1   27.60    3.30
  -3  13   1   30.80    3.70
   3  13  -1   27.50    4.30
  -3  13   1   29.70    4.90
   3  13  -1   31.00    3.70
   1 -13  -1  189.78    8.20
  -1 -13   1  186.58    8.00
  -1 -13   1  188.68    9.80
  -1 -13   1  191.68    7.50
   1 -13  -1  209.28    9.80
  -1 -13   1  191.08    7.30
  -1 -13   1  183.68    9.30
   1 -13  -1  197.48    7.60
  -1 -13   1  187.88    8.00
   1 -13  -1  190.18    9.80
  -1  13   1  193.78    7.60
   1  13  -1  186.78    8.40
   1  13  -1  188.88    7.40
  -1  13   1  191.48    7.50
  -1  13   1  194.28    8.90
  -1  13   1  189.68    9.30
   1  13  -1  196.28    7.30
   1  13  -1  195.38    7.10
   1  13  -1  189.78    9.00
   1 -13   1  183.48    8.20
  -1 -13  -1  206.58    7.90
   1 -13   1  178.88    9.00
  -1 -13  -1  164.08    7.10
  -1 -13  -1  186.28    9.80
  -1 -13  -1  181.58    7.10
  -1 -13  -1  193.88   10.10
   1 -13   1  171.48    7.00
   1 -13   1  182.08    9.40
  -1  13  -1  190.58    7.00
   1  13   1  177.28    8.70
   1  13   1  169.68    8.80
  -1  13  -1  181.28    7.00
   1  13   1  176.58    7.20
  -1  13  -1  181.28    8.60
   1  13   1  179.88    7.50
   1  13   1  178.78    7.40
  -3 -13  -1    1.80    1.90
   3 -13   1    1.60    2.40
  -3 -13  -1    0.00    3.10
  -3 -13  -1   -0.80    1.70
   3 -13   1   -0.20    2.60
  -3 -13  -1    4.20    3.30
   3 -13   1   -0.60    2.40
  -3 -13  -1    1.20    2.70
  -3  13  -1   -1.10    2.60
   3  13   1    2.50    1.80
  -3  13  -1    1.80    1.90
   3  13   1    1.60    2.80
  -3  13  -1    1.90    1.70
   3  13   1    2.50    1.90
   3  13   1    5.70    3.30
   3  13   1    3.20    1.90
  -5 -13  -1   26.60    4.90
  -5 -13  -1   31.00    5.40
   5 -13   1   25.80    4.40
   5 -13   1   26.90    4.10
   5 -13   1   28.00    4.20
  -5 -13  -1   28.70    5.70
  -5 -13  -1   22.00    3.30
   5  13   1   22.30    4.20
   5  13   1   25.30    4.90
  -5  13  -1   23.40    3.30
   5  13   1   21.60    3.60
  -5  13  -1   24.70    4.50
   5  13   1   19.50    3.50
   5  13   1   23.60    3.50
  -7 -13  -1   84.59    6.00
  -7 -13  -1   95.69    7.80
  -7 -13  -1   89.59    9.20
   7 -13   1   92.09    6.50
   7 -13   1   83.29    7.40
  -7 -13  -1   91.59    7.90
   7 -13   1   87.59    6.50
   7 -13   1   90.69    6.60
   7  13   1   74.19    6.70
   7  13   1   86.99    6.00
   7  13   1  101.59    6.70
   7  13   1   89.59    8.40
  -7  13  -1   93.69    5.60
  -9 -13  -1    3.60    5.10
  -9 -13  -1    5.40    2.90
  -9 -13  -1    3.60    3.60
   9 -13   1   -1.50    2.90
   9 -13   1    1.20    3.90
   9  13   1   -3.20    4.60
   9  13   1    2.00    3.20
   9  13   1    5.60    3.00
 -11 -13  -1   96.29   11.20
 -11 -13  -1   91.39    7.30
  11 -13   1   81.29    9.00
  11 -13   1   85.29    8.60
  11  13   1   97.09    8.10
  11  13   1  106.79    8.60
  11  13   1   97.69   10.50
  11  13   1   98.39    7.40
  13 -13   1   -0.30    5.00
  13 -13   1   11.70    5.60
 -13 -13  -1    8.00    6.20
  13  13   1    9.00    4.80
  13  13   1    3.40    6.00
  13  13   1    2.60    3.20
  13  13   1   11.00    4.60
 -14 -14   1    8.60    5.90
 -14 -14   1    4.10    4.10
  14 -14  -1    5.10    5.40
  14  14  -1   -0.80    3.30
  14  14  -1   -1.30    4.10
  14  14  -1    2.30    5.10
 -12 -14   1   27.90    7.60
  12 -14  -1   23.60    5.70
 -12 -14   1   16.40    4.20
  12 -14  -1   30.20    6.40
  12  14  -1   28.40    6.60
  12  14  -1   16.50    4.10
  12  14  -1   37.50    5.90
 -10 -14   1   96.49    8.80
 -10 -14   1   96.79    7.10
  10 -14  -1   86.49    7.30
 -10 -14   1  118.29   11.20
 -10 -14   1   87.99    8.60
  10 -14  -1  103.69    9.50
  10 -14  -1  101.49    8.90
 -10  14   1   83.89    9.00
  10  14  -1  101.99    9.40
  10  14  -1   91.39    6.70
  10  14  -1   95.69    7.40
 -10  14   1   90.69    6.70
   8 -14  -1    6.60    2.80
  -8 -14   1    2.80    4.10
  -8 -14   1    9.30    5.20
  -8 -14   1    3.70    4.20
   8 -14  -1    5.50    3.10
   8 -14  -1    3.10    3.60
  -8 -14   1    2.90    2.70
  -8  14   1    3.00    2.80
   8  14  -1    3.00    3.00
  -8  14   1    5.40    4.30
   8  14  -1    7.10    4.40
  -8  14   1    1.60    2.70
   8  14  -1    1.80    2.30
  -6 -14   1  275.47   12.70
   6 -14  -1  261.97   11.40
  -6 -14   1  265.07   10.10
   6 -14  -1  252.37   11.70
  -6 -14   1  250.37   12.60
  -6 -14   1  253.37    9.60
   6 -14  -1  256.47    9.70
   6 -14  -1  280.77   11.50
  -6 -14   1  280.37   13.30
  -6 -14   1  259.67    9.80
   6  14  -1  274.27   10.20
   6  14  -1  261.27    9.60
  -6  14   1  279.27    9.90
  -6  14   1  253.97   12.30
  -6  14   1  251.57    9.80
   6  14  -1  275.87   12.20
   6  14  -1  263.17    9.90
   4 -14  -1   81.49    6.80
  -4 -14   1   96.29    7.30
   4 -14  -1   86.89    7.10
  -4 -14   1   83.79    7.30
  -4 -14   1   89.99    8.00
  -4 -14   1   82.39    5.50
  -4 -14   1   92.19    5.60
  -4 -14   1   84.49    5.20
   4 -14  -1   89.89    6.90
  -4  14   1   86.19    5.50
  -4  14   1   89.89    5.50
   4  14  -1   85.79    5.50
   4  14  -1   95.09    5.50
  -4  14   1   84.69    7.50
   4  14  -1   85.39    7.10
   4  14  -1   91.89    6.00
   4  14  -1   89.09    5.20
   2 -14  -1  644.54   18.80
  -2 -14   1  638.14   18.00
   2 -14  -1  676.03   20.40
  -2 -14   1  628.84   20.50
  -2 -14   1  640.24   20.00
  -2 -14   1  648.74   18.60
  -2 -14   1  635.64   17.40
   2 -14  -1  617.34   20.10
  -2 -14   1  626.34   17.10
   2  14  -1  625.24   17.10
   2  14  -1  617.04   16.80
  -2  14   1  666.63   19.40
   2  14  -1  625.64   17.20
  -2  14   1  611.94   17.20
   2  14  -1  625.34   18.10
   2  14  -1  634.24   19.30
  -2  14   1  657.13   17.30
  -2  14   1  639.04   19.70
   0 -14   1   -0.70    1.60
   0 -14  -1    0.70    3.00
   0 -14  -1   -1.00    2.20
   0 -14   1   -1.20    2.70
   0 -14  -1    3.70    2.20
   0 -14  -1    2.40    2.90
   0 -14   1    3.30    2.40
   0 -14   1    2.40    1.90
   0 -14   1    2.90    1.90
   0 -14   1    2.30    3.10
   0  14   1    2.20    3.00
   0  14   1    4.80    3.00
   0  14  -1    2.30    1.80
   0  14   1    3.30    2.10
   0  14  -1    1.50    1.90
   0  14   1    6.00    2.20
   0  14  -1    0.30    2.60
  -2 -14  -1  180.78   10.30
   2 -14   1  195.38    9.90
  -2 -14  -1  191.28   10.60
   2 -14   1  186.08    8.80
  -2 -14  -1  182.28    7.80
   2 -14   1  193.18   10.00
  -2 -14  -1  184.08    8.00
  -2  14  -1  197.08    9.50
   2  14   1  187.58    8.10
   2  14   1  199.98    8.10
   2  14   1  194.78    9.90
  -2  14  -1  191.68    7.40
  -2  14  -1  189.98    7.50
   2  14   1  192.68    7.90
   2  14   1  198.28    9.50
  -4 -14  -1   25.10    3.70
  -4 -14  -1   33.20    5.50
   4 -14   1   37.90    5.10
  -4 -14  -1   35.40    5.80
   4 -14   1   33.00    4.70
  -4 -14  -1   30.60    5.40
   4 -14   1   34.00    4.90
   4  14   1   36.30    4.50
   4  14   1   35.90    4.40
   4  14   1   41.70    4.60
   4  14   1   32.50    4.90
  -4  14  -1   30.70    3.60
  -4  14  -1   30.30    4.80
   4  14   1   29.20    5.30
   6 -14   1    0.10    3.20
  -6 -14  -1    1.10    2.50
  -6 -14  -1    0.90    3.30
  -6 -14  -1   -0.90    3.80
   6 -14   1    4.40    2.90
  -6 -14  -1    4.50    4.20
   6 -14   1    4.70    3.20
   6 -14   1   -0.20    2.50
   6  14   1    0.00    2.20
  -6  14  -1    6.10    2.70
   6  14   1   -2.50    3.10
   6  14   1    1.50    2.30
   6  14   1    3.60    2.80
   6  14   1    4.10    4.20
  -8 -14  -1  291.67   11.60
  -8 -14  -1  290.57   13.10
  -8 -14  -1  305.27   15.80
   8 -14   1  300.07   12.60
   8 -14   1  286.27   13.50
  -8 -14  -1  295.97   13.10
   8  14   1  286.87   11.50
  -8  14  -1  300.17   10.90
   8  14   1  295.77   12.10
   8  14   1  258.27   14.00
  10 -14   1    0.50    4.40
 -10 -14  -1    2.90    3.10
  10 -14   1    1.20    3.80
 -10 -14  -1    6.80    5.50
  10  14   1    8.10    5.50
  10  14   1    4.20    3.20
  10  14   1    2.80    3.90
  12 -14   1   69.79    8.60
 -12 -14  -1   79.09   10.50
  12 -14   1   82.09    9.00
  12  14   1   85.99   10.30
  12  14   1   89.09    8.30
  12  14   1   67.19    7.20
 -13 -15   1    7.00    5.80
  13 -15  -1   -0.90    4.60
 -13 -15   1   -0.30    3.30
  13  15  -1   10.80    4.70
  13  15  -1    4.80    3.80
  13  15  -1   -0.30    5.20
 -11 -15   1  114.19   10.00
 -11 -15   1  136.99   12.00
 -11 -15   1  103.19    8.10
  11 -15  -1  112.69    9.90
  11  15  -1  103.59    8.50
  11  15  -1  126.99   10.60
  11  15  -1  107.39    7.60
   9 -15  -1    2.30    4.30
   9 -15  -1   13.90    3.80
   9 -15  -1    2.00    4.10
  -9 -15   1    5.80    3.20
  -9 -15   1    8.60    5.50
  -9 -15   1    8.20    4.90
  -9 -15   1    9.40    5.10
  -9  15   1   16.80    5.10
  -9  15   1    3.30    3.20
   9  15  -1   11.30    3.10
   9  15  -1    8.60    4.90
   9  15  -1    0.60    3.20
  -7 -15   1  167.08   11.30
  -7 -15   1  179.08    8.90
  -7 -15   1  197.58   11.50
   7 -15  -1  183.08    9.90
   7 -15  -1  165.88   10.20
   7 -15  -1  194.98    9.90
  -7 -15   1  192.88   12.00
   7 -15  -1  184.78    8.50
  -7  15   1  169.08   10.90
  -7  15   1  178.28    8.60
   7  15  -1  181.88    8.20
  -7  15   1  182.78    8.30
   7  15  -1  178.18    8.80
   7  15  -1  180.78   10.90
   7  15  -1  191.38    8.70
   5 -15  -1   26.60    4.50
   5 -15  -1   29.50    5.20
  -5 -15   1   24.70    5.20
  -5 -15   1   27.20    3.80
   5 -15  -1   29.50    3.70
  -5 -15   1   28.50    5.30
  -5 -15   1   26.00    5.50
   5 -15  -1   30.00    5.20
  -5 -15   1   19.70    3.20
  -5 -15   1   20.70    3.60
   5  15  -1   23.40    3.80
   5  15  -1   28.30    5.20
  -5  15   1   25.80    3.90
  -5  15   1   33.00    4.00
  -5  15   1   30.90    5.50
   5  15  -1   33.10    4.00
   5  15  -1   32.10    4.20
  -3 -15   1   24.00    4.40
  -3 -15   1   23.60    5.10
  -3 -15   1   13.90    3.20
   3 -15  -1   30.40    4.90
   3 -15  -1   22.60    4.80
   3 -15  -1   20.60    4.30
  -3 -15   1   10.70    4.40
  -3 -15   1   29.00    4.10
  -3 -15   1   22.40    3.20
  -3  15   1   17.40    3.20
  -3  15   1   15.00    3.10
   3  15  -1   24.80    3.70
   3  15  -1   16.40    2.80
  -3  15   1   16.90    4.50
   3  15  -1   15.90    3.50
   3  15  -1   19.40    3.30
   3  15  -1   15.70    4.30
   1 -15  -1  234.08   11.60
  -1 -15   1  220.18   11.20
  -1 -15   1  216.88   11.40
  -1 -15   1  228.68    9.30
  -1 -15   1  228.98    8.70
   1 -15  -1  224.88    9.90
   1 -15  -1  223.28   11.40
  -1 -15   1  227.88    8.90
  -1 -15   1  227.28    9.70
   1  15  -1  241.38   10.10
  -1  15   1  225.28    9.00
  -1  15   1  229.38   10.70
   1  15  -1  234.58    8.80
   1  15  -1  220.28    8.50
  -1  15   1  237.78    9.00
  -1  15   1  219.38   10.70
   1 -15   1   74.99    6.00
   1 -15   1   79.39    7.40
  -1 -15  -1   86.49    8.80
  -1 -15  -1   82.69    7.70
  -1 -15  -1   68.59    5.50
   1 -15   1   85.39    7.70
  -1 -15  -1   75.59    5.40
  -1  15  -1   80.49    6.50
   1  15   1   79.59    5.50
   1  15   1   83.09    7.10
  -1  15  -1   69.29    5.00
  -1  15  -1   79.89    5.00
   1  15   1   79.29    5.40
   1  15   1   76.69    7.10
   3 -15   1  360.16   13.50
   3 -15   1  339.97   13.70
  -3 -15  -1  349.47   15.20
   3 -15   1  367.06   14.20
  -3 -15  -1  362.76   15.00
  -3 -15  -1  361.16   12.20
   3  15   1  368.26   12.30
   3  15   1  373.36   12.60
   3  15   1  353.96   14.40
   3  15   1  339.17   13.30
  -3  15  -1  344.97   13.80
   3  15   1  347.07   12.00
  -3  15  -1  368.26   11.60
   5 -15   1   78.29    6.70
  -5 -15  -1   64.09    5.80
  -5 -15  -1   72.29    8.10
  -5 -15  -1   73.79    8.00
  -5 -15  -1   68.99    7.80
   5 -15   1   77.49    7.00
   5 -15   1   61.89    7.00
  -5  15  -1   66.29    5.20
   5  15   1   67.09    7.90
  -5  15  -1   66.39    7.60
   5  15   1   77.59    6.50
   5  15   1   66.69    6.10
   5  15   1   67.79    6.90
   5  15   1   65.69    6.00
  -7 -15  -1  163.68   11.80
  -7 -15  -1  159.18    8.50
   7 -15   1  161.68    9.20
  -7 -15  -1  156.38   10.20
   7 -15   1  161.98    9.20
  -7 -15  -1  161.38   10.60
   7 -15   1  154.78   10.30
   7  15   1  162.88    8.40
   7  15   1  151.48    8.30
  -7  15  -1  164.48    8.00
   7  15   1  176.68   11.70
   7  15   1  171.38    9.20
   9 -15   1   37.20    5.80
  -9 -15  -1   38.90    6.10
   9 -15   1   30.60    6.40
  -9 -15  -1   40.80    7.80
  -9 -15  -1   25.30    4.60
   9  15   1   37.90    5.60
   9  15   1   37.90    7.20
   9  15   1   42.00    5.50
 -11 -15  -1   95.49   11.50
  11 -15   1   65.29    8.70
 -11 -15  -1   50.19    5.90
  11 -15   1   70.79    8.20
  11  15   1   73.79    7.70
  11  15   1   58.09    6.70
  11  15   1   68.69    9.40
  12 -16  -1  146.99   11.50
 -12 -16   1  148.99   13.00
 -12 -16   1  135.69    9.30
  12  16  -1  133.99   11.30
  12  16  -1  114.29    8.40
  12  16  -1  131.89   10.00
 -10 -16   1   19.70    6.40
 -10 -16   1    2.30    3.50
  10 -16  -1    4.20    4.70
 -10 -16   1    0.70    5.10
 -10  16   1   10.10    5.10
  10  16  -1   -1.00    3.30
 -10  16   1   11.20    3.80
  10  16  -1    4.10    3.20
  10  16  -1    4.40    4.90
  -8 -16   1  178.98   12.20
  -8 -16   1  167.38    9.20
   8 -16  -1  150.98   10.40
  -8 -16   1  170.68   11.60
   8 -16  -1  172.48    9.80
   8  16  -1  162.98    8.40
  -8  16   1  161.48    8.70
   8  16  -1  170.28    9.30
   8  16  -1  185.58    9.10
  -8  16   1  174.78   11.40
   8  16  -1  180.28   11.40
   6 -16  -1    5.70    3.20
  -6 -16   1   -4.50    3.60
  -6 -16   1    8.00    4.40
   6 -16  -1   -0.60    3.60
  -6 -16   1   -1.50    2.50
  -6 -16   1   -3.20    4.00
   6 -16  -1   -1.10    3.20
  -6  16   1    1.40    2.80
   6  16  -1    0.10    2.50
  -6  16   1    2.70    4.10
  -6  16   1    2.10    2.70
   6  16  -1    1.80    4.00
   6  16  -1    0.00    2.10
   6  16  -1   -0.50    2.90
   4 -16  -1  181.88   10.20
  -4 -16   1  189.58    8.40
  -4 -16   1  180.78   11.20
   4 -16  -1  197.78   11.00
  -4 -16   1  213.28    9.10
  -4 -16   1  212.88   10.80
  -4 -16   1  194.58    9.00
  -4 -16   1  191.38   11.80
   4 -16  -1  202.88   10.90
  -4  16   1  199.58    8.90
   4  16  -1  188.58    8.60
   4  16  -1  201.38    9.00
  -4  16   1  201.18    8.80
   4  16  -1  188.88   10.60
  -4  16   1  188.68   10.90
   4  16  -1  199.18    8.40
  -2 -16   1    9.60    4.30
   2 -16  -1    7.60    3.90
   2 -16  -1    7.00    3.50
  -2 -16   1    2.70    2.80
   2 -16  -1    5.00    3.40
  -2 -16   1    5.00    2.40
  -2 -16   1   12.10    3.30
  -2 -16   1    9.50    2.80
  -2 -16   1    3.30    3.80
   2  16  -1    8.20    2.60
   2  16  -1    6.00    2.60
  -2  16   1    6.40    2.90
   2  16  -1    3.80    3.40
  -2  16   1   11.60    3.10
  -2  16   1    3.80    3.60
   2  16  -1    9.00    3.20
   0 -16  -1  188.28    9.30
   0 -16   1  196.48    9.50
   0 -16  -1  204.58   11.40
   0 -16   1  212.08   11.50
   0 -16   1  187.48    8.40
   0 -16   1  196.48   11.20
   0 -16  -1  194.78   11.20
   0  16  -1  202.68    8.40
   0  16  -1  193.18    9.70
   0  16   1  193.48    8.70
   0  16   1  196.88   10.40
   0  16  -1  197.08    8.30
   0  16   1  202.68    8.70
   0  16   1  186.48   10.30
  -2 -16  -1   50.19    7.00
   2 -16   1   33.40    5.30
  -2 -16  -1   43.40    5.00
   2 -16   1   36.60    5.70
  -2 -16  -1   29.90    6.00
   2 -16   1   29.30    5.10
  -2  16  -1   36.60    5.60
   2  16   1   24.60    5.00
   2  16   1   35.30    4.60
   2  16   1   30.20    5.50
  -2  16  -1   36.20    4.20
   2  16   1   39.80    4.70
   2  16   1   32.60    4.40
  -4 -16  -1   73.09    6.30
  -4 -16  -1   83.39    8.70
  -4 -16  -1   92.69    8.70
   4 -16   1   88.79    7.40
   4 -16   1   91.29    7.80
   4 -16   1   81.49    7.90
  -4  16  -1   92.49    5.90
  -4  16  -1   85.99    8.70
   4  16   1   94.39    6.50
   4  16   1   80.89    7.50
   4  16   1   88.69    6.70
   4  16   1   94.09    6.50
   4  16   1   88.19    8.70
  -6 -16  -1   19.20    3.90
   6 -16   1   10.20    4.70
   6 -16   1   11.30    3.60
  -6 -16  -1   15.90    5.30
  -6 -16  -1    9.30    4.00
   6 -16   1    6.70    3.70
  -6 -16  -1    8.40    4.80
   6 -16   1   10.50    3.70
   6  16   1   17.60    3.90
   6  16   1   15.80    4.10
   6  16   1    8.70    4.90
   6  16   1   11.70    3.60
  -6  16  -1   15.40    3.70
   8 -16   1  134.39    9.10
   8 -16   1  113.09    9.80
  -8 -16  -1  134.19   11.40
  -8 -16  -1  134.79   10.30
  -8 -16  -1  126.59    8.20
   8  16   1  127.59   11.10
  -8  16  -1  123.89    7.60
   8  16   1  135.79    8.90
   8  16   1  147.29    8.40
   8  16   1  123.59    7.90
  10 -16   1   15.00    5.20
  10 -16   1   21.50    6.10
 -10 -16  -1   36.50    7.70
 -10 -16  -1   17.00    4.30
  10  16   1   23.40    4.70
  10  16   1   24.20    5.30
  10  16   1   19.60    4.40
  10  16   1   25.30    6.80
 -11 -17   1   29.30    5.40
 -11 -17   1   48.70    7.60
  11 -17  -1   41.90    7.70
 -11 -17   1   59.09    8.80
  11  17  -1   38.00    5.30
  11  17  -1   46.30    7.70
  11  17  -1   38.70    5.40
  11  17  -1   48.60    6.70
  -9 -17   1   40.00    7.50
  -9 -17   1   49.20    7.80
   9 -17  -1   55.09    6.50
   9 -17  -1   58.69    7.80
  -9 -17   1   43.20    5.70
   9  17  -1   50.79    5.80
   9  17  -1   44.30    5.50
   9  17  -1   52.29    7.70
  -9  17   1   49.10    6.00
   9  17  -1   58.19    6.70
  -9  17   1   46.30    7.40
   7 -17  -1   64.29    7.10
  -7 -17   1   69.29    6.70
  -7 -17   1   80.59    9.30
   7 -17  -1   68.89    8.20
  -7 -17   1   64.69    8.30
   7  17  -1   70.79    8.20
   7  17  -1   61.09    5.90
  -7  17   1   56.79    6.10
   7  17  -1   73.69    6.90
  -7  17   1   63.79    8.40
   7  17  -1   63.19    6.40
  -5 -17   1    4.60    4.70
   5 -17  -1    0.00    3.20
   5 -17  -1    4.00    4.00
  -5 -17   1    6.00    3.80
  -5 -17   1    1.80    2.90
   5  17  -1   -0.50    2.90
   5  17  -1    8.10    4.20
   5  17  -1    1.70    2.50
  -5  17   1    4.30    4.30
  -5  17   1    0.80    2.90
  -5  17   1    0.20    2.50
   5  17  -1    3.10    2.90
  -3 -17   1   41.50    5.30
   3 -17  -1   46.10    6.70
  -3 -17   1   42.70    5.00
  -3 -17   1   37.50    5.70
   3 -17  -1   42.30    6.00
   3 -17  -1   35.60    5.90
  -3 -17   1   40.60    5.70
  -3 -17   1   41.60    6.90
   3  17  -1   48.30    5.30
   3  17  -1   48.90    5.30
  -3  17   1   44.80    5.10
  -3  17   1   50.79    5.30
  -3  17   1   46.40    6.80
   3  17  -1   43.10    6.10
   3  17  -1   42.60    4.80
   1 -17  -1    4.50    3.90
   1 -17  -1   -0.40    2.80
   1 -17  -1    7.70    4.10
  -1 -17   1    2.00    2.60
  -1 -17   1   -3.60    3.70
  -1 -17   1    1.20    3.80
  -1 -17   1    0.00    2.80
  -1  17   1    3.60    3.70
   1  17  -1   -0.80    2.20
  -1  17   1   -3.90    2.10
   1  17  -1    0.30    2.90
  -1  17   1    5.20    2.60
  -1 -17  -1    6.50    2.90
   1 -17   1    1.70    3.20
  -1 -17  -1    7.30    4.40
  -1 -17  -1    2.20    3.70
   1 -17   1   -0.70    3.70
   1 -17   1    1.60    3.40
   1  17   1    2.40    3.60
   1  17   1   -2.10    2.40
   1  17   1    2.40    2.60
   1  17   1    3.70    3.60
  -1  17  -1   -1.20    2.10
  -1  17  -1    0.40    3.20
   3 -17   1   51.99    6.60
   3 -17   1   43.90    6.10
   3 -17   1   46.50    6.50
  -3 -17  -1   53.89    5.80
  -3 -17  -1   52.09    7.50
   3  17   1   50.29    5.60
   3  17   1   60.89    7.50
  -3  17  -1   51.89    5.00
  -3  17  -1   44.80    6.10
   3  17   1   53.79    5.90
   3  17   1   56.99    6.80
   3  17   1   48.70    5.70
  -5 -17  -1   -2.50    2.50
   5 -17   1   -3.20    3.60
  -5 -17  -1   -1.20    4.30
   5 -17   1   -6.50    3.20
   5 -17   1    9.50    3.30
   5  17   1   -5.10    3.70
   5  17   1   -1.10    2.60
  -5  17  -1    0.80    2.70
   5  17   1    0.60    2.80
   5  17   1   -0.90    3.10
  -7 -17  -1    2.50    4.50
   7 -17   1    0.50    4.30
   7 -17   1    2.70    3.40
  -7 -17  -1    5.00    4.40
   7 -17   1    3.00    3.50
  -7 -17  -1   -4.10    2.60
   7  17   1   -1.00    3.10
   7  17   1   -2.10    2.50
  -7  17  -1   -4.40    2.70
   7  17   1    0.00    4.80
   7  17   1   -2.80    2.70
   9 -17   1   -4.80    4.50
   9 -17   1   10.20    4.60
  -9 -17  -1   17.00    6.60
  -9 -17  -1   -0.80    3.10
  -9 -17  -1    5.40    5.10
   9  17   1    9.10    6.00
   9  17   1    7.90    3.80
   9  17   1    5.90    3.20
   9  17   1    1.90    3.90
 -10 -18   1   34.40    8.00
 -10 -18   1   29.20    5.50
  10 -18  -1   33.70    7.10
 -10 -18   1   21.20    6.00
  10  18  -1   31.40    5.60
 -10  18   1   31.90    5.60
  10  18  -1   40.90    7.20
  10  18  -1   35.00    5.70
   8 -18  -1   40.00    6.20
  -8 -18   1   46.30    6.00
  -8 -18   1   48.80    7.70
   8 -18  -1   44.10    7.30
  -8 -18   1   51.19    8.00
   8  18  -1   53.09    6.50
   8  18  -1   45.30    6.00
  -8  18   1   24.30    4.70
   8  18  -1   46.60    7.30
  -8  18   1   35.50    7.00
  -6 -18   1   10.10    3.60
   6 -18  -1   21.50    5.40
  -6 -18   1    8.10    5.30
   6 -18  -1    6.10    4.50
  -6 -18   1   15.50    5.20
  -6  18   1   21.50    5.70
   6  18  -1   14.80    4.20
   6  18  -1   13.80    5.00
   6  18  -1    9.90    3.70
  -6  18   1   19.10    4.20
  -4 -18   1  231.18   10.50
   4 -18  -1  232.98   12.40
   4 -18  -1  229.68   12.20
  -4 -18   1  237.78   13.50
  -4 -18   1  240.48   12.90
   4  18  -1  238.68   10.20
   4  18  -1  233.48   12.50
   4  18  -1  201.18    9.90
  -4  18   1  208.08   12.20
  -4  18   1  219.48   10.10
  -4  18   1  220.28   10.00
  -2 -18   1   -5.30    3.60
  -2 -18   1    2.30    2.90
  -2 -18   1    0.50    3.10
   2 -18  -1    1.80    4.00
   2 -18  -1    5.30    4.40
  -2  18   1    3.50    2.90
  -2  18   1    1.30    2.90
   2  18  -1    0.50    2.60
  -2  18   1    3.60    4.20
   0 -18  -1   89.69    9.50
   0 -18   1   76.39    8.20
   0 -18   1   70.89    7.50
   0  18   1   79.79    8.50
   0  18  -1   91.79    6.20
   0  18   1   87.69    6.60
   0  18  -1   87.79   11.20
   0  18   1   84.39    6.40
   0  18   1   74.79    8.00
   2 -18   1   47.30    6.80
   2 -18   1   48.00    6.40
  -2 -18  -1   58.99    6.20
  -2 -18  -1   46.70    7.40
  -2  18  -1   35.20    6.00
  -2  18  -1   49.70    5.20
   2  18   1   60.79    7.60
   2  18   1   38.20    5.20
   2  18   1   46.30    5.60
   2  18   1   40.00    6.30
  -4 -18  -1  130.79   10.90
   4 -18   1  123.49    9.60
   4 -18   1  113.89    9.30
  -4 -18  -1  136.29    8.20
   4  18   1  130.49    8.40
  -4  18  -1  130.89    9.50
  -4  18  -1  134.29    7.60
   4  18   1  134.39   10.50
   4  18   1  118.79    8.00
   4  18   1  135.49    7.90
   6 -18   1  102.99    9.90
   6 -18   1   97.89    8.10
  -6 -18  -1  103.99   10.30
  -6 -18  -1  109.19    7.90
   6 -18   1   94.29    8.50
   6  18   1  121.19   10.60
   6  18   1  100.39    8.60
   6  18   1   93.19    8.10
   6  18   1  104.29    7.70
  -6  18  -1   90.29    6.90
   8 -18   1    1.10    4.10
  -8 -18  -1    2.70    3.40
  -8 -18  -1   10.50    5.40
   8 -18   1    1.50    5.10
   8  18   1   14.50    5.80
  -8  18  -1   12.20    4.20
   8  18   1    2.70    3.40
   8  18   1    2.20    3.40
   8  18   1    2.10    3.70
  -7 -19   1    6.10    4.40
   7 -19  -1    5.30    4.30
  -7 -19   1    1.90    3.10
  -7 -19   1   -3.00    4.50
   7 -19  -1   -3.10    4.20
   7  19  -1    7.30    4.80
  -7  19   1    4.90    4.20
   7  19  -1   -0.40    3.10
   7  19  -1   -0.10    3.30
  -7  19   1   -1.60    3.30
   5 -19  -1   11.20    5.00
   5 -19  -1   12.30    5.20
  -5 -19   1   11.60    4.00
  -5 -19   1    2.80    5.00
  -5  19   1    5.90    3.30
   5  19  -1   10.20    3.60
   5  19  -1   13.10    4.90
  -5  19   1   12.60    4.90
   5  19  -1    7.80    3.60
  -3 -19   1    5.60    3.40
  -3 -19   1   12.10    5.30
   3 -19  -1    8.60    4.70
   3 -19  -1    5.80    4.50
  -3  19   1   11.70    4.00
  -3  19   1    9.00    3.30
   3  19  -1    7.20    3.00
  -3  19   1    2.80    4.20
  -1 -19   1   -1.80    3.30
  -1 -19   1   -1.50    3.80
   1 -19  -1    2.30    4.00
  -1  19   1    7.00    4.30
  -1  19   1    1.70    3.60
   1  19  -1    4.40    2.90
  -1  19   1    1.60    2.80
   1 -19   1   -4.70    3.60
  -1 -19  -1   -4.60    3.70
   1 -19   1   -2.20    3.80
   1  19   1   -3.10    2.60
   1  19   1    0.90    3.70
   1  19   1    0.20    2.70
   1  19   1   -0.50    3.60
  -1  19  -1    1.20    2.60
   3 -19   1   11.50    4.60
  -3 -19  -1    1.30    3.20
   3 -19   1   -1.90    3.60
  -3 -19  -1    6.90    4.90
  -3  19  -1    1.00    2.60
  -3  19  -1    9.80    4.20
   3  19   1    6.50    3.40
   3  19   1    7.40    3.50
   3  19   1   12.20    4.80
   5 -19   1    5.20    3.60
  -5 -19  -1    2.00    3.20
   5 -19   1    1.10    4.40
  -5 -19  -1    4.30    4.70
   5 -19   1   -1.00    3.90
   5  19   1    1.90    3.00
   5  19   1    7.50    4.80
   5  19   1   -5.30    2.90
  -5  19  -1    5.40    3.40
   5  19   1   -4.00    3.10
   7 -19   1   13.70    6.10
  -7 -19  -1   27.80    6.50
  -7 -19  -1   15.00    4.50
   7  19   1   16.40    4.90
   7  19   1   15.80    4.80
   7  19   1    9.50    4.00
   7  19   1   19.30    6.30
  -7  19  -1   11.40    3.70
   6 -20  -1   56.29    7.50
  -6 -20   1   51.69    8.40
   6 -20  -1   53.99    8.00
  -6 -20   1   51.29    6.30
  -6  20   1   50.69    7.90
   6  20  -1   56.39    6.60
  -6  20   1   54.09    6.40
   6  20  -1   50.69    6.40
   6  20  -1   50.79    8.00
  -4 -20   1   61.79    8.60
  -4 -20   1   45.50    6.00
   4 -20  -1   50.09    7.60
   4 -20  -1   39.60    6.90
  -4  20   1   45.90    6.00
   4  20  -1   41.10    5.50
  -4  20   1   49.20    7.40
   2 -20  -1   20.60    5.90
  -2 -20   1   20.40    6.10
  -2  20   1   21.70    5.40
   2  20  -1   21.40    4.40
  -2  20   1   20.20    4.50
   0 -20   1   66.29    8.30
   0 -20   1   57.69    7.40
   0 -20  -1   76.89    9.40
   0  20  -1   69.69    6.70
   0  20   1   64.59    8.60
   0  20   1   62.49    6.80
   0  20   1   79.69    7.50
   2 -20   1   48.70    7.00
   2 -20   1   49.40    7.50
  -2 -20  -1   57.19    8.60
   2  20   1   61.89    8.30
   2  20   1   50.29    6.10
  -2  20  -1   50.49    5.90
   2  20   1   54.49    6.60
   4 -20   1   17.30    5.40
   4 -20   1    9.40    5.10
  -4 -20  -1   17.30    4.60
  -4 -20  -1   17.60    5.90
   4  20   1   21.50    6.00
   4  20   1   12.90    4.50
  -4  20  -1   23.10    4.70
   4  20   1   15.00    4.40
   1 -21  -1    1.40    4.10
  -1 -21   1    0.40    4.40
  -1  21   1   -1.00    2.90
   1  21  -1    2.60    3.10
 -18   0   2   63.09    7.00
  18   0  -2   75.19    9.60
 -16   0   2  139.99    8.10
  16   0  -2  138.99   10.60
 -16   0   2  123.99   10.10
  14   0  -2    2.70    3.90
 -14   0   2    7.70    4.50
  14   0  -2    3.40    3.20
 -14   0   2   -0.90    2.60
  14   0  -2   -1.30    2.70
 -14   0   2    0.50    4.20
 -12   0   2  675.63   21.80
 -12   0   2  691.73   21.20
  12   0  -2  721.13   20.60
 -12   0   2  708.53   18.80
  12   0  -2  735.23   19.70
 -12   0   2  682.13   18.40
  12   0  -2  729.63   18.20
  10   0  -2    6.50    2.00
  10   0  -2    3.60    2.40
 -10   0   2    3.50    2.00
 -10   0   2   10.10    3.80
 -10   0   2    5.80    4.00
  10   0  -2    6.20    3.00
 -10   0   2    9.70    2.20
   8   0  -2 3466.55   74.79
   8   0  -2 3615.94   73.29
   8   0  -2 3583.54   75.09
  -8   0   2 3551.84   75.69
  -8   0   2 3544.65   73.79
  -8   0   2 3460.25   76.29
  -8   0   2 3539.85   73.99
   6   0  -2  706.53   16.70
  -6   0   2  688.93   16.00
  -6   0   2  699.43   17.70
  -6   0   2  721.93   16.20
   6   0  -2  696.43   16.80
  -6   0   2  699.53   17.30
  -6   0   2  693.43   16.10
   4   0  -2 1976.10   40.60
   4   0  -2 1995.10   41.30
   4   0  -2 1946.91   40.90
  -4   0   2 1919.21   40.20
  -4   0   2 1945.81   40.20
  -4   0   2 1886.61   41.30
  -4   0   2 1888.51   40.00
  -4   0   2 1908.51   41.20
  -2   0   2  144.39    3.60
  -2   0   2  143.49    4.50
  -2   0   2  147.99    4.10
   2   0  -2  146.59    4.50
   2   0   2  585.74   12.90
   2   0   2  583.74   13.60
   4   0   2  400.56    9.50
   4   0   2  400.36   10.90
   4   0   2  397.96    9.80
  -4   0  -2  411.36    9.50
   6   0   2 1838.22   41.90
  -6   0  -2 1892.11   39.90
   6   0   2 1838.12   40.00
  -6   0  -2 1930.71   41.80
   6   0   2 1914.91   40.20
   6   0   2 1844.22   42.00
   8   0   2   40.10    3.50
   8   0   2   27.60    3.90
  -8   0  -2   39.90    4.20
   8   0   2   36.00    4.30
  -8   0  -2   41.90    3.10
 -10   0  -2 1022.40   26.40
  10   0   2 1031.10   27.50
  10   0   2 1054.99   24.70
  10   0   2 1008.40   27.00
  12   0   2   18.90    4.60
  12   0   2   15.50    3.40
  12   0   2    7.90    4.40
  14   0   2  239.18   13.50
  14   0   2  242.18   13.00
  14   0   2  245.28   10.60
  16   0   2   32.00    7.00
  16   0   2   29.50    5.10
  16   0   2   26.30    7.40
  19  -1  -2   11.00    6.70
  19   1  -2   22.50    5.50
  19   1  -2   13.90    6.80
 -17  -1   2    8.30    6.60
 -17  -1   2    7.20    4.00
  17  -1  -2   10.40    4.60
  17  -1  -2    7.70    5.50
  17   1  -2   12.00    5.70
 -17   1   2    6.20    3.80
 -15  -1   2    2.60    4.80
 -15  -1   2    5.50    3.10
 -15  -1   2    8.40    4.50
  15  -1  -2    2.70    4.40
  15  -1  -2    4.70    3.60
 -15   1   2   -2.10    4.30
 -15   1   2    6.90    4.50
 -15   1   2    1.90    3.00
  15   1  -2   -1.20    4.10
  13  -1  -2   62.49    6.50
 -13  -1   2   65.59    5.30
  13  -1  -2   53.79    4.90
 -13  -1   2   58.39    7.10
  13  -1  -2   76.29    6.20
 -13  -1   2   68.69    7.40
 -13   1   2   50.49    6.60
  13   1  -2   61.19    5.70
  13   1  -2   57.29    6.20
 -13   1   2   62.09    5.20
 -13   1   2   61.19    6.80
  13   1  -2   66.99    5.50
  11  -1  -2    5.40    3.10
 -11  -1   2    7.60    3.80
 -11  -1   2    3.50    3.70
 -11  -1   2    3.00    1.90
  11  -1  -2    4.20    2.50
  11  -1  -2    1.00    1.90
 -11  -1   2    2.60    1.60
 -11  -1   2    3.50    2.20
 -11   1   2    4.60    2.10
  11   1  -2    0.60    2.70
 -11   1   2    1.60    1.70
 -11   1   2    1.20    3.70
  11   1  -2    0.40    2.30
  11   1  -2    6.20    2.30
 -11   1   2    6.50    3.70
   9  -1  -2    3.10    2.20
  -9  -1   2    3.70    1.80
   9  -1  -2    6.60    2.60
  -9  -1   2    2.10    1.60
  -9  -1   2    0.40    1.40
   9  -1  -2    3.40    1.50
  -9  -1   2    3.90    3.00
  -9  -1   2    3.00    3.40
  -9   1   2    3.20    3.40
  -9   1   2    4.50    2.80
  -9   1   2    4.60    1.90
  -9   1   2    6.10    1.80
   9   1  -2   -0.20    1.60
   9   1  -2   -0.20    2.00
   9   1  -2    4.10    2.50
  -7  -1   2  177.98    5.70
  -7  -1   2  169.78    7.40
   7  -1  -2  169.08    6.30
   7  -1  -2  174.48    6.30
  -7  -1   2  177.58    7.20
  -7  -1   2  161.88    5.50
  -7   1   2  184.18    5.80
   7   1  -2  166.38    6.20
   7   1  -2  175.88    5.20
  -7   1   2  166.78    6.00
   7   1  -2  172.38    6.40
  -7   1   2  179.78    6.60
  -7   1   2  163.48    7.20
  -7   1   2  166.68    5.50
  -5  -1   2    3.80    1.10
   5  -1  -2    2.50    1.30
   5  -1  -2    2.00    1.20
   5  -1  -2    0.20    1.20
  -5  -1   2    2.20    1.40
  -5  -1   2    2.70    1.00
  -5  -1   2    2.50    1.60
  -5  -1   2    0.60    0.90
  -5   1   2    1.60    1.50
   5   1  -2    1.70    1.20
  -5   1   2    1.30    1.20
  -5   1   2    0.50    1.20
  -5   1   2    1.20    0.90
  -5   1   2    4.60    1.10
   5   1  -2    2.10    1.20
  -3  -1   2 1599.24   35.70
   3  -1  -2 1761.32   34.60
  -3  -1   2 1633.64   35.50
   3  -1  -2 1741.83   35.40
   3  -1  -2 1606.34   35.50
  -3  -1   2 1606.24   34.50
  -3  -1   2 1648.83   34.40
  -3   1   2 1688.73   34.70
  -3   1   2 1615.44   34.50
  -3   1   2 1629.54   35.60
   3   1  -2 1742.83   35.10
  -3   1   2 1699.43   35.20
  -3   1   2 1648.64   34.50
   3   1  -2 1722.83   35.50
  -1  -1   2 2439.96   51.39
  -1   1   2 2444.36   50.99
  -1   1   2 2477.05   51.49
  -1   1   2 2541.55   50.49
  -1   1   2 2501.25   50.49
   1   1   2 1465.85   31.70
   1   1   2 1496.55   31.20
   3  -1   2  105.69    4.20
  -3  -1  -2  111.99    3.30
   3  -1   2  106.99    3.70
   3   1   2  108.59    3.20
   3   1   2  106.29    4.50
   3   1   2  106.19    3.50
   3   1   2  106.39    4.20
  -5  -1  -2  486.75   11.30
   5  -1   2  474.45   11.80
   5  -1   2  465.05   12.80
   5  -1   2  465.65   11.20
  -5  -1  -2  472.95   13.20
   5   1   2  476.65   13.10
   5   1   2  465.15   11.30
   5   1   2  443.36   12.60
   5   1   2  466.95   11.60
   5   1   2  469.65   11.10
  -5   1  -2  475.55   11.10
   7  -1   2   42.40    3.70
   7  -1   2   38.00    4.10
   7  -1   2   39.20    4.00
  -7  -1  -2   43.50    4.70
  -7  -1  -2   38.30    3.00
  -7   1  -2   44.50    3.00
   7   1   2   39.80    3.20
   7   1   2   37.30    4.10
   7   1   2   52.29    4.60
  -9  -1  -2    6.10    2.00
   9  -1   2    3.90    2.40
   9  -1   2    6.10    2.90
  -9  -1  -2    5.20    3.10
   9  -1   2    8.10    2.50
  -9   1  -2    8.00    2.00
   9   1   2    4.00    2.60
   9   1   2    8.00    2.20
   9   1   2    7.90    2.20
   9   1   2    5.30    2.90
 -11  -1  -2   25.90    4.60
  11  -1   2   18.20    4.50
  11  -1   2   27.90    3.90
  11  -1   2   26.20    4.50
  11   1   2   26.90    3.60
  11   1   2   19.20    4.20
  11   1   2   24.00    4.80
  13  -1   2    2.60    4.10
  13  -1   2   -1.70    4.50
  13   1   2   -3.80    4.00
  13   1   2    0.50    2.90
  13   1   2    1.50    4.30
  15  -1   2   13.10    5.60
  15  -1   2   16.80    4.40
  15  -1   2    4.50    5.80
  15   1   2   13.90    4.20
  15   1   2    9.40    5.40
  15   1   2    1.00    5.40
  18  -2  -2  103.39   10.50
 -18  -2   2  119.19    8.30
  18  -2  -2  136.49    9.60
 -18   2   2  114.29    8.30
  18   2  -2  130.89    9.40
  18   2  -2   94.39   10.50
  16  -2  -2    4.10    4.90
 -16  -2   2   -0.50    3.40
  16  -2  -2    8.90    4.40
 -16  -2   2    5.50    5.00
  16   2  -2    4.10    5.20
 -16   2   2    6.00    3.60
  14  -2  -2  357.16   13.30
 -14  -2   2  330.77   14.90
 -14  -2   2  338.07   14.70
  14  -2  -2  331.07   13.80
 -14  -2   2  341.77   11.90
  14   2  -2  328.57   12.00
  14   2  -2  326.57   13.90
 -14   2   2  339.97   13.60
 -14   2   2  335.07   14.70
 -14   2   2  337.17   11.70
 -12  -2   2  214.48   11.20
 -12  -2   2  217.58    7.40
 -12  -2   2  212.08    8.40
 -12  -2   2  209.08    7.50
  12  -2  -2  218.68    9.40
 -12  -2   2  228.98    8.20
  12  -2  -2  207.68    9.80
  12  -2  -2  223.78    8.00
 -12  -2   2  224.48   11.40
 -12   2   2  214.18    8.40
  12   2  -2  215.88   10.00
 -12   2   2  219.38   10.30
  12   2  -2  223.98    8.60
 -12   2   2  215.48   11.40
  10  -2  -2  170.78    7.90
 -10  -2   2  154.78    9.30
 -10  -2   2  164.98    6.50
 -10  -2   2  176.38    6.50
 -10  -2   2  172.38    6.80
  10  -2  -2  163.08    7.60
  10  -2  -2  176.18    6.20
 -10  -2   2  172.28    9.60
  10   2  -2  176.98    8.20
 -10   2   2  173.58    6.80
 -10   2   2  178.68    8.10
  10   2  -2  177.48    6.80
 -10   2   2  168.88    6.50
 -10   2   2  161.78    9.40
  -8  -2   2 1067.29   24.40
  -8  -2   2 1051.09   24.50
   8  -2  -2 1068.29   25.50
   8  -2  -2 1080.39   25.30
  -8  -2   2 1053.59   26.80
  -8  -2   2 1086.69   24.30
  -8  -2   2 1079.89   26.90
  -8   2   2 1083.49   25.30
  -8   2   2 1088.39   24.20
   8   2  -2 1058.09   25.50
  -8   2   2 1049.00   24.30
   8   2  -2 1095.19   24.10
  -8   2   2 1062.69   25.10
  -8   2   2 1077.29   26.60
   6  -2  -2  583.34   14.00
  -6  -2   2  557.34   14.00
  -6  -2   2  582.34   15.30
  -6  -2   2  575.44   13.60
  -6  -2   2  567.34   15.20
  -6  -2   2  581.24   13.50
   6  -2  -2  562.24   14.40
  -6   2   2  568.44   15.00
  -6   2   2  575.74   13.50
   6   2  -2  584.74   13.20
  -6   2   2  563.34   13.40
   6   2  -2  580.84   14.40
  -6   2   2  537.05   14.10
  -6   2   2  575.04   14.20
  -4  -2   2  533.65   13.90
  -4  -2   2  550.34   12.60
  -4  -2   2  574.54   12.60
   4  -2  -2  563.74   13.40
   4  -2  -2  540.25   13.50
   4  -2  -2  566.04   12.60
  -4  -2   2  549.05   13.50
  -4  -2   2  548.35   13.60
  -4   2   2  544.35   12.60
  -4   2   2  551.84   13.40
  -4   2   2  548.15   12.50
   4   2  -2  572.44   13.30
  -4   2   2  558.44   12.80
  -4   2   2  558.14   13.70
   4   2  -2  567.94   13.50
   4   2  -2  572.24   12.40
  -2  -2   2  795.22   18.20
  -2  -2   2  782.22   18.20
  -2  -2   2  797.82   17.80
   2  -2  -2  832.52   17.70
  -2   2   2  791.42   17.10
   2   2  -2  832.22   17.80
  -2   2   2  825.92   17.20
  -2   2   2  778.82   18.10
  -2   2   2  794.82   17.30
  -2   2   2  804.72   17.30
  -2   2   2  810.92   18.10
   0  -2   2  751.62   17.30
   0  -2  -2  783.62   16.50
   0   2   2  795.02   16.60
   0   2   2  770.82   16.50
   0   2   2  776.32   17.30
   0   2   2  796.22   16.60
   0   2   2  780.72   16.40
   0   2   2  763.02   17.30
   0   2   2  742.23   17.60
   2  -2   2  156.58    4.40
   2  -2   2  151.18    4.90
  -2  -2  -2  160.88    4.30
   2  -2   2  153.68    4.50
   2   2   2  160.28    4.40
   2   2   2  158.48    5.40
   2   2   2  161.18    4.30
   2   2   2  155.88    4.90
   2   2   2  158.08    4.70
   4  -2   2  611.14   15.60
  -4  -2  -2  641.04   14.30
  -4  -2  -2  638.64   16.50
   4  -2   2  613.74   14.90
   4  -2   2  636.84   14.10
   4   2   2  624.54   14.50
   4   2   2  625.44   14.30
   4   2   2  615.64   15.80
   4   2   2  635.44   15.50
   6  -2   2  490.75   12.90
  -6  -2  -2  478.35   14.80
  -6  -2  -2  489.25   12.10
   6  -2   2  482.25   13.80
   6  -2   2  480.35   11.90
   6   2   2  485.45   14.00
   6   2   2  499.85   13.80
   6   2   2  488.05   12.10
  -6   2  -2  490.15   11.80
   6   2   2  476.75   12.40
   8  -2   2   77.19    4.90
  -8  -2  -2   70.59    4.00
   8  -2   2   68.89    5.40
  -8  -2  -2   71.39    6.30
   8   2   2   75.09    5.60
   8   2   2   68.09    4.30
   8   2   2   74.39    5.50
   8   2   2   74.89    3.70
  -8   2  -2   63.99    3.70
  10  -2   2  324.97   12.20
  10  -2   2  325.67   12.60
 -10  -2  -2  316.37   11.80
  10  -2   2  326.77   11.00
 -10  -2  -2  307.97   12.80
  10   2   2  334.17   12.70
  10   2   2  339.27   12.80
  10   2   2  324.57   10.70
  12  -2   2  191.58   10.20
  12  -2   2  197.38    9.10
 -12  -2  -2  199.68   10.50
  12  -2   2  200.68   11.20
  12   2   2  195.38    8.80
  12   2   2  201.58   11.10
  12   2   2  183.38   10.50
  14  -2   2   20.60    5.30
  14  -2   2   26.80    6.40
  14   2   2   19.50    5.70
  14   2   2   18.30    6.10
  14   2   2   18.20    4.20
  16  -2   2  115.19   10.60
  16  -2   2  132.19   12.20
  16   2   2   99.69   10.10
  16   2   2  123.09    9.00
  16   2   2  111.29   11.30
  19  -3  -2   12.20    6.60
  19  -3  -2   22.10    5.70
 -19  -3   2   18.70    6.30
  19   3  -2   18.40    5.60
  19   3  -2   22.90    7.20
  17  -3  -2    5.90    5.60
  17  -3  -2    2.30    4.40
 -17  -3   2   10.70    5.50
 -17  -3   2    0.40    3.10
 -17   3   2    3.10    3.70
  17   3  -2    0.50    5.30
  17   3  -2    6.40    4.00
 -15  -3   2  171.78   11.90
  15  -3  -2  160.18   10.60
 -15  -3   2  170.48   11.40
 -15  -3   2  184.08    9.00
  15  -3  -2  187.08   10.20
 -15   3   2  178.98    8.60
  15   3  -2  177.88   11.00
 -15   3   2  174.38   11.40
  13  -3  -2   95.39    7.50
 -13  -3   2  102.29    6.20
 -13  -3   2   86.69    8.60
  13  -3  -2   91.09    5.40
  13  -3  -2   89.89    6.80
 -13  -3   2   94.49    8.30
 -13   3   2  101.69    6.10
  13   3  -2   82.79    6.40
 -13   3   2   91.69    7.30
  13   3  -2   90.89    7.60
 -13   3   2   85.49    8.10
  11  -3  -2  603.44   17.60
 -11  -3   2  616.94   15.60
 -11  -3   2  582.24   19.10
 -11  -3   2  617.64   16.10
  11  -3  -2  620.54   17.80
 -11  -3   2  603.14   16.30
  11  -3  -2  628.94   15.70
 -11  -3   2  592.94   15.80
 -11  -3   2  602.14   19.70
  11   3  -2  590.74   17.90
 -11   3   2  610.14   15.90
 -11   3   2  639.64   17.90
 -11   3   2  593.14   19.30
  11   3  -2  627.44   16.50
 -11   3   2  603.44   16.30
  -9  -3   2   91.69    4.60
   9  -3  -2   85.69    5.40
  -9  -3   2   84.49    4.40
  -9  -3   2   80.39    7.00
   9  -3  -2   95.19    5.70
  -9  -3   2   85.89    7.30
  -9  -3   2   88.79    4.70
  -9  -3   2   83.39    4.70
  -9   3   2   85.59    5.40
  -9   3   2   82.79    6.80
   9   3  -2   86.39    5.80
  -9   3   2   85.19    4.60
   9   3  -2   86.29    4.90
  -9   3   2   87.89    4.40
  -9   3   2   76.99    5.30
  -7  -3   2   20.30    2.30
   7  -3  -2   16.90    2.60
  -7  -3   2   13.90    2.10
  -7  -3   2   14.40    3.20
  -7  -3   2   18.10    3.50
  -7  -3   2   15.00    2.00
   7  -3  -2   13.30    2.30
  -7   3   2   15.60    3.00
  -7   3   2   16.20    2.80
  -7   3   2   18.30    2.10
  -7   3   2   17.70    2.40
   7   3  -2   13.10    2.60
   7   3  -2   17.60    2.20
  -7   3   2   17.50    2.00
  -5  -3   2 1581.54   35.30
   5  -3  -2 1613.84   34.10
  -5  -3   2 1570.54   33.90
  -5  -3   2 1580.44   34.80
   5  -3  -2 1640.84   35.10
  -5  -3   2 1608.24   33.90
  -5  -3   2 1537.75   35.80
   5   3  -2 1621.54   34.90
  -5   3   2 1574.74   34.00
   5   3  -2 1594.94   33.90
  -5   3   2 1607.34   35.00
   5   3  -2 1682.83   35.40
  -5   3   2 1592.84   33.80
  -5   3   2 1574.44   34.10
  -5   3   2 1544.85   35.10
  -3  -3   2    4.40    1.40
   3  -3  -2    4.40    1.30
  -3  -3   2    2.50    1.20
  -3  -3   2    4.30    0.90
  -3  -3   2    4.50    0.90
  -3  -3   2    4.30    1.30
   3  -3  -2    4.00    1.00
  -3   3   2    2.40    0.90
  -3   3   2    2.90    0.90
   3   3  -2    3.00    1.00
   3   3  -2    2.50    1.00
  -3   3   2    2.60    1.30
   3   3  -2    2.60    0.80
  -3   3   2    2.40    0.80
  -3   3   2    2.40    1.00
  -3   3   2    4.60    1.00
  -3   3   2    3.10    1.20
   3   3  -2    3.10    0.80
   1  -3  -2 3356.06   65.39
  -1  -3   2 3124.29   66.09
  -1  -3   2 3164.58   66.39
   1  -3  -2 3192.88   66.19
  -1   3   2 3229.78   65.39
  -1   3   2 3126.29   65.69
  -1   3   2 3139.29   66.39
  -1   3   2 3154.98   65.29
  -1   3   2 3208.48   66.39
  -1   3   2 3231.08   65.39
  -1  -3  -2  138.29    3.90
   1  -3   2  132.39    4.40
  -1  -3  -2  135.69    4.40
   1  -3   2  133.69    4.30
   1   3   2  128.09    4.60
   1   3   2  133.99    3.90
   1   3   2  139.69    3.80
   1   3   2  137.09    4.00
   1   3   2  133.79    4.80
   1   3   2  129.29    4.40
   1   3   2  138.49    4.00
  -3  -3  -2 2253.77   46.80
   3  -3   2 2212.38   46.60
   3  -3   2 2199.78   46.50
  -3  -3  -2 2268.17   46.60
   3  -3   2 2193.38   47.50
   3  -3   2 2176.18   47.80
   3  -3   2 2270.37   47.70
  -3  -3  -2 2356.86   49.10
   3   3   2 2254.27   47.00
   3   3   2 2199.48   47.30
   3   3   2 2230.88   46.80
   3   3   2 2285.67   46.70
   3   3   2 2240.18   46.80
   3   3   2 2192.98   48.20
  -5  -3  -2   76.29    5.70
  -5  -3  -2   69.99    2.90
  -5  -3  -2   74.79    3.30
   5  -3   2   74.89    4.10
   5  -3   2   74.99    3.20
   5  -3   2   73.09    4.30
   5   3   2   73.09    4.70
  -5   3  -2   75.69    3.10
   5   3   2   75.59    3.60
   5   3   2   74.39    4.50
   5   3   2   75.29    3.30
   7  -3   2  610.94   15.80
  -7  -3  -2  531.15   17.80
   7  -3   2  591.64   16.60
  -7  -3  -2  601.64   14.70
   7   3   2  591.54   15.00
   7   3   2  575.54   16.70
  -7   3  -2  604.34   14.20
   7   3   2  578.74   16.30
   9  -3   2  263.27   10.60
  -9  -3  -2  241.78   11.50
  -9  -3  -2  257.07    8.50
   9  -3   2  260.37    9.50
   9   3   2  259.57    9.00
   9   3   2  255.57   10.60
   9   3   2  260.27   10.60
  11  -3   2   26.70    4.10
  11  -3   2   23.50    4.30
  11  -3   2   16.50    4.50
 -11  -3  -2   18.60    4.70
  11   3   2   15.30    3.20
  11   3   2   18.80    4.60
  11   3   2   20.80    4.50
  13  -3   2  186.48   11.70
  13  -3   2  196.68   10.80
 -13  -3  -2  195.18   11.20
  13   3   2  197.08    9.30
  13   3   2  189.58   11.80
  13   3   2  191.78   11.30
  15  -3   2    4.20    4.70
  15  -3   2    9.00    6.00
  15   3   2    4.70    3.90
  15   3   2  -10.00    4.90
  15   3   2    0.50    5.30
 -18  -4   2   30.40    7.30
 -18  -4   2   19.10    4.70
  18  -4  -2   25.60    6.00
  18  -4  -2   22.90    7.00
  18   4  -2   23.80    5.30
  18   4  -2   11.70    6.40
 -16  -4   2   22.00    4.30
  16  -4  -2    8.20    5.40
 -16  -4   2   21.00    6.60
  16  -4  -2   14.60    4.90
 -16   4   2   19.00    4.30
  16   4  -2   15.90    4.30
  16   4  -2   13.00    5.80
  14  -4  -2  327.07   13.50
 -14  -4   2  316.57   15.20
  14  -4  -2  335.17   13.10
 -14  -4   2  328.67   11.70
 -14  -4   2  318.77   14.50
 -14   4   2  302.07   14.20
  14   4  -2  298.47   13.50
  14   4  -2  317.97   12.50
  14   4  -2  298.77   11.70
 -14   4   2  311.07   11.40
 -12  -4   2    6.60    3.80
 -12  -4   2    4.70    2.30
 -12  -4   2    6.20    2.60
  12  -4  -2    7.80    3.30
 -12  -4   2    1.90    2.40
  12  -4  -2   11.70    2.30
 -12  -4   2    2.80    2.20
 -12  -4   2    4.00    4.40
  12  -4  -2    2.60    3.10
 -12   4   2    8.20    4.30
  12   4  -2    0.60    3.00
  12   4  -2    5.70    2.40
 -12   4   2    6.20    2.60
 -12   4   2    2.50    3.50
  12   4  -2    3.30    3.60
  10  -4  -2  923.41   24.10
 -10  -4   2  909.31   26.40
 -10  -4   2  975.40   22.70
 -10  -4   2  982.10   22.80
 -10  -4   2  932.71   25.70
  10  -4  -2  957.50   24.00
 -10  -4   2  941.21   22.90
 -10  -4   2  938.21   22.90
 -10   4   2  980.80   22.50
  10   4  -2  889.01   24.20
 -10   4   2  928.71   22.70
 -10   4   2  939.31   25.60
 -10   4   2  961.80   23.40
 -10   4   2  919.51   24.10
  10   4  -2  957.80   23.10
  -8  -4   2  338.17   10.00
  -8  -4   2  332.27    9.40
  -8  -4   2  318.17   12.40
   8  -4  -2  326.17   10.20
   8  -4  -2  309.07   10.60
  -8  -4   2  325.97   11.90
  -8  -4   2  317.77    9.60
  -8  -4   2  330.67    9.60
  -8   4   2  335.67   11.50
   8   4  -2  327.27    9.70
  -8   4   2  320.77    9.40
   8   4  -2  322.17   10.60
  -8   4   2  323.47   10.70
  -8   4   2  330.67    9.30
  -8   4   2  330.17    9.80
  -6  -4   2 2158.48   47.40
   6  -4  -2 2245.88   47.90
  -6  -4   2 2193.58   48.40
  -6  -4   2 2201.88   46.50
   6  -4  -2 2254.67   46.90
  -6  -4   2 2124.59   49.10
  -6  -4   2 2224.58   47.30
  -6  -4   2 2191.18   46.60
   6   4  -2 2269.97   46.80
  -6   4   2 2187.88   46.90
  -6   4   2 2189.98   46.70
   6   4  -2 2229.28   47.70
  -6   4   2 2165.28   46.50
   6   4  -2 2196.18   46.70
  -6   4   2 2172.78   47.80
  -6   4   2 2175.98   47.90
  -6   4   2 2194.28   46.40
  -4  -4   2  106.09    4.60
   4  -4  -2  114.39    4.40
   4  -4  -2  115.39    4.50
  -4  -4   2  108.09    5.20
  -4  -4   2  111.39    3.80
  -4  -4   2  115.09    4.60
  -4  -4   2  110.99    4.80
   4  -4  -2  113.59    3.70
   4  -4  -2  110.79    4.70
  -4  -4   2  119.89    3.90
   4   4  -2  122.09    4.30
  -4   4   2  114.69    4.00
   4   4  -2  116.59    3.80
   4   4  -2  113.29    4.40
  -4   4   2  112.99    4.60
  -4   4   2  115.79    5.00
  -4   4   2  115.99    4.00
   4   4  -2  115.09    4.60
  -4   4   2  115.59    3.90
   4   4  -2  118.59    3.50
   4   4  -2  111.89    3.70
  -2  -4   2   57.09    3.20
  -2  -4   2   61.49    2.10
   2  -4  -2   61.59    3.20
   2  -4  -2   63.39    2.90
  -2  -4   2   63.69    3.30
  -2  -4   2   61.39    2.30
  -2  -4   2   59.89    2.20
  -2  -4   2   61.49    3.20
   2   4  -2   62.39    2.30
  -2   4   2   62.09    3.10
  -2   4   2   60.89    2.60
   2   4  -2   62.29    3.10
  -2   4   2   66.79    3.30
  -2   4   2   61.89    2.90
  -2   4   2   59.69    2.60
  -2   4   2   52.39    2.40
   2   4  -2   63.39    2.20
  -2   4   2   67.49    3.50
   0  -4   2    7.20    1.40
   0  -4  -2    7.80    0.90
   0  -4   2    6.50    1.20
   0  -4   2    7.30    0.90
   0  -4   2    8.50    1.40
   0  -4  -2    7.60    1.60
   0  -4  -2    9.10    1.50
   0  -4  -2    6.30    1.00
   0   4   2    7.40    1.40
   0   4   2    5.60    0.90
   0   4  -2    6.10    1.20
   0   4   2    5.90    1.30
   0   4   2    5.60    1.10
   0   4   2    7.10    1.10
   0   4   2    7.10    1.20
   0   4   2    8.10    1.50
   0   4   2    8.20    1.20
  -2  -4  -2   84.89    2.90
  -2  -4  -2   83.99    3.10
   2  -4   2   74.59    3.60
  -2  -4  -2   80.29    3.70
   2  -4   2   82.49    3.60
  -2  -4  -2   82.39    3.80
   2  -4   2   80.69    3.40
   2   4   2   80.79    4.00
   2   4   2   79.79    3.20
   2   4   2   77.39    3.70
   2   4   2   81.59    3.20
  -2   4  -2   83.89    3.30
   2   4   2   77.39    3.90
   2   4   2   81.59    3.10
   2   4   2   81.39    3.40
  -4  -4  -2 1060.79   26.30
   4  -4   2 1034.00   23.00
  -4  -4  -2 1031.70   23.40
   4  -4   2 1034.40   24.10
   4  -4   2 1022.10   24.50
  -4  -4  -2 1046.70   23.20
  -4  -4  -2 1089.59   23.40
   4  -4   2 1049.70   24.50
   4  -4   2 1073.99   22.80
   4   4   2 1053.09   24.90
   4   4   2 1044.10   23.50
   4   4   2 1052.99   23.40
   4   4   2 1076.29   24.20
   4   4   2 1070.69   23.50
   4   4   2 1047.60   23.60
  -6  -4  -2  185.98    5.60
   6  -4   2  179.98    7.10
   6  -4   2  181.38    5.90
  -6  -4  -2  187.08    6.20
   6  -4   2  175.88    7.40
   6   4   2  184.78    7.50
   6   4   2  182.78    6.50
  -6   4  -2  190.08    5.70
   6   4   2  186.18    7.80
   8  -4   2  824.22   20.50
  -8  -4  -2  809.72   19.20
   8  -4   2  769.22   21.20
  -8  -4  -2  670.83   22.60
   8   4   2  812.42   21.20
   8   4   2  784.62   21.40
   8   4   2  796.32   19.60
  10  -4   2   83.29    6.20
 -10  -4  -2   94.59    8.20
  10  -4   2   81.59    6.90
 -10  -4  -2   80.09    5.00
  10   4   2   85.99    7.00
  10   4   2   87.49    7.20
  10   4   2   83.29    5.60
  12  -4   2  400.46   15.10
  12  -4   2  379.36   15.70
 -12  -4  -2  389.96   16.30
  12  -4   2  407.86   14.20
  12   4   2  407.76   15.90
  12   4   2  397.86   15.80
  12   4   2  382.06   13.30
  14  -4   2    1.70    5.20
  14  -4   2    9.10    4.40
 -14  -4  -2    8.20    4.70
  14   4   2    1.40    4.90
  14   4   2   -4.10    4.60
  14   4   2   -0.80    3.20
  16  -4   2   34.70    7.30
  16  -4   2   29.10    7.70
  16   4   2   38.30    7.90
  16   4   2   37.90    5.60
  16   4   2   23.60    7.20
  17  -5  -2    2.60    5.30
  17  -5  -2    6.10    4.70
 -17  -5   2   11.90    6.00
 -17  -5   2    4.20    3.90
  17   5  -2    9.80    5.70
 -17   5   2    4.30    3.70
  17   5  -2    5.80    4.10
  15  -5  -2   35.10    6.20
  15  -5  -2   34.40    5.80
 -15  -5   2   46.80    5.20
 -15  -5   2   42.80    7.80
 -15   5   2   43.30    5.00
  15   5  -2   26.60    6.90
  15   5  -2   39.30    5.10
  15   5  -2   39.30    6.80
 -15   5   2   31.80    6.10
  13  -5  -2   -1.30    3.30
  13  -5  -2    6.60    2.20
  13  -5  -2   -2.30    2.80
 -13  -5   2    6.60    2.80
 -13  -5   2   -6.90    4.00
 -13  -5   2    8.10    4.10
 -13   5   2    5.90    4.10
  13   5  -2   -2.50    3.30
  13   5  -2   -3.60    3.20
 -13   5   2    1.30    2.60
  13   5  -2   -0.30    2.30
 -11  -5   2   96.99    8.70
  11  -5  -2   85.99    6.40
 -11  -5   2   92.99    5.50
  11  -5  -2   90.99    6.50
 -11  -5   2   99.49    5.80
 -11  -5   2   96.89    7.70
 -11  -5   2   90.39    5.40
 -11  -5   2  104.79    5.50
  11   5  -2  100.29    5.60
  11   5  -2   98.49    6.40
  11   5  -2   97.69    6.90
 -11   5   2   99.59    5.60
 -11   5   2   99.69    6.20
 -11   5   2   86.89    7.80
   9  -5  -2  273.27    9.60
  -9  -5   2  280.17    9.40
  -9  -5   2  254.37   12.00
   9  -5  -2  253.17    9.90
  -9  -5   2  245.28   10.80
  -9  -5   2  256.87    8.60
  -9  -5   2  277.07    8.70
  -9  -5   2  280.27    9.10
  -9   5   2  273.17    8.80
  -9   5   2  261.47   10.90
  -9   5   2  261.97    8.60
   9   5  -2  256.47    8.70
  -9   5   2  274.47    8.40
   9   5  -2  254.07    9.90
  -9   5   2  253.17   10.10
   9   5  -2  263.57    9.30
  -7  -5   2  568.84   16.50
   7  -5  -2  598.74   16.10
  -7  -5   2  587.04   15.20
   7  -5  -2  615.64   15.00
  -7  -5   2  581.04   14.50
  -7  -5   2  585.24   14.60
  -7  -5   2  575.14   17.70
  -7  -5   2  568.44   15.40
   7   5  -2  556.14   15.50
  -7   5   2  590.44   14.40
   7   5  -2  598.34   15.10
  -7   5   2  581.54   14.50
   7   5  -2  592.54   14.70
  -7   5   2  579.24   16.00
  -7   5   2  574.64   14.60
  -7   5   2  589.74   14.50
  -7   5   2  584.14   16.00
  -5  -5   2   14.80    1.70
  -5  -5   2   14.50    2.70
   5  -5  -2   14.20    2.50
   5  -5  -2   15.50    1.80
   5  -5  -2   15.70    2.20
  -5  -5   2   12.80    2.10
  -5  -5   2   15.30    2.20
  -5  -5   2   13.70    1.70
  -5  -5   2   13.70    3.00
  -5   5   2   12.30    1.70
  -5   5   2   11.00    1.70
   5   5  -2   17.10    1.90
  -5   5   2   13.60    2.30
  -5   5   2   14.00    2.70
   5   5  -2   13.30    2.10
  -5   5   2   15.10    1.80
   5   5  -2   15.10    1.70
   5   5  -2   13.10    2.20
   5   5  -2   12.60    2.20
  -3  -5   2  734.63   16.70
  -3  -5   2  752.32   18.00
  -3  -5   2  752.72   16.60
  -3  -5   2  723.93   18.50
   3  -5  -2  736.13   17.90
   3  -5  -2  781.92   17.80
  -3  -5   2  721.73   18.10
   3   5  -2  755.02   17.50
   3   5  -2  785.32   16.90
  -3   5   2  754.62   17.10
  -3   5   2  744.73   17.00
  -3   5   2  747.73   17.00
   3   5  -2  757.72   16.70
  -3   5   2  719.83   16.80
   3   5  -2  768.22   16.50
  -3   5   2  745.53   17.60
  -3   5   2  754.22   18.30
  -1  -5   2  243.68    6.10
   1  -5  -2  242.58    6.60
  -1  -5   2  241.58    7.20
  -1  -5   2  232.68    7.30
   1  -5  -2  244.08    7.70
   1  -5  -2  256.77    7.70
   1  -5  -2  243.58    6.50
  -1  -5   2  239.08    7.50
  -1   5   2  241.18    7.20
   1   5  -2  246.18    5.90
   1   5  -2  241.78    6.10
  -1   5   2  240.08    6.60
  -1   5   2  239.18    6.40
  -1   5   2  249.68    6.70
  -1   5   2  236.18    7.50
   1   5  -2  246.48    6.10
  -1  -5  -2  692.93   17.10
  -1  -5  -2  705.33   15.90
  -1  -5  -2  716.53   17.00
   1  -5   2  688.53   15.30
   1  -5   2  683.83   15.60
   1  -5   2  691.53   16.70
   1  -5   2  697.33   16.60
   1  -5   2  693.93   16.70
   1   5   2  711.93   15.90
   1   5   2  687.23   16.90
   1   5   2  707.23   15.80
  -1   5  -2  708.33   16.90
   1   5   2  690.53   15.40
  -1   5  -2  695.93   15.20
   1   5   2  702.93   17.00
   1   5   2  696.03   16.00
   3  -5   2    5.10    1.00
   3  -5   2    4.90    1.50
  -3  -5  -2    6.50    1.30
  -3  -5  -2    4.70    1.10
   3  -5   2    6.60    1.60
   3  -5   2    4.20    1.60
  -3  -5  -2    7.20    1.80
  -3  -5  -2    3.30    1.70
  -3  -5  -2    5.50    2.40
   3   5   2    4.70    1.50
  -3   5  -2    4.00    1.10
   3   5   2    4.70    1.60
   3   5   2    3.20    1.50
  -3   5  -2    4.30    1.20
   3   5   2    8.30    2.10
   3   5   2    3.80    1.40
   3   5   2    3.50    1.30
   5  -5   2  522.45   12.50
  -5  -5  -2  518.95   13.30
  -5  -5  -2  515.95   16.60
  -5  -5  -2  524.95   12.90
   5  -5   2  504.95   12.40
  -5  -5  -2  533.95   13.00
   5  -5   2  510.95   14.00
  -5  -5  -2  528.15   13.10
   5  -5   2  514.85   14.30
   5   5   2  506.85   14.70
   5   5   2  513.85   13.20
   5   5   2  510.85   13.10
  -5   5  -2  530.35   12.30
   5   5   2  513.25   13.20
   5   5   2  517.55   14.00
   7  -5   2   65.79    5.00
  -7  -5  -2   68.79    4.00
  -7  -5  -2   44.30    6.00
   7  -5   2   66.79    5.00
  -7  -5  -2   73.09    3.50
   7   5   2   72.79    5.50
   7   5   2   69.79    5.70
   7   5   2   76.79    4.40
  -7   5  -2   70.59    3.60
   7   5   2   70.19    4.20
  -9  -5  -2   60.49    7.40
  -9  -5  -2   83.59    4.80
   9  -5   2   87.09    6.10
   9  -5   2   73.79    6.20
   9   5   2   73.39    6.60
   9   5   2   77.69    6.50
   9   5   2   73.09    5.00
  11  -5   2   -3.50    3.10
 -11  -5  -2    1.60    4.20
  11  -5   2    1.10    3.20
  11   5   2   -3.30    3.50
  11   5   2    2.60    3.90
  11   5   2    0.40    2.60
  13  -5   2   33.30    5.50
  13  -5   2   29.90    6.20
 -13  -5  -2   28.30    6.20
  13  -5   2   37.90    5.70
  13   5   2   32.80    4.90
  13   5   2   37.80    6.60
  13   5   2   26.20    6.10
  15  -5   2    5.00    4.50
  15  -5   2   -4.00    5.40
  15   5   2   -4.00    5.20
  15   5   2   -0.50    3.70
  15   5   2    0.30    3.50
  15   5   2   -5.30    5.20
 -18  -6   2   32.40    7.70
  18  -6  -2   17.70    5.70
 -18  -6   2   16.10    5.10
  18  -6  -2   10.60    6.50
  18   6  -2   18.30    5.40
  18   6  -2   27.40    7.10
  16  -6  -2  207.28   12.50
 -16  -6   2  229.08   14.30
  16  -6  -2  212.48   11.90
 -16  -6   2  226.28   10.70
  16   6  -2  240.38   11.20
  16   6  -2  217.28   13.10
 -16   6   2  219.48   10.10
 -14  -6   2   11.60    5.80
  14  -6  -2   10.50    4.50
 -14  -6   2   17.10    3.80
  14  -6  -2    5.80    4.40
 -14   6   2   16.20    5.20
  14   6  -2   12.00    4.60
  14   6  -2   18.30    5.30
 -14   6   2   15.20    3.70
  14   6  -2   15.50    3.90
  12  -6  -2  157.58    8.60
 -12  -6   2  159.38    7.60
 -12  -6   2  168.58   11.10
 -12  -6   2  169.68    9.90
 -12  -6   2  152.98    7.70
 -12  -6   2  156.38    7.40
  12  -6  -2  147.39    8.60
  12   6  -2  163.38    8.60
  12   6  -2  156.68    9.10
 -12   6   2  156.88    9.90
  12   6  -2  168.18    7.70
 -12   6   2  148.29    7.30
 -10  -6   2  205.38    7.90
 -10  -6   2  218.18    7.80
 -10  -6   2  194.58   11.00
  10  -6  -2  203.18    9.10
 -10  -6   2  182.78    9.50
 -10  -6   2  203.78    8.50
  10  -6  -2  216.38    8.70
 -10  -6   2  206.98    8.20
 -10   6   2  213.68    7.70
  10   6  -2  206.18    9.20
 -10   6   2  196.48    7.60
  10   6  -2  187.28    7.70
 -10   6   2  210.08   10.20
 -10   6   2  196.78    7.60
 -10   6   2  205.78    9.30
  10   6  -2  212.88    8.80
  -8  -6   2    8.60    2.10
   8  -6  -2    9.90    2.50
   8  -6  -2   10.80    3.20
  -8  -6   2    7.60    4.20
  -8  -6   2    7.00    2.60
  -8  -6   2    7.50    2.40
  -8  -6   2    6.80    2.10
  -8  -6   2    6.30    3.40
   8   6  -2    4.50    2.70
   8   6  -2    8.10    2.90
  -8   6   2    8.80    2.20
  -8   6   2    6.20    1.90
  -8   6   2    6.90    3.30
  -8   6   2    8.60    2.10
   8   6  -2   11.60    2.20
  -8   6   2    3.60    2.90
  -6  -6   2  651.53   17.40
  -6  -6   2  656.53   17.60
  -6  -6   2  672.63   17.20
  -6  -6   2  666.93   16.10
   6  -6  -2  695.53   17.80
  -6  -6   2  632.14   19.20
   6  -6  -2  684.83   16.10
   6  -6  -2  668.13   16.70
  -6  -6   2  671.63   16.00
   6   6  -2  658.63   15.50
  -6   6   2  659.33   17.80
   6   6  -2  667.83   16.10
   6   6  -2  630.14   17.00
  -6   6   2  671.93   16.10
   6   6  -2  669.43   15.90
   6   6  -2  669.63   16.70
  -6   6   2  661.83   15.90
  -6   6   2  673.93   16.30
  -6   6   2  671.13   17.20
  -4  -6   2    4.50    1.80
  -4  -6   2    2.60    2.40
   4  -6  -2    7.60    2.00
  -4  -6   2    1.50    1.10
  -4  -6   2    4.50    1.80
  -4  -6   2    4.10    1.90
   4  -6  -2    3.40    1.00
   4  -6  -2    3.20    1.50
  -4  -6   2    3.10    1.20
  -4   6   2    4.60    1.60
  -4   6   2    3.30    1.30
   4   6  -2    3.10    1.00
  -4   6   2    4.40    1.30
  -4   6   2    1.50    1.20
   4   6  -2    2.40    1.30
   4   6  -2    2.50    1.10
  -4   6   2    3.20    2.00
   4   6  -2    5.40    1.80
  -4   6   2    2.30    1.30
  -2  -6   2  743.43   17.10
   2  -6  -2  800.82   19.10
  -2  -6   2  774.42   19.00
  -2  -6   2  772.82   19.00
   2  -6  -2  765.92   18.10
  -2  -6   2  754.62   17.00
  -2  -6   2  782.12   17.10
  -2  -6   2  747.73   18.60
   2  -6  -2  807.02   19.00
  -2   6   2  741.93   17.90
  -2   6   2  749.23   17.30
   2   6  -2  760.52   18.20
   2   6  -2  801.32   17.40
  -2   6   2  745.33   17.90
  -2   6   2  756.52   17.60
   2   6  -2  774.22   16.90
  -2   6   2  790.02   19.00
   2   6  -2  755.12   17.10
  -2   6   2  754.02   17.50
   0  -6  -2  233.18    7.80
   0  -6  -2  228.78    6.30
   0  -6   2  228.68    6.00
   0  -6  -2  238.78    8.10
   0  -6   2  231.78    6.00
   0  -6   2  226.88    7.00
   0  -6   2  233.08    7.70
   0  -6   2  232.48    6.10
   0  -6  -2  225.98    6.50
   0  -6   2  226.88    7.40
   0   6  -2  227.98    6.00
   0   6   2  231.48    6.70
   0   6   2  224.08    6.70
   0   6   2  234.58    7.60
   0   6   2  229.38    6.50
   0   6  -2  238.88    5.90
   0   6   2  216.58    6.50
  -2  -6  -2   15.20    1.60
   2  -6   2   18.80    2.40
  -2  -6  -2   18.30    2.90
   2  -6   2   19.00    2.40
   2  -6   2   15.20    1.50
  -2  -6  -2   18.60    2.80
  -2  -6  -2   20.90    2.80
  -2  -6  -2   20.90    2.00
   2  -6   2   19.90    2.40
   2  -6   2   20.70    1.60
   2   6   2   20.90    2.10
   2   6   2   22.10    2.20
   2   6   2   17.30    2.00
   2   6   2   21.60    2.10
   2   6   2   14.90    2.50
  -2   6  -2   21.50    1.70
  -2   6  -2   19.90    1.60
   2   6   2   20.50    2.60
  -4  -6  -2  317.77   10.00
  -4  -6  -2  309.87    9.70
  -4  -6  -2  318.77    8.90
   4  -6   2  311.47    9.20
   4  -6   2  323.07    8.30
   4  -6   2  316.67    9.00
   4  -6   2  303.17    9.80
  -4  -6  -2  318.87   11.90
   4   6   2  318.67   10.00
  -4   6  -2  323.27    8.10
   4   6   2  331.57    9.50
   4   6   2  306.87    8.90
  -4   6  -2  302.77    9.80
   4   6   2  309.87   10.40
  -4   6  -2  325.67    8.40
   4   6   2  316.87    9.00
  -6  -6  -2   14.50    2.20
  -6  -6  -2   20.20    2.70
  -6  -6  -2   13.40    4.30
   6  -6   2   14.30    2.00
   6  -6   2   17.20    3.10
   6  -6   2   18.70    3.10
  -6  -6  -2   14.50    2.40
   6   6   2   15.90    3.00
  -6   6  -2   17.40    2.00
   6   6   2   19.30    2.60
   6   6   2   19.80    3.40
   6   6   2   15.50    2.50
   6   6   2   18.50    3.30
  -8  -6  -2  256.97    8.70
   8  -6   2  256.37   10.10
  -8  -6  -2  212.08   11.90
   8  -6   2  259.17   10.30
   8   6   2  267.97    9.10
   8   6   2  252.07    8.90
   8   6   2  266.67   10.30
   8   6   2  268.47   10.90
 -10  -6  -2   24.60    3.30
 -10  -6  -2   24.50    5.90
  10  -6   2   20.30    4.10
  10  -6   2   10.20    3.90
  10   6   2   18.10    3.30
  10   6   2   23.10    4.80
  10   6   2   29.50    4.00
  10   6   2   22.50    4.70
  12  -6   2    2.20    4.20
 -12  -6  -2    5.90    4.90
  12  -6   2   -0.20    3.90
  12   6   2    2.20    3.10
  12   6   2    6.80    4.70
  12   6   2    5.70    4.80
  12   6   2    8.40    3.20
  14  -6   2  151.78   11.70
  14  -6   2  156.48   10.30
  14  -6   2  171.68   10.70
 -14  -6  -2  140.09   11.20
  14   6   2  145.59    9.00
  14   6   2  148.29    8.80
  14   6   2  135.89   11.20
  14   6   2  125.19   11.50
  17  -7  -2   91.99    9.10
  17  -7  -2   88.69    9.40
 -17  -7   2  104.69   11.50
 -17  -7   2   79.19    7.60
  17   7  -2  100.59    8.10
  17   7  -2  108.39    8.80
  17   7  -2  111.89   10.70
  15  -7  -2   -2.10    4.30
 -15  -7   2    1.40    3.40
  15  -7  -2    4.70    4.60
 -15  -7   2   -0.50    5.30
  15   7  -2   -3.60    3.20
 -15   7   2   10.10    4.70
  15   7  -2    0.50    3.00
  15   7  -2   -5.80    4.50
 -15   7   2   -0.30    3.20
  15   7  -2    2.50    4.90
  13  -7  -2  229.28   11.20
  13  -7  -2  229.38   10.90
 -13  -7   2  231.48   13.50
 -13  -7   2  237.58    9.80
  13   7  -2  228.88   11.50
  13   7  -2  227.68   10.90
  13   7  -2  214.98    9.70
 -13   7   2  225.08    9.40
 -13   7   2  224.78   12.10
 -11  -7   2    7.10    2.50
 -11  -7   2   11.50    5.20
 -11  -7   2    9.20    2.70
 -11  -7   2    8.70    3.10
  11  -7  -2    8.00    3.50
 -11  -7   2    8.20    3.70
 -11  -7   2    7.50    3.20
  11  -7  -2   10.30    3.40
  11   7  -2    6.20    2.30
 -11   7   2    6.30    3.40
  11   7  -2   10.00    3.50
 -11   7   2   12.50    2.90
  11   7  -2    6.40    3.60
 -11   7   2   11.30    4.40
  11   7  -2    9.70    2.70
  -9  -7   2  333.57   11.10
   9  -7  -2  316.67   11.80
  -9  -7   2  314.67   10.20
  -9  -7   2  296.57   13.50
  -9  -7   2  333.07   11.50
  -9  -7   2  333.27   10.20
   9  -7  -2  334.27   10.80
  -9  -7   2  317.97   12.10
   9   7  -2  337.07   10.40
  -9   7   2  323.27    9.80
  -9   7   2  333.47   12.20
   9   7  -2  315.17   11.50
   9   7  -2  323.37   11.10
  -9   7   2  331.77   12.20
   9   7  -2  329.97   10.10
  -9   7   2  324.07   10.20
  -9   7   2  332.97    9.70
  -7  -7   2  214.28   10.90
   7  -7  -2  225.38    7.60
   7  -7  -2  219.18    8.00
  -7  -7   2  221.28    8.90
  -7  -7   2  236.38    7.70
  -7  -7   2  226.88    7.60
   7  -7  -2  233.68    9.30
  -7  -7   2  224.28    9.00
  -7  -7   2  231.28    8.70
  -7   7   2  214.08    9.30
  -7   7   2  233.98    7.70
   7   7  -2  223.38    8.50
   7   7  -2  227.48    7.00
   7   7  -2  239.18    7.70
  -7   7   2  236.28    7.50
   7   7  -2  219.28    8.50
   7   7  -2  230.38    7.40
  -7   7   2  233.58    9.00
  -7   7   2  226.28    7.70
   5  -7  -2  274.77    9.30
  -5  -7   2  248.78    7.60
  -5  -7   2  257.57    8.60
   5  -7  -2  253.57    8.60
  -5  -7   2  262.57    7.70
  -5  -7   2  259.47    9.30
  -5  -7   2  263.67    9.10
  -5  -7   2  258.37   10.70
   5  -7  -2  266.77    7.40
  -5   7   2  263.57    7.70
  -5   7   2  261.07    9.60
  -5   7   2  280.67    8.70
   5   7  -2  266.17    7.60
   5   7  -2  238.48    9.10
   5   7  -2  272.87    7.80
  -5   7   2  259.97    8.00
   5   7  -2  264.17    8.80
  -5   7   2  249.68    7.70
  -3  -7   2 2219.28   51.29
  -3  -7   2 2293.07   50.39
   3  -7  -2 2388.46   50.09
  -3  -7   2 2340.27   48.50
   3  -7  -2 2390.76   50.59
   3  -7  -2 2311.47   50.69
  -3  -7   2 2369.46   48.70
  -3  -7   2 2266.07   48.60
  -3  -7   2 2280.77   50.69
   3   7  -2 2328.67   48.40
  -3   7   2 2300.37   49.40
  -3   7   2 2283.37   49.10
  -3   7   2 2258.57   49.30
  -3   7   2 2370.06   50.79
  -3   7   2 2270.27   48.90
   3   7  -2 2287.27   48.60
  -3   7   2 2299.27   48.70
   3   7  -2 2335.27   49.90
  -1  -7   2   17.10    2.70
  -1  -7   2   16.40    1.60
   1  -7  -2   18.90    2.10
   1  -7  -2   15.60    2.10
  -1  -7   2   16.40    2.50
  -1  -7   2   16.20    1.70
  -1  -7   2   14.70    1.60
   1  -7  -2   16.70    2.60
  -1  -7   2   17.20    2.80
   1  -7  -2   22.60    3.10
  -1   7   2   19.10    2.00
   1   7  -2   17.20    1.80
  -1   7   2   17.20    2.80
  -1   7   2   14.70    1.90
   1   7  -2   26.60    2.80
  -1   7   2   15.40    1.90
  -1   7   2   16.10    2.40
   1   7  -2   16.70    1.60
   1   7  -2   15.80    1.60
   1  -7   2 2141.89   47.80
   1  -7   2 2135.49   46.50
  -1  -7  -2 2266.57   48.70
   1  -7   2 2203.18   46.00
   1  -7   2 2124.09   47.70
  -1  -7  -2 2228.58   46.70
   1  -7   2 2222.08   46.00
  -1  -7  -2 2279.77   46.50
  -1  -7  -2 2161.78   48.90
   1  -7   2 2168.18   46.10
   1  -7   2 2196.88   48.10
   1   7   2 2228.88   46.80
  -1   7  -2 2189.98   45.90
  -1   7  -2 2257.87   45.80
   1   7   2 2199.28   46.90
   1   7   2 2271.97   48.20
   1   7   2 2151.28   48.00
   1   7   2 2170.68   46.50
   1   7   2 2189.08   46.80
  -3  -7  -2  146.09    7.20
  -3  -7  -2  165.68    8.00
   3  -7   2  167.28    5.20
   3  -7   2  172.08    6.80
   3  -7   2  169.58    6.60
  -3  -7  -2  166.48    5.80
   3  -7   2  174.48    6.80
  -3  -7  -2  173.98    5.60
  -3  -7  -2  171.38    7.30
   3   7   2  168.48    7.40
   3   7   2  163.68    5.70
  -3   7  -2  174.58    5.30
   3   7   2  166.58    6.00
   3   7   2  170.48    5.90
  -3   7  -2  175.48    5.10
   3   7   2  168.88    5.90
   3   7   2  166.28    6.80
  -5  -7  -2  736.83   19.10
   5  -7   2  740.83   18.00
  -5  -7  -2  743.23   22.20
  -5  -7  -2  784.02   18.30
   5  -7   2  755.72   18.30
  -5  -7  -2  741.43   19.40
   5  -7   2  721.83   19.40
   5  -7   2  737.93   19.50
   5   7   2  756.82   18.40
   5   7   2  724.53   20.10
  -5   7  -2  745.43   17.20
   5   7   2  735.73   18.40
   5   7   2  765.12   19.70
   5   7   2  751.42   18.10
   5   7   2  761.92   18.90
  -7  -7  -2  314.17    9.90
  -7  -7  -2  321.67    9.80
   7  -7   2  322.07   11.30
  -7  -7  -2  259.87   13.10
   7  -7   2  308.77   11.10
  -7  -7  -2  319.17    9.70
   7   7   2  301.57   11.70
   7   7   2  318.97   11.00
   7   7   2  307.47   10.90
   7   7   2  314.57   10.00
   7   7   2  315.97   10.10
   9  -7   2   26.80    4.40
  -9  -7  -2   19.50    5.30
   9  -7   2   20.20    4.10
  -9  -7  -2   26.30    3.20
   9   7   2   24.10    3.70
   9   7   2   25.60    4.70
   9   7   2   27.60    3.80
   9   7   2   25.60    5.00
   9   7   2   22.40    3.40
 -11  -7  -2  182.08   12.30
  11  -7   2  176.58    9.80
  11  -7   2  185.38   10.60
  11   7   2  168.18   10.90
  11   7   2  174.58   10.20
  11   7   2  172.88    8.50
  11   7   2  181.98    8.70
  11   7   2  167.58    8.90
  13  -7   2   -1.20    4.40
 -13  -7  -2    4.50    5.10
  13  -7   2    3.10    4.20
  13   7   2    4.20    5.00
  13   7   2   -1.00    5.20
  13   7   2    5.40    3.20
  13   7   2    3.40    3.20
  15  -7   2  118.49   10.20
  15  -7   2   80.79   10.10
  15   7   2  110.09   10.80
  15   7   2   97.19   10.50
  15   7   2  115.59    8.80
  16  -8  -2  125.29   10.30
 -16  -8   2  109.09    8.20
  16  -8  -2  105.19    9.90
 -16  -8   2  127.59   12.10
  16   8  -2  115.49    8.00
  16   8  -2  107.29    8.50
 -16   8   2   93.59    9.50
  16   8  -2  116.19   10.70
  14  -8  -2   85.39    8.40
 -14  -8   2   99.09   10.80
  14  -8  -2   97.39    8.70
 -14  -8   2  100.19    7.40
  14   8  -2   78.09    7.80
 -14   8   2  110.29    9.20
  14   8  -2  100.59    6.80
  14   8  -2  105.99    7.50
 -14   8   2  100.59    7.00
  14   8  -2  103.29    9.40
 -12  -8   2   67.99    6.10
  12  -8  -2   70.09    6.60
 -12  -8   2   85.09    6.10
  12  -8  -2   80.39    7.30
 -12  -8   2   83.79    9.30
 -12  -8   2   71.79    6.40
 -12   8   2   71.69    7.50
  12   8  -2   88.09    6.20
 -12   8   2   74.19    5.60
  12   8  -2   74.79    5.40
  12   8  -2   75.49    7.30
  12   8  -2   71.49    6.60
 -10  -8   2    0.40    1.90
 -10  -8   2    1.50    3.10
 -10  -8   2    0.20    4.20
  10  -8  -2    3.80    2.50
  10  -8  -2    2.70    3.10
 -10  -8   2    1.10    2.10
 -10  -8   2    0.40    2.60
  10   8  -2    1.60    2.80
 -10   8   2    2.00    3.50
 -10   8   2    2.30    2.20
  10   8  -2    1.30    2.20
  10   8  -2   -0.10    3.10
 -10   8   2    0.20    3.10
  10   8  -2    0.40    1.80
   8  -8  -2   49.00    4.10
  -8  -8   2   52.79    5.10
  -8  -8   2   52.99    5.10
  -8  -8   2   41.80    4.40
  -8  -8   2   38.70    3.60
   8  -8  -2   45.40    4.00
  -8  -8   2   46.90    3.80
  -8  -8   2   53.99    6.70
   8  -8  -2   41.10    4.90
  -8   8   2   53.59    4.00
   8   8  -2   46.50    4.00
  -8   8   2   39.90    4.60
  -8   8   2   46.60    3.30
   8   8  -2   51.79    4.90
   8   8  -2   45.80    4.70
  -8   8   2   41.90    3.50
  -8   8   2   45.80    4.00
  -8   8   2   37.00    4.90
   8   8  -2   49.80    3.60
   6  -8  -2   68.49    3.80
  -6  -8   2   67.29    5.10
  -6  -8   2   67.79    5.10
  -6  -8   2   58.69    5.50
   6  -8  -2   68.59    5.50
  -6  -8   2   68.09    3.90
  -6  -8   2   65.19    3.80
   6  -8  -2   62.09    4.50
  -6  -8   2   71.79    6.90
   6   8  -2   61.39    3.30
  -6   8   2   68.69    4.10
  -6   8   2   61.49    4.00
   6   8  -2   57.49    3.80
  -6   8   2   68.09    5.90
   6   8  -2   62.79    5.20
  -6   8   2   67.79    5.00
  -6   8   2   66.99    3.90
   6   8  -2   70.29    3.80
  -4  -8   2   35.90    2.70
  -4  -8   2   38.40    4.80
  -4  -8   2   36.40    4.00
   4  -8  -2   34.40    2.30
  -4  -8   2   35.00    4.10
   4  -8  -2   37.30    4.00
   4  -8  -2   32.10    3.70
  -4  -8   2   33.90    2.70
   4  -8  -2   30.70    3.50
   4   8  -2   33.50    2.70
  -4   8   2   35.40    3.30
  -4   8   2   36.10    4.20
  -4   8   2   35.60    3.10
  -4   8   2   35.60    3.30
   4   8  -2   35.30    2.30
   4   8  -2   39.10    3.90
   4   8  -2   32.10    2.50
  -4   8   2   38.00    3.00
  -4   8   2   34.00    2.80
   2  -8  -2    7.40    2.50
   2  -8  -2   11.10    2.50
  -2  -8   2    6.00    2.10
   2  -8  -2    7.00    2.30
  -2  -8   2    8.80    1.40
  -2  -8   2    8.80    1.60
  -2  -8   2    9.80    2.70
  -2  -8   2    9.00    2.70
  -2  -8   2    8.30    1.50
   2   8  -2    7.30    1.90
  -2   8   2    9.50    1.70
  -2   8   2    7.10    1.70
   2   8  -2    8.10    1.50
   2   8  -2    8.30    2.30
   2   8  -2    8.80    1.60
  -2   8   2    8.00    1.80
   2   8  -2    8.00    1.40
  -2   8   2   11.50    2.70
  -2   8   2    6.90    1.70
  -2   8   2    7.70    2.20
   0  -8   2    5.50    1.30
   0  -8  -2    8.00    2.80
   0  -8   2    5.10    1.30
   0  -8   2    3.70    1.70
   0  -8   2    5.40    1.90
   0  -8  -2    6.30    1.70
   0  -8  -2    5.00    1.50
   0  -8  -2    2.20    2.30
   0  -8   2    5.50    2.20
   0  -8   2    6.30    1.30
   0  -8   2    2.70    2.10
   0   8  -2    4.60    1.20
   0   8   2    5.50    2.30
   0   8   2    6.40    1.50
   0   8  -2    6.70    1.30
   0   8   2    5.40    1.60
   0   8   2    4.80    2.20
   0   8  -2    6.80    2.10
   0   8   2    7.80    1.70
   0   8   2    3.90    1.70
  -2  -8  -2  125.09    6.70
   2  -8   2  119.79    5.70
  -2  -8  -2  134.39    7.20
  -2  -8  -2  118.19    6.80
   2  -8   2  127.29    6.10
   2  -8   2  136.59    4.60
   2  -8   2  140.39    6.50
  -2  -8  -2  135.29    4.90
  -2  -8  -2  124.19    5.00
   2  -8   2  134.29    4.60
   2   8   2  139.19    6.20
  -2   8  -2  137.09    4.50
   2   8   2  128.29    5.20
   2   8   2  127.59    5.20
   2   8   2  125.29    5.30
  -2   8  -2  127.69    4.50
   2   8   2  129.19    6.60
   2   8   2  128.79    5.00
   4  -8   2  190.98    7.50
   4  -8   2  187.38    7.70
  -4  -8  -2  194.18    6.70
  -4  -8  -2  189.18    9.60
  -4  -8  -2  163.38    8.20
   4  -8   2  180.68    7.10
  -4  -8  -2  183.38    8.30
  -4   8  -2  183.08    6.00
   4   8   2  189.08    6.70
   4   8   2  199.18    6.70
   4   8   2  191.98    6.90
   4   8   2  186.88    6.90
   4   8   2  187.88    8.40
  -4   8  -2  191.78    5.90
   4   8   2  190.78    7.80
  -6  -8  -2   34.30    3.30
   6  -8   2   31.60    4.00
   6  -8   2   31.50    3.10
  -6  -8  -2   29.40    3.60
  -6  -8  -2   29.80    5.50
   6  -8   2   26.90    2.90
   6  -8   2   36.20    4.20
  -6  -8  -2   35.60    4.00
   6   8   2   34.10    3.90
   6   8   2   31.10    3.40
   6   8   2   32.30    3.50
   6   8   2   25.50    4.20
   6   8   2   34.70    3.40
   6   8   2   32.00    4.00
  -8  -8  -2    4.80    4.20
  -8  -8  -2    3.00    1.90
  -8  -8  -2    0.60    1.80
   8  -8   2    0.40    2.70
   8  -8   2    0.00    2.40
  -8  -8  -2    3.70    1.90
   8   8   2    5.90    3.40
   8   8   2    2.00    2.10
   8   8   2    3.10    2.40
   8   8   2   -2.50    2.70
   8   8   2    3.30    1.90
  10  -8   2   32.90    5.20
 -10  -8  -2   32.50    6.70
  10  -8   2   44.30    5.90
 -10  -8  -2   33.20    3.90
  10   8   2   28.90    4.50
  10   8   2   30.90    4.40
  10   8   2   28.70    4.20
  10   8   2   32.90    5.90
  10   8   2   35.70    5.50
  12  -8   2   24.30    5.70
 -12  -8  -2   49.99    8.00
  12  -8   2   48.50    6.70
  12   8   2   42.40    5.30
  12   8   2   55.89    6.10
  12   8   2   47.40    5.40
  12   8   2   43.70    7.30
  12   8   2   50.79    7.20
  14  -8   2   93.39    8.00
  14  -8   2   45.50    8.00
 -14  -8  -2   60.59    8.70
  14  -8   2   67.29    8.00
  14   8   2   51.99    6.40
  14   8   2   40.40    8.40
  14   8   2   39.20    5.40
  14   8   2   62.99    8.30
  17  -9  -2   36.90    7.00
  17  -9  -2   16.70    6.60
 -17  -9   2   32.60    8.10
 -17  -9   2   21.40    4.80
  17   9  -2   18.80    4.60
  17   9  -2   30.80    5.90
  17   9  -2   30.40    7.50
  15  -9  -2   15.80    5.50
  15  -9  -2   30.60    6.10
 -15  -9   2    7.40    3.80
 -15  -9   2   16.10    6.90
  15   9  -2   21.30    5.90
  15   9  -2   11.80    3.90
 -15   9   2   27.80    5.00
  15   9  -2   10.10    5.40
  15   9  -2   22.70    4.90
 -13  -9   2  249.48   10.60
 -13  -9   2  237.78   14.40
  13  -9  -2  246.88   11.80
  13  -9  -2  248.48   12.40
 -13   9   2  246.28   10.10
  13   9  -2  242.38   12.30
  13   9  -2  232.68   10.10
 -13   9   2  261.57   12.70
  13   9  -2  245.98   10.70
  13   9  -2  253.67   12.00
  11  -9  -2  143.99    8.90
 -11  -9   2  152.88    8.40
 -11  -9   2  147.59    7.10
 -11  -9   2  149.29    7.50
 -11  -9   2  137.29   10.70
  11  -9  -2  134.49    7.90
 -11  -9   2  141.59    8.40
 -11   9   2  154.78    9.30
  11   9  -2  141.99    8.60
 -11   9   2  146.79    9.30
  11   9  -2  141.59    8.60
  11   9  -2  140.59    7.00
 -11   9   2  137.69    7.00
  11   9  -2  135.79    7.30
  -9  -9   2  504.25   14.30
  -9  -9   2  505.05   16.10
  -9  -9   2  486.15   18.30
  -9  -9   2  511.85   14.30
  -9  -9   2  502.95   15.70
   9  -9  -2  510.95   14.70
   9  -9  -2  488.85   16.20
   9   9  -2  484.55   14.20
  -9   9   2  500.15   14.40
  -9   9   2  504.55   16.70
  -9   9   2  473.75   13.90
   9   9  -2  487.95   13.90
   9   9  -2  489.95   15.60
  -9   9   2  492.95   15.80
   9   9  -2  476.55   15.30
   7  -9  -2   11.40    2.30
   7  -9  -2    9.30    3.40
  -7  -9   2   12.40    3.30
  -7  -9   2    8.90    2.00
  -7  -9   2   11.90    2.30
  -7  -9   2   11.60    4.40
   7  -9  -2    8.50    2.50
  -7  -9   2   12.80    3.20
  -7   9   2   11.80    2.30
  -7   9   2   12.60    2.50
  -7   9   2    8.80    2.10
  -7   9   2    7.60    3.20
   7   9  -2   11.30    3.10
  -7   9   2    7.60    2.90
   7   9  -2   14.00    2.50
   7   9  -2    8.80    2.00
   5  -9  -2   46.40    4.50
   5  -9  -2   40.10    4.20
  -5  -9   2   38.00    5.50
  -5  -9   2   48.80    3.40
  -5  -9   2   47.20    3.40
   5  -9  -2   50.49    3.10
  -5  -9   2   48.80    4.80
  -5  -9   2   49.80    5.20
   5  -9  -2   43.60    4.90
  -5   9   2   45.80    4.20
  -5   9   2   48.90    3.70
  -5   9   2   50.49    5.30
   5   9  -2   46.00    4.60
   5   9  -2   40.80    3.30
  -5   9   2   45.60    3.40
  -5   9   2   44.30    3.50
   5   9  -2   48.80    3.20
   3  -9  -2   34.40    4.00
  -3  -9   2   27.30    3.70
   3  -9  -2   27.00    3.70
  -3  -9   2   24.90    2.50
   3  -9  -2   24.60    3.60
  -3  -9   2   27.20    2.60
  -3  -9   2   26.40    3.70
  -3  -9   2   24.40    4.10
  -3   9   2   23.10    2.50
   3   9  -2   26.90    2.60
  -3   9   2   28.80    2.90
   3   9  -2   25.40    3.40
  -3   9   2   28.30    2.90
  -3   9   2   26.10    2.70
   3   9  -2   26.80    2.90
  -3   9   2   25.20    3.20
   3   9  -2   30.20    2.50
  -3   9   2   25.60    3.80
   1  -9  -2  583.04   15.40
   1  -9  -2  611.54   17.50
  -1  -9   2  576.74   16.40
  -1  -9   2  598.94   16.90
  -1  -9   2  591.64   16.00
  -1  -9   2  586.74   14.30
  -1  -9   2  575.84   15.60
   1  -9  -2  589.74   14.90
  -1  -9   2  603.94   14.50
   1  -9  -2  605.44   17.00
  -1  -9   2  580.64   15.70
   1   9  -2  601.74   14.10
  -1   9   2  585.74   15.00
  -1   9   2  589.94   16.00
  -1   9   2  579.14   15.00
  -1   9   2  585.84   14.60
  -1   9   2  593.24   14.90
   1   9  -2  573.34   14.30
  -1   9   2  604.44   16.60
   1   9  -2  616.64   15.70
   1   9  -2  592.74   14.30
  -1  -9  -2   31.40    4.40
   1  -9   2   32.90    2.90
   1  -9   2   38.20    4.30
   1  -9   2   36.40    3.70
  -1  -9  -2   32.50    2.70
  -1  -9  -2   38.40    4.70
  -1  -9  -2   35.20    3.00
  -1  -9  -2   32.70    2.90
   1  -9   2   37.40    4.00
   1  -9   2   37.30    2.70
   1  -9   2   33.10    2.70
   1   9   2   32.80    3.20
  -1   9  -2   36.50    4.10
   1   9   2   40.20    3.30
  -1   9  -2   31.80    2.40
  -1   9  -2   35.50    2.50
   1   9   2   45.00    4.50
   1   9   2   35.50    4.10
   1   9   2   35.00    3.10
   1   9   2   30.90    3.20
  -3  -9  -2   63.69    5.80
  -3  -9  -2   73.79    4.10
   3  -9   2   74.89    5.20
  -3  -9  -2   74.89    6.10
  -3  -9  -2   64.29    6.00
  -3  -9  -2   65.39    3.70
   3  -9   2   73.79    5.30
   3  -9   2   74.99    5.00
   3   9   2   74.09    5.90
   3   9   2   74.09    4.10
  -3   9  -2   70.59    3.40
  -3   9  -2   71.59    3.60
   3   9   2   67.79    4.10
   3   9   2   61.79    4.10
   3   9   2   72.29    5.20
   3   9   2   69.89    4.10
  -5  -9  -2   27.40    4.10
  -5  -9  -2   30.30    4.10
  -5  -9  -2   26.80    5.00
   5  -9   2   20.40    3.40
   5  -9   2   30.80    3.50
  -5  -9  -2   28.10    3.10
   5  -9   2   25.60    3.20
   5   9   2   32.50    3.30
   5   9   2   24.10    3.00
   5   9   2   31.60    4.50
   5   9   2   29.80    3.50
  -5   9  -2   28.80    3.10
  -5   9  -2   32.10    2.90
   5   9   2   25.10    3.20
   5   9   2   25.90    3.80
  -7  -9  -2  196.58    8.50
  -7  -9  -2  198.38    8.70
   7  -9   2  228.28    8.60
   7  -9   2  203.28    9.20
  -7  -9  -2  206.48    7.90
  -7  -9  -2  193.18   11.50
   7  -9   2  218.48    9.50
   7  -9   2  194.28    9.10
   7   9   2  196.58    8.00
   7   9   2  200.58    8.60
   7   9   2  196.78   10.00
   7   9   2  192.98    8.10
   7   9   2  203.08    7.80
   7   9   2  208.08    8.90
   9  -9   2   32.80    5.00
   9  -9   2   31.50    4.80
  -9  -9  -2   29.70    3.70
  -9  -9  -2   29.80    6.60
   9   9   2   28.20    4.40
   9   9   2   34.70    5.10
   9   9   2   28.90    3.90
   9   9   2   36.90    4.60
   9   9   2   28.30    5.90
   9   9   2   33.50    4.10
 -11  -9  -2  217.08   14.00
  11  -9   2  219.58   11.90
  11  -9   2  214.68   11.50
  11   9   2  211.28    9.30
  11   9   2  216.58   10.50
  11   9   2  232.88   10.10
  11   9   2  233.68   10.50
  11   9   2  213.68   13.00
  11   9   2  244.28   11.80
 -13  -9  -2   44.90    8.20
  13  -9   2   43.70    7.70
  13  -9   2   51.69    7.40
  13   9   2   50.89    7.60
  13   9   2   61.89    8.90
  13   9   2   45.50    6.00
  13   9   2   48.70    5.80
  16 -10  -2   82.89    9.20
 -16 -10   2   75.59    7.40
 -16 -10   2   97.09   11.60
  16 -10  -2   91.39    9.60
  16  10  -2  103.79    7.80
  16  10  -2   86.09    7.90
  16  10  -2   84.09    9.30
  14 -10  -2   94.69    8.80
 -14 -10   2  120.09    7.90
 -14 -10   2   97.09   11.10
  14 -10  -2   91.09    9.00
  14  10  -2   92.39    7.00
  14  10  -2  103.59    9.40
  14  10  -2  103.89    7.90
  14  10  -2  101.89    9.40
 -14  10   2   95.39    7.20
  12 -10  -2    9.50    4.00
 -12 -10   2    2.30    3.90
 -12 -10   2   16.50    6.20
 -12 -10   2   11.20    4.20
 -12 -10   2    5.30    3.00
  12 -10  -2    4.10    4.20
 -12  10   2   18.90    3.80
 -12  10   2   10.70    4.60
  12  10  -2    7.50    2.90
  12  10  -2   15.70    4.70
  12  10  -2    8.00    4.40
 -12  10   2   14.90    5.00
  12  10  -2   14.30    3.70
 -10 -10   2   17.00    4.10
 -10 -10   2   21.50    5.90
  10 -10  -2   15.30    4.30
 -10 -10   2   12.80    2.90
  10 -10  -2   15.20    3.60
 -10 -10   2   15.60    3.10
 -10 -10   2   16.50    4.30
  10  10  -2   11.40    4.00
 -10  10   2   14.40    4.40
  10  10  -2   15.00    3.00
  10  10  -2   15.70    4.10
 -10  10   2   13.90    3.20
  10  10  -2   14.90    3.30
 -10  10   2   14.50    4.40
  -8 -10   2   59.59    4.50
   8 -10  -2   61.59    5.00
  -8 -10   2   56.19    5.90
  -8 -10   2   63.39    4.50
   8 -10  -2   58.69    4.50
  -8 -10   2   49.60    5.40
   8 -10  -2   60.09    6.20
  -8 -10   2   74.99    8.40
  -8  10   2   46.60    5.90
   8  10  -2   58.09    5.60
  -8  10   2   52.89    5.30
  -8  10   2   59.99    4.60
   8  10  -2   48.80    4.00
   8  10  -2   59.09    4.50
  -8  10   2   54.89    4.50
   6 -10  -2    6.00    2.50
   6 -10  -2    8.60    1.90
   6 -10  -2    6.20    3.10
  -6 -10   2   10.70    4.10
  -6 -10   2    6.10    2.80
  -6 -10   2    9.10    3.30
  -6 -10   2    4.70    1.90
  -6 -10   2    5.20    1.80
   6  10  -2    3.50    1.60
  -6  10   2    3.50    2.00
   6  10  -2    4.40    2.80
  -6  10   2    7.30    2.10
  -6  10   2    3.70    1.80
  -6  10   2    4.90    2.50
   6  10  -2    4.90    1.90
  -6  10   2    4.50    3.40
   4 -10  -2   73.09    5.50
  -4 -10   2   67.59    6.00
  -4 -10   2   67.49    5.60
   4 -10  -2   63.19    5.40
   4 -10  -2   65.49    5.30
  -4 -10   2   70.99    3.90
  -4 -10   2   60.39    3.80
  -4 -10   2   62.59    6.30
  -4  10   2   67.99    6.20
   4  10  -2   63.79    3.60
   4  10  -2   57.09    5.20
   4  10  -2   63.69    4.00
  -4  10   2   57.19    3.90
  -4  10   2   65.29    4.30
  -4  10   2   62.49    4.10
   4  10  -2   60.49    3.80
  -4  10   2   64.79    3.90
  -4  10   2   60.39    4.70
   2 -10  -2    3.30    2.60
  -2 -10   2    1.80    2.60
   2 -10  -2    1.30    2.40
  -2 -10   2   -1.30    1.20
  -2 -10   2   -0.50    1.60
  -2 -10   2    1.00    2.60
  -2 -10   2    0.50    1.30
   2 -10  -2   -0.10    2.00
  -2 -10   2    2.20    2.40
  -2  10   2    0.90    2.30
   2  10  -2    1.10    2.30
   2  10  -2   -0.70    1.80
   2  10  -2    0.30    1.10
  -2  10   2   -0.60    1.60
  -2  10   2   -1.10    1.40
  -2  10   2   -0.30    1.30
  -2  10   2    1.40    2.70
   2  10  -2    0.10    1.30
   2  10  -2    2.70    1.50
  -2  10   2    0.40    1.50
   0 -10  -2   10.50    3.30
   0 -10   2   13.90    2.60
   0 -10  -2   12.10    2.60
   0 -10   2   14.10    3.30
   0 -10   2   15.40    3.30
   0 -10  -2   12.80    3.80
   0 -10   2   15.40    2.80
   0 -10  -2   10.10    2.00
   0 -10   2    8.60    1.80
   0 -10   2   13.60    2.00
   0  10   2   12.50    2.30
   0  10  -2   14.60    2.90
   0  10  -2   15.20    1.90
   0  10   2   14.00    2.30
   0  10   2   11.00    3.20
   0  10   2   15.40    3.40
   0  10   2   11.90    2.20
   0  10  -2   16.10    2.10
   0  10   2   13.00    2.30
   2 -10   2   72.09    5.00
   2 -10   2   62.69    5.40
  -2 -10  -2   53.49    5.60
   2 -10   2   68.59    5.30
  -2 -10  -2   55.49    6.10
  -2 -10  -2   69.39    4.10
  -2 -10  -2   71.69    3.90
  -2  10  -2   73.29    3.70
   2  10   2   67.39    4.00
   2  10   2   72.09    4.20
  -2  10  -2   75.69    3.60
   2  10   2   64.09    4.00
   2  10   2   73.99    5.90
   2  10   2   75.69    4.40
   2  10   2   72.79    5.30
  -4 -10  -2    4.50    3.20
  -4 -10  -2    3.10    2.90
   4 -10   2    0.80    2.10
   4 -10   2    1.70    2.10
  -4 -10  -2    3.00    1.70
   4 -10   2    1.70    2.20
  -4 -10  -2    4.20    3.00
  -4  10  -2    0.50    1.60
   4  10   2    2.70    2.30
   4  10   2    2.40    1.60
   4  10   2    5.10    3.00
   4  10   2    2.00    1.80
   4  10   2    3.10    1.90
  -4  10  -2    1.00    1.40
   4  10   2    0.80    1.50
  -6 -10  -2   38.80    4.80
   6 -10   2   43.20    4.80
   6 -10   2   39.20    3.90
  -6 -10  -2   50.59    7.00
  -6 -10  -2   41.30    4.90
   6 -10   2   46.70    4.30
  -6 -10  -2   39.00    3.90
   6 -10   2   45.10    5.00
  -6  10  -2   40.50    3.60
   6  10   2   50.49    4.60
   6  10   2   40.60    4.20
   6  10   2   43.80    4.90
   6  10   2   41.80    3.90
   6  10   2   44.20    4.30
   6  10   2   44.30    5.70
  -8 -10  -2   21.20    5.90
  -8 -10  -2   17.40    3.10
   8 -10   2   20.40    4.00
  -8 -10  -2   25.40    4.00
  -8 -10  -2   26.20    3.90
   8 -10   2   18.40    4.30
   8  10   2   31.00    4.50
   8  10   2   24.80    3.40
   8  10   2   18.00    3.30
   8  10   2   14.50    4.80
   8  10   2   24.00    4.00
   8  10   2   23.00    3.70
 -10 -10  -2    4.70    2.70
 -10 -10  -2    2.20    4.80
  10 -10   2    0.90    4.10
  10 -10   2   -3.40    3.40
  10  10   2    4.40    5.00
  10  10   2    2.70    3.20
  10  10   2    6.30    4.10
  10  10   2    0.90    2.90
  10  10   2   -0.30    2.10
  10  10   2    0.50    2.60
  12 -10   2   40.50    6.60
 -12 -10  -2   45.70    8.30
  12 -10   2   35.40    6.70
  12  10   2   33.40    5.20
  12  10   2   53.89    6.20
  12  10   2   42.60    7.00
  12  10   2   41.40    7.70
 -14 -10  -2   86.99   10.90
  14 -10   2   65.19    9.20
  14 -10   2   79.19    9.00
  14  10   2   69.59    7.40
  14  10   2   85.39    9.00
  14  10   2   51.49    6.60
  14  10   2   69.49    9.70
  15 -11  -2   40.80    7.20
  15 -11  -2   18.30    6.20
 -15 -11   2   43.70    8.50
 -15 -11   2   23.90    4.80
  15  11  -2   31.60    5.70
  15  11  -2   47.20    7.70
  15  11  -2   27.70    4.50
  15  11  -2   23.70    6.30
  13 -11  -2   26.50    6.00
 -13 -11   2   29.00    4.70
  13 -11  -2   25.90    5.50
 -13 -11   2   31.20    7.70
  13  11  -2   38.10    6.50
  13  11  -2   29.80    5.90
  13  11  -2   32.10    5.20
  13  11  -2   33.20    4.60
 -13  11   2   32.50    4.80
 -11 -11   2   44.00    7.50
  11 -11  -2   40.60    6.20
 -11 -11   2   36.50    4.50
  11 -11  -2   34.70    4.80
 -11 -11   2   48.20    6.20
 -11 -11   2   45.50    6.00
 -11  11   2   51.99    7.20
  11  11  -2   54.49    6.50
  11  11  -2   31.70    4.20
  11  11  -2   46.90    5.20
 -11  11   2   51.39    5.20
  11  11  -2   44.70    6.00
  -9 -11   2   81.49    7.40
  -9 -11   2   87.49    7.50
   9 -11  -2   77.49    7.40
   9 -11  -2   74.49    5.50
  -9 -11   2   83.49    5.50
   9 -11  -2   77.89    5.80
  -9 -11   2   81.29    5.30
  -9 -11   2   78.19    8.60
  -9  11   2   83.29    7.60
  -9  11   2   74.79    5.50
  -9  11   2   72.19    6.60
   9  11  -2   77.49    5.50
  -9  11   2   69.69    5.20
   9  11  -2   87.69    5.20
   9  11  -2   81.79    7.10
   7 -11  -2  137.09    7.30
   7 -11  -2  144.19    8.30
  -7 -11   2  150.18    6.60
  -7 -11   2  146.09    6.60
  -7 -11   2  136.29    9.60
  -7 -11   2  150.68    8.50
   7 -11  -2  156.68    6.40
  -7 -11   2  136.09    8.70
  -7  11   2  135.59    6.60
  -7  11   2  128.19    8.50
   7  11  -2  139.29    6.10
   7  11  -2  151.38    8.10
  -7  11   2  141.49    7.30
  -7  11   2  140.99    6.50
   7  11  -2  148.39    6.60
   5 -11  -2  164.08    8.00
   5 -11  -2  174.88    8.40
  -5 -11   2  169.28    6.60
  -5 -11   2  149.39    8.70
   5 -11  -2  172.58    8.30
   5 -11  -2  170.58    6.00
  -5 -11   2  156.88    8.40
  -5 -11   2  173.78    9.50
  -5 -11   2  164.88    6.60
  -5  11   2  160.88    6.70
   5  11  -2  167.98    6.60
  -5  11   2  164.78    6.80
  -5  11   2  164.98    6.40
  -5  11   2  157.58    8.70
   5  11  -2  167.78    6.30
   5  11  -2  157.78    7.90
   3 -11  -2  224.48    9.90
  -3 -11   2  230.38    7.70
   3 -11  -2  231.48    9.70
  -3 -11   2  227.28   10.30
  -3 -11   2  236.08    9.90
   3 -11  -2  233.98    9.30
  -3 -11   2  221.48    7.70
  -3 -11   2  219.88    9.70
   3  11  -2  234.98    7.40
   3  11  -2  217.18    7.50
   3  11  -2  219.28    7.40
   3  11  -2  216.38    9.00
  -3  11   2  217.88    8.70
  -3  11   2  231.08    8.00
  -3  11   2  235.08   10.00
  -3  11   2  239.38    7.80
  -3  11   2  232.18    7.80
  -3  11   2  239.28    8.10
   3  11  -2  229.28    8.10
  -1 -11   2  206.78    9.60
   1 -11  -2  222.08   10.20
   1 -11  -2  207.68    8.30
  -1 -11   2  218.58    7.20
  -1 -11   2  216.78    8.40
   1 -11  -2  214.88    9.70
   1 -11  -2  222.08    7.70
  -1 -11   2  203.98    9.10
  -1 -11   2  211.28    7.20
  -1 -11   2  215.88    8.30
  -1  11   2  205.98    9.20
  -1  11   2  206.68    7.50
  -1  11   2  215.48    7.30
  -1  11   2  209.58    7.60
   1  11  -2  213.58    7.10
   1  11  -2  215.28    6.90
   1  11  -2  224.28    7.20
  -1  11   2  214.08    8.80
  -1  11   2  212.88    7.40
   1  11  -2  234.08    8.60
   1 -11   2  398.96   12.70
  -1 -11  -2  414.66   11.80
   1 -11   2  399.06   13.20
  -1 -11  -2  380.86   14.20
   1 -11   2  403.46   11.20
   1 -11   2  404.46   13.70
   1 -11   2  420.36   11.00
   1 -11   2  405.76   11.20
  -1 -11  -2  347.07   11.30
  -1 -11  -2  400.16   14.70
   1  11   2  432.56   11.60
   1  11   2  407.36   13.40
   1  11   2  414.76   12.10
  -1  11  -2  409.96   13.10
   1  11   2  413.76   11.90
  -1  11  -2  425.76   10.90
  -1  11  -2  410.36   11.00
   1  11   2  406.56   11.80
   1  11   2  413.66   13.40
   3 -11   2  195.78    8.90
  -3 -11  -2  169.68    9.50
   3 -11   2  203.98    8.80
  -3 -11  -2  226.98    7.90
  -3 -11  -2  208.88   10.00
  -3 -11  -2  169.38    9.70
   3 -11   2  207.48    8.80
  -3  11  -2  230.38    7.70
   3  11   2  213.18    9.00
   3  11   2  209.48    7.90
   3  11   2  206.38    7.50
   3  11   2  214.28    7.80
   3  11   2  202.68    7.70
   3  11   2  203.78    9.50
  -3  11  -2  211.08    7.00
   5 -11   2  166.38    8.00
  -5 -11  -2  175.28   10.30
   5 -11   2  169.98    7.90
   5 -11   2  162.48    8.30
  -5 -11  -2  159.58    9.10
  -5 -11  -2  172.68    9.20
  -5 -11  -2  164.38    7.10
   5  11   2  164.48    9.30
  -5  11  -2  169.38    6.50
   5  11   2  171.88    8.30
   5  11   2  166.78    6.90
   5  11   2  168.68    7.20
   5  11   2  167.48    7.40
   7 -11   2   40.70    6.30
  -7 -11  -2   45.30    5.20
   7 -11   2   41.40    5.10
  -7 -11  -2   38.90    4.20
  -7 -11  -2   43.70    5.30
  -7 -11  -2   40.20    7.00
   7 -11   2   33.10    5.00
   7  11   2   48.10    5.60
   7  11   2   32.20    5.60
   7  11   2   43.30    4.80
   7  11   2   39.50    4.10
   7  11   2   40.80    4.30
   7  11   2   38.20    4.60
  -9 -11  -2  101.39   10.40
   9 -11   2  113.49    8.70
   9 -11   2  134.49    8.60
  -9 -11  -2   99.39    6.60
   9  11   2  122.39   10.30
   9  11   2  108.69    7.70
   9  11   2  118.49    7.10
   9  11   2  125.59    6.80
   9  11   2  115.99    7.90
   9  11   2  122.49    7.50
  11 -11   2   24.40    5.80
  11 -11   2   38.00    6.50
 -11 -11  -2   35.90    7.90
  11  11   2   35.10    7.70
  11  11   2   37.90    6.40
  11  11   2   44.20    5.60
  11  11   2   39.50    5.10
  11  11   2   37.50    7.60
  13 -11   2   28.30    6.70
 -13 -11  -2   26.80    7.60
  13 -11   2   19.20    6.30
  13  11   2   18.10    5.70
  13  11   2    6.50    6.90
  13  11   2    8.20    4.50
  13  11   2   17.40    4.50
 -14 -12   2    5.30    3.30
 -14 -12   2    2.70    6.00
  14 -12  -2   14.10    5.40
  14  12  -2    7.70    4.10
  14  12  -2    7.70    5.20
  14  12  -2    5.70    4.80
  14  12  -2    2.50    3.20
  12 -12  -2   20.70    5.00
 -12 -12   2   39.90    4.90
  12 -12  -2   29.70    6.10
 -12 -12   2   31.30    7.50
 -12 -12   2   31.00    6.80
 -12 -12   2   26.60    5.60
 -12  12   2   36.60    6.80
  12  12  -2   37.90    4.70
 -12  12   2   40.50    5.30
  12  12  -2   42.50    5.70
  12  12  -2   31.40    6.10
 -10 -12   2   48.30    6.60
 -10 -12   2   61.89    8.30
  10 -12  -2   55.19    5.60
  10 -12  -2   49.60    6.70
 -10 -12   2   58.29    6.90
 -10 -12   2   53.09    5.10
 -10  12   2   53.99    5.20
  10  12  -2   53.69    6.40
 -10  12   2   59.39    5.60
  10  12  -2   58.09    5.10
  10  12  -2   62.19    5.70
 -10  12   2   56.79    7.00
  -8 -12   2   -2.50    3.30
   8 -12  -2   -0.10    2.30
  -8 -12   2   -0.80    2.20
  -8 -12   2   -4.40    3.50
  -8 -12   2   -5.60    3.10
   8 -12  -2   -2.40    1.80
  -8 -12   2    0.30    2.00
   8 -12  -2    6.60    3.40
   8  12  -2   -1.20    3.00
  -8  12   2    1.30    2.30
   8  12  -2   -1.10    2.10
  -8  12   2    2.00    3.70
  -8  12   2    1.10    2.40
   8  12  -2   -0.10    1.80
  -6 -12   2  188.48    9.90
  -6 -12   2  199.08    7.80
  -6 -12   2  188.88   10.30
  -6 -12   2  200.48    7.70
   6 -12  -2  182.78    9.40
   6 -12  -2  199.78    9.10
   6 -12  -2  209.08    9.40
   6 -12  -2  205.48    7.40
  -6 -12   2  197.28   10.80
   6  12  -2  196.28    7.40
  -6  12   2  192.58    7.90
   6  12  -2  183.18    7.60
  -6  12   2  194.88    7.90
  -6  12   2  205.48   10.30
   6  12  -2  200.78    9.40
  -4 -12   2   14.70    2.50
  -4 -12   2   20.80    4.20
  -4 -12   2   12.40    3.60
  -4 -12   2   20.60    4.60
   4 -12  -2   21.00    4.20
  -4 -12   2   15.90    2.90
  -4 -12   2   15.40    2.60
   4 -12  -2   16.30    3.70
   4 -12  -2   15.40    3.40
   4  12  -2   15.70    2.60
   4  12  -2   16.50    2.50
   4  12  -2   17.70    2.90
  -4  12   2   16.40    2.70
  -4  12   2   19.00    2.90
  -4  12   2   17.30    2.80
   4  12  -2   15.10    3.40
  -4  12   2   18.80    4.30
   4  12  -2   19.60    2.80
  -2 -12   2   67.19    4.20
  -2 -12   2   73.99    6.60
   2 -12  -2   69.29    6.40
  -2 -12   2   72.09    6.20
   2 -12  -2   70.89    6.10
  -2 -12   2   71.29    5.50
  -2 -12   2   73.69    4.40
  -2 -12   2   75.39    5.00
   2 -12  -2   74.99    5.60
  -2  12   2   64.69    4.50
  -2  12   2   72.19    4.30
   2  12  -2   76.69    4.30
  -2  12   2   69.89    4.50
   2  12  -2   68.59    4.00
  -2  12   2   73.19    6.40
  -2  12   2   63.39    5.40
   2  12  -2   77.09    5.10
   2  12  -2   69.59    4.10
  -2  12   2   72.79    4.30
   0 -12  -2   38.30    5.30
   0 -12   2   49.10    5.40
   0 -12   2   46.40    3.90
   0 -12  -2   40.40    4.30
   0 -12   2   41.80    3.60
   0 -12  -2   47.80    5.80
   0 -12   2   45.20    4.70
   0 -12   2   43.50    3.40
   0 -12  -2   41.90    4.00
   0 -12   2   41.50    5.00
   0  12   2   50.29    3.60
   0  12  -2   50.19    5.20
   0  12   2   41.40    4.10
   0  12   2   51.99    5.60
   0  12  -2   45.70    3.30
   0  12   2   47.20    4.10
   0  12   2   50.29    5.20
   0  12   2   45.10    3.60
   0  12   2   43.80    4.20
   0  12  -2   45.30    3.40
  -2 -12  -2    2.70    3.20
   2 -12   2    4.80    2.80
   2 -12   2    4.30    2.40
   2 -12   2    4.80    2.70
  -2 -12  -2    3.10    1.90
  -2 -12  -2   11.20    4.00
  -2  12  -2    3.30    1.60
   2  12   2    6.10    2.00
   2  12   2    4.50    2.00
  -2  12  -2    0.20    2.30
   2  12   2    3.00    3.10
   2  12   2    3.30    1.80
  -2  12  -2    3.20    2.60
   2  12   2    3.10    2.70
   2  12   2    3.70    2.10
  -4 -12  -2   66.29    6.80
  -4 -12  -2   68.89    7.20
  -4 -12  -2   63.89    6.80
   4 -12   2   80.29    6.10
   4 -12   2   78.49    6.10
  -4 -12  -2   73.59    4.90
   4 -12   2   73.59    5.80
   4  12   2   74.79    4.70
   4  12   2   80.39    5.30
   4  12   2   67.69    4.80
   4  12   2   75.19    6.90
   4  12   2   71.69    6.10
  -4  12  -2   73.99    4.40
   4  12   2   69.19    4.90
   6 -12   2    9.50    3.60
  -6 -12  -2   16.00    4.10
   6 -12   2   13.40    3.50
  -6 -12  -2    8.90    2.50
   6 -12   2   14.40    3.20
   6 -12   2   13.30    3.10
  -6 -12  -2   12.00    4.00
  -6 -12  -2   20.70    5.40
   6  12   2   13.80    3.30
   6  12   2   10.60    2.80
  -6  12  -2    9.10    2.50
   6  12   2   16.10    4.70
   6  12   2    5.00    3.30
   6  12   2   10.90    2.60
   8 -12   2   94.79    8.00
   8 -12   2  103.09    7.70
  -8 -12  -2   97.39    9.90
  -8 -12  -2   93.99    6.30
  -8 -12  -2   91.39    7.20
   8  12   2  107.59    7.20
   8  12   2  103.89    7.00
   8  12   2   98.99    9.40
   8  12   2   91.39    7.50
   8  12   2   80.29    6.50
   8  12   2  104.29    6.70
  10 -12   2    6.10    4.80
 -10 -12  -2   22.50    6.60
  10 -12   2   14.00    4.90
  10  12   2   12.80    3.70
  10  12   2   12.30    4.00
  10  12   2   18.50    4.30
  10  12   2    8.10    6.10
  10  12   2   10.80    5.50
  12 -12   2    0.20    4.80
  12 -12   2    8.00    5.30
 -12 -12  -2    5.80    5.90
  12  12   2    4.90    3.80
  12  12   2    7.90    4.40
  12  12   2   -2.70    5.90
  12  12   2    4.30    3.60
  15 -13  -2   61.99    8.70
 -15 -13   2   61.99    9.80
 -15 -13   2   49.90    6.40
  15  13  -2   48.10    6.10
  15  13  -2   68.29    7.70
 -13 -13   2   26.30    4.80
 -13 -13   2   36.50    8.20
  13 -13  -2   29.00    6.50
  13  13  -2   32.40    5.60
  13  13  -2   19.80    5.80
  13  13  -2   22.70    4.20
 -13  13   2   23.70    6.30
 -11 -13   2  113.09    9.50
  11 -13  -2  121.39    9.40
 -11 -13   2  111.69    9.30
 -11 -13   2  137.69    8.10
 -11 -13   2  120.29   11.40
 -11  13   2  114.09   10.00
  11  13  -2  123.59    7.20
  11  13  -2  107.79    9.30
  11  13  -2  118.29    7.90
 -11  13   2  119.79    7.50
  -9 -13   2   72.19    5.60
  -9 -13   2   80.39    8.00
   9 -13  -2   89.99    8.10
   9 -13  -2   99.29    7.00
  -9 -13   2   94.69    8.50
  -9 -13   2   76.39    9.20
  -9 -13   2   84.29    6.30
  -9  13   2   87.49    6.20
   9  13  -2   84.39    5.70
  -9  13   2   94.79    8.80
   9  13  -2   82.89    6.20
  -9  13   2   93.09    6.20
   9  13  -2   88.99    8.00
  -7 -13   2  122.69    6.60
  -7 -13   2  111.09    8.90
  -7 -13   2  118.09    9.40
   7 -13  -2  113.69    6.10
   7 -13  -2  125.09    7.70
  -7 -13   2  114.39    8.60
   7 -13  -2  141.79    8.80
  -7 -13   2  127.29    6.50
  -7  13   2  118.29    8.90
  -7  13   2  121.29    6.40
   7  13  -2  124.29    6.10
  -7  13   2  116.39    6.60
   7  13  -2  121.99    6.60
   7  13  -2  114.29    8.00
  -5 -13   2    4.30    3.50
   5 -13  -2   -1.10    2.50
  -5 -13   2    0.90    1.80
  -5 -13   2   -1.80    3.00
  -5 -13   2    5.00    3.40
   5 -13  -2   -2.20    2.60
   5 -13  -2    0.10    2.40
  -5 -13   2   -1.80    1.60
  -5 -13   2   -1.20    1.70
   5 -13  -2    1.40    1.50
  -5  13   2   -2.00    1.90
  -5  13   2    0.20    1.80
   5  13  -2   -0.30    1.50
   5  13  -2    0.20    1.80
  -5  13   2   -1.10    2.80
   5  13  -2    3.20    3.00
   5  13  -2   -0.70    1.70
  -3 -13   2    6.90    2.20
   3 -13  -2    1.40    2.80
  -3 -13   2    2.30    3.30
  -3 -13   2    9.90    3.20
  -3 -13   2    4.90    3.10
  -3 -13   2    6.40    2.10
  -3 -13   2    3.90    2.20
   3 -13  -2    7.90    3.30
   3 -13  -2    8.00    3.30
   3  13  -2    7.60    3.10
   3  13  -2    7.60    2.40
  -3  13   2    6.90    2.40
  -3  13   2    7.20    2.90
  -3  13   2    2.90    2.20
   3  13  -2    8.10    2.20
   3  13  -2    4.30    1.90
   3  13  -2    6.90    1.90
  -3  13   2    6.90    3.80
  -1 -13   2   38.50    4.40
   1 -13  -2   37.00    4.60
  -1 -13   2   28.80    3.30
  -1 -13   2   32.00    4.00
  -1 -13   2   36.40    3.60
  -1 -13   2   42.50    5.70
   1 -13  -2   39.40    5.60
  -1 -13   2   32.60    4.80
   1 -13  -2   32.10    5.00
   1  13  -2   35.40    4.40
  -1  13   2   29.20    4.40
  -1  13   2   34.00    4.00
  -1  13   2   31.20    5.00
  -1  13   2   35.20    4.00
   1  13  -2   34.50    3.30
  -1  13   2   29.70    3.30
   1  13  -2   36.60    3.50
   1 -13   2    0.40    3.00
   1 -13   2    4.80    3.00
  -1 -13  -2    1.20    2.20
  -1 -13  -2    1.90    1.90
  -1 -13  -2   -3.40    2.90
   1 -13   2   -2.20    1.50
  -1 -13  -2    7.00    3.90
   1 -13   2    0.20    2.20
   1  13   2    1.70    1.90
   1  13   2    0.20    2.80
   1  13   2   -1.70    1.40
   1  13   2    2.90    3.10
   1  13   2    1.40    1.90
   1  13   2    0.30    1.80
  -1  13  -2    2.60    2.40
  -1  13  -2    2.90    1.70
  -3 -13  -2   10.00    4.20
   3 -13   2    8.50    3.30
   3 -13   2   13.10    3.30
   3 -13   2    7.90    3.20
  -3 -13  -2   11.80    4.20
  -3 -13  -2    6.00    2.20
  -3  13  -2    8.00    2.20
   3  13   2    6.60    3.70
   3  13   2    7.10    2.30
   3  13   2    4.80    3.30
   3  13   2   11.30    2.70
   3  13   2    6.60    2.50
   3  13   2   10.40    2.80
   5 -13   2   70.59    6.20
  -5 -13  -2   81.59    8.10
   5 -13   2   86.49    6.40
  -5 -13  -2   78.39    8.00
  -5 -13  -2   90.79    8.20
  -5 -13  -2   73.29    5.30
   5 -13   2   77.19    6.60
   5  13   2   80.09    5.60
   5  13   2   72.59    5.40
   5  13   2   83.19    8.20
   5  13   2   75.89    6.80
  -5  13  -2   81.19    4.90
   5  13   2   69.99    5.20
   5  13   2   86.99    6.00
  -7 -13  -2   46.30    6.00
   7 -13   2   47.40    5.80
  -7 -13  -2   57.69    8.30
  -7 -13  -2   42.50    4.70
  -7 -13  -2   40.50    5.70
   7 -13   2   40.70    6.00
   7  13   2   47.20    5.40
   7  13   2   42.70    6.00
   7  13   2   48.00    7.00
  -7  13  -2   46.90    4.40
   7  13   2   51.19    5.60
   9 -13   2   91.89    9.00
   9 -13   2   91.19    8.20
  -9 -13  -2   95.69    6.80
  -9 -13  -2  102.39   11.50
   9  13   2   85.29    8.20
   9  13   2   99.19    8.00
   9  13   2  120.59    8.40
   9  13   2   93.29    9.90
   9  13   2   95.09    7.20
 -11 -13  -2   53.09    9.00
  11 -13   2   43.50    7.20
  11 -13   2   47.50    7.30
  11  13   2   41.70    8.40
  11  13   2   47.20    6.30
  11  13   2   42.30    5.80
 -14 -14   2   32.90    5.40
  14 -14  -2   66.09    8.70
 -14 -14   2   52.69    9.30
  14  14  -2   23.60    4.40
  14  14  -2   49.30    7.50
  14  14  -2   50.89    6.80
 -12 -14   2    3.50    4.90
 -12 -14   2   16.00    6.90
 -12 -14   2    8.60    3.90
  12 -14  -2   12.60    5.40
 -12  14   2   13.40    4.30
  12  14  -2    9.70    3.60
  12  14  -2   21.60    4.70
 -12  14   2   13.30    5.40
  12  14  -2   12.90    5.30
  10 -14  -2   75.49    8.40
 -10 -14   2   85.29    8.40
  10 -14  -2   98.79    7.50
 -10 -14   2   85.19   10.20
 -10 -14   2   65.49    6.20
 -10 -14   2   74.09    8.30
 -10  14   2   82.39    6.50
  10  14  -2   99.19    9.00
 -10  14   2   77.19    6.70
  10  14  -2   77.89    6.80
  10  14  -2   88.69    6.30
 -10  14   2   73.69    8.50
   8 -14  -2   23.30    4.30
  -8 -14   2    7.00    4.50
  -8 -14   2   18.60    5.60
  -8 -14   2   17.20    3.20
  -8 -14   2   13.90    3.40
  -8 -14   2   22.40    5.80
   8 -14  -2   24.10    5.40
   8  14  -2   18.40    3.80
  -8  14   2   17.20    3.70
   8  14  -2   19.80    3.30
   8  14  -2   15.80    4.60
  -8  14   2   18.60    5.10
  -8  14   2   25.00    4.10
  -6 -14   2   34.60    5.80
   6 -14  -2   35.30    5.80
  -6 -14   2   40.40    6.40
   6 -14  -2   34.20    5.00
  -6 -14   2   39.60    4.40
  -6 -14   2   33.60    6.10
  -6 -14   2   40.40    4.50
  -6 -14   2   37.70    4.20
   6 -14  -2   41.30    5.40
   6  14  -2   44.20    5.70
   6  14  -2   33.70    4.30
   6  14  -2   40.00    4.00
  -6  14   2   44.70    4.80
   6  14  -2   37.80    4.20
  -6  14   2   40.80    6.40
  -6  14   2   35.00    4.50
  -4 -14   2    5.60    3.80
  -4 -14   2    4.00    2.10
  -4 -14   2    6.80    3.60
   4 -14  -2    3.80    3.10
   4 -14  -2   -1.50    2.60
  -4 -14   2    6.90    3.40
  -4 -14   2    0.90    2.20
  -4 -14   2    2.50    1.90
   4 -14  -2    7.30    3.20
   4  14  -2    1.40    1.70
  -4  14   2    4.40    2.30
  -4  14   2    2.20    3.40
   4  14  -2   -0.30    1.90
   4  14  -2    1.00    1.90
  -4  14   2   -0.30    1.90
   4  14  -2   -0.50    2.70
   2 -14  -2    8.70    3.60
  -2 -14   2    6.50    2.20
   2 -14  -2    8.60    3.30
  -2 -14   2    6.60    2.80
  -2 -14   2    3.20    3.10
  -2 -14   2    9.40    2.80
  -2 -14   2    6.50    3.80
  -2 -14   2    4.80    2.10
   2 -14  -2    5.00    3.40
   2  14  -2    8.90    2.80
  -2  14   2    7.30    2.50
  -2  14   2    7.30    4.10
  -2  14   2    9.50    2.60
  -2  14   2   10.20    3.30
   2  14  -2    7.30    2.30
   2  14  -2    6.80    2.30
   2  14  -2    8.00    2.30
   0 -14  -2   -1.30    2.40
   0 -14  -2    4.20    3.10
   0 -14  -2    5.60    2.40
   0 -14   2    7.40    2.20
   0 -14   2    3.40    3.10
   0 -14  -2    2.80    3.30
   0 -14   2    5.50    2.10
   0 -14   2    5.40    3.30
   0 -14   2    2.10    2.60
   0  14  -2    0.80    1.70
   0  14   2    2.40    2.00
   0  14   2    3.00    3.40
   0  14  -2    1.90    2.20
   0  14   2    3.60    2.30
   0  14   2    6.60    3.20
  -2 -14  -2    8.20    2.60
  -2 -14  -2   10.50    4.40
   2 -14   2    3.20    3.10
   2 -14   2    6.90    3.40
   2 -14   2    6.50    3.00
  -2 -14  -2    4.50    3.60
   2  14   2   10.00    2.80
   2  14   2   10.00    3.80
  -2  14  -2   11.20    2.40
   2  14   2   10.00    2.70
  -2  14  -2   13.30    3.50
   2  14   2    5.10    3.40
   2  14   2    9.30    2.80
   4 -14   2    3.80    3.00
   4 -14   2   -0.50    2.80
  -4 -14  -2    1.60    2.20
  -4 -14  -2    1.30    3.60
  -4 -14  -2   -1.90    3.20
   4 -14   2    1.70    2.90
  -4  14  -2    0.60    2.00
   4  14   2   -0.50    3.30
   4  14   2   -1.20    2.10
   4  14   2    2.80    2.40
   4  14   2    0.30    2.10
   4  14   2    4.20    3.60
   6 -14   2   19.70    4.20
   6 -14   2   17.90    4.00
  -6 -14  -2   21.60    3.70
  -6 -14  -2   22.20    4.90
  -6 -14  -2   22.70    5.40
   6 -14   2   22.90    5.00
   6 -14   2   19.90    4.30
  -6  14  -2   16.60    3.10
   6  14   2   15.50    4.70
   6  14   2   21.40    4.00
   6  14   2   27.30    5.90
   6  14   2   19.50    3.70
   6  14   2   15.70    3.70
   8 -14   2   63.69    7.30
  -8 -14  -2   71.59    7.10
   8 -14   2   54.49    7.20
  -8 -14  -2   46.00    5.30
  -8 -14  -2   74.99    9.90
   8  14   2   58.49    8.30
   8  14   2   53.69    6.00
   8  14   2   50.49    7.10
   8  14   2   63.49    6.30
   8  14   2   79.09    7.10
  10 -14   2   17.80    5.70
  10 -14   2   13.60    5.10
 -10 -14  -2    8.40    5.60
  10  14   2   23.00    4.70
  10  14   2   23.50    7.20
  10  14   2   17.80    4.80
 -13 -15   2    8.60    4.10
 -13 -15   2   22.00    7.00
  13 -15  -2   15.80    5.90
  13  15  -2    7.40    4.40
  13  15  -2   17.30    5.80
 -11 -15   2   94.09    9.30
 -11 -15   2  105.49   11.60
  11 -15  -2   82.99    9.10
 -11 -15   2   77.89    7.20
  11  15  -2   91.49    6.80
  11  15  -2   76.09    8.40
 -11  15   2   87.39    7.40
 -11  15   2   76.29    9.10
  11  15  -2  109.89    8.60
  -9 -15   2    8.50    5.40
  -9 -15   2    9.50    3.50
  -9 -15   2    0.60    4.50
  -9 -15   2    3.40    5.20
   9 -15  -2   10.50    3.90
   9 -15  -2   16.90    5.20
  -9  15   2   16.30    4.00
  -9  15   2   11.50    3.70
  -9  15   2   12.40    5.70
   9  15  -2    9.00    3.70
   9  15  -2   10.20    4.60
   9  15  -2    8.50    2.90
  -7 -15   2   -0.60    2.10
  -7 -15   2    1.60    4.60
  -7 -15   2    4.40    2.70
  -7 -15   2    1.40    2.10
  -7 -15   2    2.30    4.30
  -7 -15   2   -1.80    4.30
   7 -15  -2    7.10    3.70
   7 -15  -2    3.30    3.80
   7  15  -2    1.00    3.80
   7  15  -2    4.90    2.50
  -7  15   2    3.50    2.90
  -7  15   2    4.50    3.00
  -7  15   2    6.10    4.40
   7  15  -2    5.50    2.40
   7  15  -2    3.80    2.80
   5 -15  -2  245.08   11.80
   5 -15  -2  230.58   11.40
  -5 -15   2  234.58   12.00
  -5 -15   2  246.88   12.40
  -5 -15   2  243.48   10.00
   5 -15  -2  245.88   11.50
  -5 -15   2  250.17    9.70
  -5 -15   2  215.28   12.20
  -5 -15   2  243.48    9.50
  -5  15   2  233.28    9.60
   5  15  -2  235.98    9.00
  -5  15   2  231.58    9.50
   5  15  -2  218.78    9.10
   5  15  -2  219.48    9.00
  -5  15   2  221.98   11.90
   5  15  -2  214.88   11.00
   3 -15  -2   31.20    5.30
   3 -15  -2   31.10    5.00
   3 -15  -2   32.50    5.20
  -3 -15   2   27.20    3.60
  -3 -15   2   24.50    5.10
  -3 -15   2   33.30    4.40
  -3 -15   2   18.80    4.90
  -3 -15   2   30.40    3.80
  -3 -15   2   35.50    5.00
  -3  15   2   28.10    5.40
  -3  15   2   33.30    4.30
   3  15  -2   32.80    3.80
   3  15  -2   26.00    3.60
  -3  15   2   34.90    4.40
   1 -15  -2  307.37   13.80
   1 -15  -2  303.87   11.90
  -1 -15   2  305.07   13.50
  -1 -15   2  314.17   10.50
  -1 -15   2  295.77   10.50
  -1 -15   2  291.27   13.00
   1 -15  -2  322.37   14.20
  -1 -15   2  296.77   11.70
  -1  15   2  319.57   11.20
  -1  15   2  313.87   11.00
   1  15  -2  303.37   10.20
  -1  15   2  296.87   12.40
  -1  15   2  282.87   12.70
   1  15  -2  302.57   11.70
  -1 -15  -2   55.39    7.00
  -1 -15  -2   71.49    5.90
   1 -15   2   63.09    6.70
   1 -15   2   65.09    7.10
  -1 -15  -2   61.59    7.60
   1 -15   2   51.39    5.90
  -1  15  -2   53.49    5.90
   1  15   2   59.99    6.60
  -1  15  -2   58.79    4.90
   1  15   2   64.89    7.10
   1  15   2   67.59    5.90
   1  15   2   73.69    5.90
  -3 -15  -2  238.98   13.00
  -3 -15  -2  260.17   10.00
  -3 -15  -2  222.08   12.60
   3 -15   2  228.98   11.00
   3 -15   2  241.18   11.60
   3 -15   2  256.87   11.90
   3  15   2  240.78    9.90
   3  15   2  222.18   11.30
  -3  15  -2  252.07    9.10
   3  15   2  248.58   10.00
   3  15   2  249.08   12.20
   3  15   2  242.48   10.20
   5 -15   2   13.10    3.80
  -5 -15  -2   11.70    4.40
  -5 -15  -2    6.20    4.60
   5 -15   2    9.80    4.20
  -5 -15  -2   10.40    3.10
   5 -15   2   14.70    4.10
   5  15   2   13.70    3.80
   5  15   2   14.60    3.60
   5  15   2    8.80    3.20
   5  15   2   11.70    5.50
  -5  15  -2    2.50    2.40
   5  15   2    4.60    4.10
   7 -15   2   69.49    7.90
  -7 -15  -2   81.09    6.30
  -7 -15  -2   95.89    8.80
   7 -15   2   79.89    7.40
  -7 -15  -2   69.39    7.60
   7  15   2   91.19    7.80
  -7  15  -2   74.29    5.80
   7  15   2   66.29    8.50
   7  15   2   84.79    6.60
   7  15   2   55.09    7.40
   7  15   2   83.89    6.50
   9 -15   2   19.60    5.40
   9 -15   2   12.90    5.80
   9  15   2   13.70    3.80
   9  15   2   18.20    4.10
   9  15   2   18.20    4.90
   9  15   2   20.30    6.40
  11 -15   2    2.10    5.00
  11 -15   2   12.40    5.80
  11  15   2   16.50    4.80
  11  15   2   26.50    7.60
  11  15   2   16.50    4.60
  12 -16  -2   29.60    7.10
 -12 -16   2   25.40    6.60
 -12 -16   2   28.60    5.20
 -12 -16   2   44.40    8.70
  12  16  -2   34.60    5.90
  12  16  -2   37.60    6.70
 -12  16   2   45.60    7.90
  10 -16  -2   -0.10    4.30
 -10 -16   2    4.50    3.40
  10 -16  -2   -3.60    3.00
 -10 -16   2   -2.50    4.60
 -10 -16   2    4.00    5.30
 -10  16   2    1.50    3.60
  10  16  -2   11.20    5.00
 -10  16   2    5.90    3.70
 -10  16   2    3.70    5.20
  10  16  -2   -2.50    3.30
  -8 -16   2  199.28   13.00
   8 -16  -2  199.08   10.70
   8 -16  -2  185.08   11.30
  -8 -16   2  194.18   12.20
  -8 -16   2  196.78    9.60
   8  16  -2  182.78    9.30
  -8  16   2  186.18    9.50
  -8  16   2  179.98    9.00
   8  16  -2  189.98    9.10
   8  16  -2  169.68   11.00
  -8  16   2  201.68   12.40
  -6 -16   2   24.80    5.90
   6 -16  -2   24.80    4.90
   6 -16  -2   15.00    4.80
  -6 -16   2   24.30    4.20
  -6 -16   2   27.50    4.20
  -6 -16   2   12.50    5.70
  -6 -16   2   13.70    3.20
  -6 -16   2   21.90    5.50
   6  16  -2   19.20    3.90
  -6  16   2   22.80    4.30
  -6  16   2   22.10    5.70
   6  16  -2   22.00    3.90
  -6  16   2   23.70    4.20
   6  16  -2   24.00    5.10
  -4 -16   2  131.29   10.20
  -4 -16   2  122.99    7.00
   4 -16  -2  116.89    9.30
  -4 -16   2  114.49    9.40
   4 -16  -2  134.49    8.90
  -4 -16   2  136.69    8.70
   4 -16  -2  133.39    9.40
  -4 -16   2  122.99    6.80
  -4 -16   2  124.09    7.50
   4  16  -2  132.29    7.00
   4  16  -2  129.99    6.80
   4  16  -2  135.89    9.30
  -4  16   2  123.29    7.30
  -4  16   2  126.89    7.40
  -4  16   2  125.79    9.60
  -2 -16   2    1.60    3.00
  -2 -16   2    5.80    2.50
  -2 -16   2   11.90    4.60
  -2 -16   2    2.70    2.30
  -2 -16   2    3.60    3.90
   2 -16  -2    1.10    3.20
   2 -16  -2    7.80    3.90
   2 -16  -2    5.30    3.80
  -2  16   2    4.60    3.00
  -2  16   2    8.60    2.90
  -2  16   2    5.00    4.20
   2  16  -2    5.00    2.30
  -2  16   2    5.60    3.60
   0 -16  -2    2.60    4.00
   0 -16   2    6.20    3.90
   0 -16  -2    1.00    3.50
   0 -16   2    4.80    3.90
   0 -16   2    4.20    3.10
   0  16   2    4.70    3.80
   0  16  -2    6.60    2.40
   0  16   2   -0.80    2.60
   0  16  -2   10.20    3.40
   0  16   2    0.10    2.40
   0  16   2    3.90    4.00
  -2 -16  -2   43.60    5.10
   2 -16   2   49.40    6.20
  -2 -16  -2   38.70    6.60
   2 -16   2   41.90    6.00
   2 -16   2   49.10    6.50
  -2 -16  -2   48.70    7.30
   2  16   2   37.50    6.10
   2  16   2   51.79    5.50
   2  16   2   45.80    5.30
  -2  16  -2   39.00    4.20
   2  16   2   44.90    6.70
   2  16   2   45.50    5.20
  -4 -16  -2    8.50    4.90
   4 -16   2    8.30    3.70
   4 -16   2   10.20    4.10
  -4 -16  -2   10.00    3.20
  -4 -16  -2   14.90    5.10
   4 -16   2    7.70    4.30
   4  16   2   15.30    3.70
  -4  16  -2    2.90    2.70
   4  16   2   15.40    4.00
   4  16   2   10.70    3.30
   4  16   2    7.00    4.40
   4  16   2   13.00    5.20
  -6 -16  -2  206.68    9.70
   6 -16   2  219.88   11.10
  -6 -16  -2  224.38   12.70
   6 -16   2  214.38   10.90
   6 -16   2  186.68   11.40
   6  16   2  155.48   10.70
  -6  16  -2  187.48    8.70
   6  16   2  213.08   10.00
   6  16   2  210.18   10.40
   6  16   2  217.28   10.20
   6  16   2  205.88   12.90
  -8 -16  -2   13.70    5.40
  -8 -16  -2    8.80    3.50
   8 -16   2   14.00    5.70
   8 -16   2   18.40    5.10
   8  16   2   14.10    4.00
   8  16   2   26.70    6.90
   8  16   2   31.30    5.50
   8  16   2   15.30    3.80
  10 -16   2   41.60    7.90
  10 -16   2   44.80    7.50
  10  16   2   44.60    8.40
  10  16   2   31.80    5.30
  10  16   2   49.10    6.40
  10  16   2   38.40    6.20
 -11 -17   2    5.70    5.60
 -11 -17   2   10.40    5.90
 -11 -17   2   -1.70    3.40
  11 -17  -2    6.30    4.90
  11  17  -2    5.80    4.00
 -11  17   2   11.20    5.60
  11  17  -2   15.10    5.10
  -9 -17   2    3.60    5.10
  -9 -17   2    8.50    5.70
   9 -17  -2   13.50    4.50
   9 -17  -2   13.60    5.20
  -9 -17   2    9.30    3.80
  -9  17   2    0.60    3.40
  -9  17   2    8.40    3.80
   9  17  -2    5.10    3.40
  -9  17   2   14.70    5.60
   9  17  -2   13.10    4.00
   9  17  -2   19.60    5.40
   7 -17  -2   21.90    5.00
  -7 -17   2   33.50    6.70
  -7 -17   2   17.30    6.00
   7 -17  -2   23.70    5.60
  -7 -17   2   19.70    4.10
   7  17  -2   24.00    4.20
  -7  17   2   23.60    6.00
   7  17  -2   27.50    5.80
   7  17  -2   21.10    4.10
  -7  17   2   22.20    4.60
  -7  17   2   26.60    4.50
  -5 -17   2   15.80    4.80
  -5 -17   2    9.60    5.20
  -5 -17   2   12.30    3.70
   5 -17  -2    8.40    4.10
   5 -17  -2   15.50    5.00
  -5 -17   2    6.40    2.70
  -5 -17   2    8.60    3.20
  -5  17   2    9.00    4.80
  -5  17   2    7.60    3.50
  -5  17   2    7.20    3.30
   5  17  -2    9.30    4.50
   5  17  -2    5.70    2.80
   5  17  -2   11.60    3.30
  -3 -17   2   26.30    3.90
   3 -17  -2   26.90    5.20
  -3 -17   2   31.70    5.00
  -3 -17   2   30.50    4.30
  -3 -17   2   32.30    6.20
   3 -17  -2   26.20    5.50
  -3  17   2   21.40    4.00
   3  17  -2   35.30    4.30
  -3  17   2   30.40    4.60
  -3  17   2   28.20    6.00
  -1 -17   2    3.10    2.70
  -1 -17   2   -3.20    3.60
  -1 -17   2    1.10    2.90
   1 -17  -2    2.60    3.80
  -1 -17   2   -0.40    2.30
   1  17  -2    2.60    2.50
  -1  17   2   -1.10    2.60
  -1  17   2   -0.60    3.90
  -1  17   2    1.20    3.40
  -1  17   2    3.30    2.60
   1 -17   2   20.00    4.50
   1 -17   2   19.40    5.50
  -1 -17  -2   17.60    5.40
   1 -17   2   16.70    5.80
   1  17   2   25.00    4.10
  -1  17  -2   22.40    3.60
   1  17   2   23.30    4.50
   1  17   2   28.00    5.50
   1  17   2   13.90    5.10
  -3 -17  -2   12.40    5.20
  -3 -17  -2    2.90    3.00
   3 -17   2   -2.70    3.30
   3 -17   2    8.40    4.20
   3  17   2   -1.80    3.80
   3  17   2    3.40    3.20
  -3  17  -2    1.80    2.50
   3  17   2    8.40    4.70
   3  17   2    4.80    3.00
   3  17   2   -0.60    2.50
  -5 -17  -2   42.20    5.40
   5 -17   2   52.59    6.30
  -5 -17  -2   38.60    7.00
   5 -17   2   34.60    5.60
   5 -17   2   37.20    6.50
   5  17   2   31.70    7.00
   5  17   2   38.80    7.20
   5  17   2   45.80    5.90
   5  17   2   43.30    5.80
   5  17   2   51.69    6.20
  -5  17  -2   40.60    5.00
   7 -17   2   17.10    4.90
  -7 -17  -2   10.20    3.60
   7 -17   2    7.20    5.10
  -7 -17  -2   15.20    4.90
   7  17   2    9.80    4.00
   7  17   2    7.50    3.90
   7  17   2   10.60    4.00
   7  17   2   13.90    6.00
   9 -17   2   10.70    6.10
   9 -17   2   28.00    6.10
   9  17   2   14.60    4.30
   9  17   2   21.30    7.50
   9  17   2   26.10    5.40
   9  17   2   21.50    4.80
  10 -18  -2   79.99    8.80
  10 -18  -2   60.29    8.40
 -10 -18   2   55.19    6.70
 -10 -18   2   48.30    8.20
 -10 -18   2   77.49    9.70
 -10  18   2   62.99    8.50
  10  18  -2   64.89    8.20
  10  18  -2   61.79    6.90
 -10  18   2   54.09    6.70
  10  18  -2   56.39    6.50
  -8 -18   2  117.19   11.00
   8 -18  -2  139.59   10.00
   8 -18  -2  113.09   10.00
  -8 -18   2  128.79    8.60
  -8 -18   2  146.49   11.40
   8  18  -2  135.19   10.30
   8  18  -2  119.49    8.20
  -8  18   2  117.39    8.40
   8  18  -2  121.49    8.00
  -8  18   2  132.99   11.10
  -8  18   2  110.99   11.50
  -6 -18   2  108.69    9.30
   6 -18  -2  115.79    9.30
   6 -18  -2  114.49    9.40
  -6 -18   2   97.69   10.40
  -6 -18   2  113.49    7.70
   6  18  -2   96.59    6.90
  -6  18   2   95.59    7.30
   6  18  -2  109.09    9.50
  -6  18   2   84.29    7.50
   6  18  -2   97.89    7.20
  -6  18   2  107.49    9.90
  -4 -18   2   58.29    8.10
   4 -18  -2   71.69    8.70
  -4 -18   2   48.40    5.30
  -4 -18   2   64.69    6.30
  -4 -18   2   54.29    6.50
   4 -18  -2   61.49    7.60
  -4  18   2   56.39    7.70
  -4  18   2   60.09    6.20
   4  18  -2   67.69    6.30
  -4  18   2   68.89    6.50
  -2 -18   2   20.50    4.10
  -2 -18   2   23.10    5.80
  -2 -18   2   15.90    4.30
  -2 -18   2   20.30    4.10
   2 -18  -2   22.50    6.00
  -2  18   2   17.00    4.30
   2  18  -2   18.20    3.80
  -2  18   2   17.40    3.90
  -2  18   2   10.70    5.30
   0 -18  -2    8.30    4.70
   0 -18   2    6.40    4.70
   0 -18   2    1.50    3.40
   0  18   2    2.20    4.20
   0  18   2    6.60    3.30
   0  18   2    4.40    3.00
   0  18   2   13.00    4.50
   0  18  -2    6.50    2.90
   2 -18   2    7.10    4.20
   2 -18   2   18.20    5.30
  -2 -18  -2   17.30    5.80
  -2 -18  -2    8.80    3.30
   2  18   2   23.30    5.60
  -2  18  -2   13.30    3.30
   2  18   2    6.30    3.50
   2  18   2   14.60    5.00
   2  18   2    5.20    3.30
  -4 -18  -2   68.79    6.90
   4 -18   2   63.09    7.40
   4 -18   2   64.49    7.90
  -4 -18  -2   77.89    9.40
   4  18   2   67.49    6.90
   4  18   2   69.09    8.50
   4  18   2   81.49    7.80
  -4  18  -2   74.59    6.50
   4  18   2   73.29    7.50
  -6 -18  -2  112.99   10.10
  -6 -18  -2  111.29    7.90
   6 -18   2   89.89    9.70
   6 -18   2  108.29    8.80
   6  18   2  110.09    8.40
   6  18   2  105.59   10.70
   6  18   2   85.49    8.30
   6  18   2  101.59    7.90
   7 -19  -2   24.60    6.00
   7 -19  -2   41.40    6.70
  -7 -19   2   37.80    5.50
  -7 -19   2   20.30    6.60
  -7 -19   2   40.20    6.90
  -7  19   2   28.70    5.20
  -7  19   2   33.40    7.00
   7  19  -2   23.10    4.60
   7  19  -2   33.90    6.50
   7  19  -2   27.30    4.80
   5 -19  -2   57.29    7.60
  -5 -19   2   53.49    8.10
   5 -19  -2   51.69    7.50
  -5 -19   2   46.20    5.70
  -5  19   2   57.29    8.20
  -5  19   2   57.99    6.50
  -5  19   2   49.10    6.30
   5  19  -2   48.00    5.60
   5  19  -2   40.50    5.40
  -3 -19   2  178.88   12.60
  -3 -19   2  168.98    9.20
  -3 -19   2  181.38   10.10
   3 -19  -2  181.18   12.00
  -3  19   2  161.78    9.20
  -3  19   2  177.28    9.40
  -3  19   2  147.19   11.00
   3  19  -2  166.38    8.50
   1 -19  -2  177.18   12.40
  -1 -19   2  195.68   10.90
  -1 -19   2  196.98   12.60
  -1  19   2  183.98    9.70
  -1  19   2  215.68   10.40
   1  19  -2  199.18    9.10
  -1  19   2  185.28   11.90
   1 -19   2  225.78   12.20
   1 -19   2  261.47   13.60
  -1 -19  -2  265.07   14.40
   1  19   2  213.08   12.60
  -1  19  -2  243.48   10.20
   1  19   2  232.28   11.10
   1  19   2  248.88   11.20
   1  19   2  253.77   13.20
   3 -19   2   89.89    9.00
  -3 -19  -2  106.29   10.90
  -3 -19  -2   99.79    7.50
   3 -19   2   87.19    9.10
  -3  19  -2   99.89    6.90
   3  19   2   95.79    8.40
   3  19   2  106.09    9.90
   3  19   2   92.29    8.10
  -5 -19  -2   52.49    8.30
   5 -19   2   29.50    6.90
   5 -19   2   41.50    6.20
  -5 -19  -2   34.60    5.60
   5 -19   2   46.30    6.90
   5  19   2   32.70    5.50
   5  19   2   33.10    5.60
   5  19   2   28.70    6.80
   5  19   2   32.60    6.00
   6 -20  -2   28.40    6.20
  -6 -20   2   33.20    5.40
   6 -20  -2   26.60    6.30
  -6 -20   2   29.60    7.40
  -6  20   2   31.00    5.50
   6  20  -2   29.90    5.00
  -6  20   2   37.00    7.10
   6  20  -2   27.40    5.10
   4 -20  -2   13.10    5.00
  -4 -20   2    7.60    3.90
  -4 -20   2   11.50    5.80
  -4  20   2   12.20    4.40
   4  20  -2   11.10    3.70
  -4  20   2   10.10    4.70
  -4  20   2    3.90    3.70
  -2 -20   2    0.80    3.80
  -2 -20   2   16.80    5.60
   2 -20  -2   13.10    5.60
  -2  20   2   12.00    4.00
   2  20  -2   10.20    3.20
  -2  20   2   11.90    5.20
  -2  20   2   10.80    3.90
   0 -20   2    8.80    5.30
   0 -20  -2    7.30    5.10
   0 -20   2    4.60    4.20
   0  20   2    5.10    4.60
   0  20   2    1.10    2.90
   0  20   2    2.10    3.70
   0  20  -2    7.40    3.40
   0  20   2   17.30    5.20
   2 -20   2   -4.60    3.80
   2 -20   2    0.70    4.00
  -2 -20  -2    3.80    5.00
   2  20   2    3.40    3.60
  -2  20  -2    0.90    2.80
   2  20   2    0.20    3.20
   2  20   2    0.20    4.30
 -18   0   3    1.60    3.60
  18   0  -3   -2.10    5.10
 -16   0   3   -0.70    3.50
 -16   0   3    4.10    5.40
 -16   0   3    9.90    8.80
  16   0  -3   -2.60    4.60
 -14   0   3    2.50    2.70
 -14   0   3    0.20    4.40
  14   0  -3    0.10    3.80
  14   0  -3   -1.20    3.00
 -14   0   3   -1.50    4.10
  12   0  -3    0.90    2.50
 -12   0   3   -0.50    4.00
 -12   0   3   -4.30    1.90
  12   0  -3    0.60    3.10
 -12   0   3   -3.00    1.80
 -12   0   3    3.60    1.70
 -12   0   3    0.70    3.60
 -10   0   3   -0.30    1.80
 -10   0   3   -1.90    1.70
  10   0  -3   -1.30    2.10
 -10   0   3    0.70    3.50
  10   0  -3   -2.20    2.60
 -10   0   3   -3.60    2.80
   8   0  -3   -3.20    1.60
  -8   0   3   -3.20    1.60
  -8   0   3   -0.20    2.10
  -8   0   3    3.60    2.80
  -8   0   3    0.40    1.60
   8   0  -3   -0.80    2.00
  -8   0   3    0.50    1.40
  -6   0   3    1.30    1.30
  -6   0   3    0.10    1.10
  -6   0   3    0.60    1.80
  -6   0   3    0.50    1.00
  -6   0   3    0.90    1.60
   6   0  -3    2.00    1.40
  -4   0   3    2.20    0.90
  -4   0   3    0.20    1.30
  -4   0   3    2.40    0.80
  -4   0   3    1.40    1.00
  -2   0   3   -0.20    0.70
  -2   0   3    0.40    0.90
   2   0   3   -0.80    0.80
   2   0   3   -1.00    0.90
   4   0   3    0.90    1.60
   4   0   3    1.50    1.60
   4   0   3    1.40    1.30
   6   0   3    3.80    1.90
   6   0   3   -0.80    1.20
   6   0   3   -1.80    2.00
   6   0   3   -0.50    1.90
   8   0   3   -3.90    1.80
   8   0   3   -1.80    2.00
   8   0   3   -1.40    2.30
   8   0   3    0.70    1.60
  10   0   3    0.80    2.80
  10   0   3   -1.50    2.00
  10   0   3   -0.20    3.30
  12   0   3    1.00    2.60
  12   0   3    0.60    4.20
  12   0   3    5.10    4.70
  14   0   3   -6.30    4.50
  14   0   3   -3.50    4.90
 -19  -1   3   43.70    6.20
  19  -1  -3   43.40    8.20
  19   1  -3   40.90    8.20
 -19   1   3   36.20    5.90
 -17  -1   3  119.69    8.20
  17  -1  -3  112.49   10.50
 -17  -1   3  124.39   11.20
 -17   1   3  124.09    8.30
  17   1  -3  119.49   10.30
  15  -1  -3  183.78    9.90
 -15  -1   3  192.18   12.10
 -15  -1   3  181.48    8.80
 -15  -1   3  181.58   11.70
  15  -1  -3  176.28   10.80
 -15   1   3  183.68   11.90
 -15   1   3  191.88   11.70
 -15   1   3  194.58    8.90
  15   1  -3  170.88   10.70
  13  -1  -3  288.67   12.00
 -13  -1   3  297.17    9.80
  13  -1  -3  291.67   11.40
 -13  -1   3  298.87   10.40
 -13  -1   3  272.57   13.50
 -13  -1   3  293.47   13.70
 -13  -1   3  302.57   10.20
 -13   1   3  302.17    9.60
 -13   1   3  287.47   10.20
 -13   1   3  274.87   13.50
 -13   1   3  284.87   12.80
  13   1  -3  286.97   12.10
 -13   1   3  284.67   10.20
 -11  -1   3  149.29    8.60
  11  -1  -3  140.29    7.40
 -11  -1   3  135.09    6.10
 -11  -1   3  132.19    6.00
 -11  -1   3  144.29    6.20
  11  -1  -3  137.69    7.10
 -11  -1   3  127.39    8.80
 -11   1   3  145.89    8.00
 -11   1   3  137.39    6.10
 -11   1   3  137.39    6.30
  11   1  -3  134.59    7.50
 -11   1   3  124.29    8.80
  -9  -1   3  189.68    8.70
  -9  -1   3  184.28    6.50
   9  -1  -3  166.38    7.40
   9  -1  -3  172.78    7.30
  -9  -1   3  168.08    6.30
  -9  -1   3  171.78    8.90
  -9   1   3  182.18    8.90
  -9   1   3  172.68    6.70
  -9   1   3  188.98    8.00
  -9   1   3  184.48    6.60
   9   1  -3  181.38    7.60
  -9   1   3  175.28    6.40
   7  -1  -3   73.09    4.30
  -7  -1   3   73.99    3.60
  -7  -1   3   74.39    5.20
  -7  -1   3   72.89    4.90
   7  -1  -3   71.49    4.00
  -7  -1   3   74.59    3.50
  -7  -1   3   73.79    3.40
   7   1  -3   72.19    4.20
  -7   1   3   72.29    4.50
  -7   1   3   69.89    4.00
  -7   1   3   72.09    5.00
  -7   1   3   70.89    3.50
  -7   1   3   78.59    3.60
  -5  -1   3   34.90    2.20
  -5  -1   3   32.20    3.10
  -5  -1   3   36.10    3.30
  -5  -1   3   35.70    2.30
  -5  -1   3   37.60    2.20
   5  -1  -3   34.70    2.80
   5  -1  -3   34.50    2.30
  -5   1   3   36.50    2.70
  -5   1   3   33.10    2.20
   5   1  -3   34.90    2.60
  -5   1   3   29.80    2.20
  -5   1   3   36.80    3.20
  -3  -1   3 1542.25   32.60
  -3  -1   3 1538.25   33.60
   3   1  -3 1620.64   33.70
  -3   1   3 1547.75   33.20
  -3   1   3 1494.25   32.20
  -3   1   3 1483.55   33.70
  -3   1   3 1593.64   32.30
  -1   1   3   79.69    3.50
  -1   1   3   72.79    3.00
   1   1   3    0.30    0.80
   1   1   3   -0.40    0.90
   3  -1   3   21.10    2.00
   3  -1   3   19.40    2.40
   3   1   3   19.70    1.60
   3   1   3   19.60    2.30
   3   1   3   17.80    2.50
   5  -1   3   24.10    2.50
   5  -1   3   16.40    2.80
  -5  -1  -3   18.70    1.80
   5   1   3   20.30    2.10
   5   1   3   21.30    3.10
   5   1   3   18.20    1.80
   5   1   3   21.60    3.00
   5   1   3   23.20    2.20
   7  -1   3   48.00    3.80
   7  -1   3   49.40    4.60
   7  -1   3   47.20    4.80
   7   1   3   45.30    4.70
   7   1   3   55.59    3.40
   7   1   3   51.39    3.60
   7   1   3   51.49    5.00
   9  -1   3  144.39    8.20
   9  -1   3  145.59    6.50
   9  -1   3  134.99    7.90
   9   1   3  130.89    6.10
   9   1   3  139.79    8.30
   9   1   3  135.69    8.20
  11  -1   3   20.80    3.40
  11  -1   3   25.50    5.40
  11  -1   3   29.60    5.20
  11   1   3   25.80    3.70
  11   1   3   28.90    5.40
  11   1   3   25.80    5.40
  13  -1   3    1.20    4.90
  13  -1   3    5.90    4.70
  13   1   3    4.20    5.20
  13   1   3    5.70    3.20
  13   1   3    1.20    4.60
  15  -1   3  -10.00    5.20
  15  -1   3   -8.90    5.00
  15   1   3   -2.60    5.50
  15   1   3   -5.50    5.30
 -18  -2   3   53.59    8.60
 -18  -2   3   46.70    6.10
  18  -2  -3   46.80    7.90
 -18   2   3   50.99    6.40
  18   2  -3   56.29    8.20
  16  -2  -3   15.80    5.50
  16  -2  -3   27.30    5.50
 -16  -2   3   19.10    6.80
 -16  -2   3   18.80    4.30
 -16   2   3   17.30    7.70
  16   2  -3   16.40    5.60
 -16   2   3   21.40    4.40
  14  -2  -3   -1.80    3.70
 -14  -2   3    4.00    2.90
 -14  -2   3    1.60    4.90
  14  -2  -3    3.20    3.40
 -14  -2   3    5.00    4.60
 -14   2   3   -4.00    4.00
  14   2  -3    4.60    4.00
 -14   2   3    4.20    2.80
 -14   2   3   -0.20    4.30
 -12  -2   3   39.70    3.90
 -12  -2   3   31.60    3.70
 -12  -2   3   30.90    5.80
  12  -2  -3   38.10    4.80
 -12  -2   3   35.50    3.80
  12  -2  -3   38.50    5.10
 -12  -2   3   36.90    5.70
 -12   2   3   36.70    5.90
  12   2  -3   30.90    3.60
  12   2  -3   33.00    5.00
 -12   2   3   25.40    4.70
 -12   2   3   38.50    4.10
 -12   2   3   37.00    3.70
 -10  -2   3  229.08    8.20
 -10  -2   3  230.48    8.00
 -10  -2   3  235.58    8.00
 -10  -2   3  213.58   10.70
  10  -2  -3  229.48    9.10
  10  -2  -3  228.38    9.10
 -10  -2   3  233.28   10.50
 -10   2   3  230.58    9.30
 -10   2   3  242.28   10.80
  10   2  -3  236.78    9.30
 -10   2   3  237.08    8.70
 -10   2   3  238.98    8.10
 -10   2   3  231.38    7.80
  -8  -2   3  864.71   21.60
   8  -2  -3  913.31   21.50
  -8  -2   3  904.41   23.20
  -8  -2   3  920.21   20.90
  -8  -2   3  901.91   23.30
   8  -2  -3  879.51   22.10
  -8  -2   3  852.81   20.70
  -8   2   3  911.81   22.20
  -8   2   3  898.91   20.90
  -8   2   3  901.51   20.80
  -8   2   3  910.11   21.60
   8   2  -3  878.11   21.80
  -8   2   3  912.01   23.10
  -6  -2   3  386.16    9.70
  -6  -2   3  390.26   11.40
   6  -2  -3  383.06   10.80
  -6  -2   3  377.56   11.50
  -6  -2   3  371.16    9.60
   6  -2  -3  382.36    9.90
  -6   2   3  375.86    9.80
  -6   2   3  380.16    9.70
  -6   2   3  391.76   10.60
  -6   2   3  382.66   11.30
  -6   2   3  375.66   10.90
   6   2  -3  391.56   10.60
  -4  -2   3  203.78    7.00
   4  -2  -3  213.68    6.50
  -4  -2   3  206.38    6.80
  -4  -2   3  208.08    5.60
  -4  -2   3  202.18    5.40
   4  -2  -3  222.58    5.50
  -4   2   3  198.08    5.70
  -4   2   3  212.48    5.80
  -4   2   3  219.58    6.70
   4   2  -3  222.08    6.70
  -4   2   3  206.98    5.60
  -4   2   3  203.98    6.90
  -2  -2   3    0.40    0.90
  -2   2   3    0.80    1.10
  -2   2   3    1.30    0.70
  -2   2   3    1.90    0.80
  -2   2   3    0.10    1.00
  -2   2   3    0.30    0.70
   0   2   3    7.50    1.00
   0   2   3    7.40    1.40
   0   2   3    4.30    1.30
   2  -2   3  165.18    5.40
   2  -2   3  168.98    5.20
   2   2   3  172.28    5.40
   2   2   3  174.88    4.80
   2   2   3  165.58    6.10
   2   2   3  158.88    5.30
  -4  -2  -3    5.80    1.20
   4  -2   3   11.60    2.30
   4  -2   3    6.40    1.20
   4  -2   3    9.60    1.90
   4   2   3    7.50    2.10
   4   2   3    6.60    1.40
   4   2   3    8.00    1.20
   4   2   3    7.40    2.00
   6  -2   3   53.19    3.90
   6  -2   3   41.30    4.20
  -6  -2  -3   46.20    2.90
   6   2   3   44.10    4.60
   6   2   3   39.70    4.20
   6   2   3   42.70    3.20
   8  -2   3   44.20    4.10
   8  -2   3   43.30    5.00
   8  -2   3   41.50    4.90
   8   2   3   44.90    3.80
   8   2   3   53.19    5.50
   8   2   3   39.80    4.80
  10  -2   3   22.60    4.30
  10  -2   3   19.60    3.60
  10  -2   3   17.80    4.50
  10   2   3   16.80    4.50
  10   2   3   20.40    4.50
  10   2   3   23.00    3.30
  12  -2   3  140.99    9.90
  12  -2   3  143.99   10.50
  12  -2   3  132.79    8.60
  12   2   3  155.98   10.50
  12   2   3  133.09    7.50
  12   2   3  123.39    9.90
  14  -2   3  190.68   12.90
  14  -2   3  170.28   11.90
  14   2   3  168.18   12.10
  14   2   3  158.78   12.00
  19  -3  -3   16.00    5.20
  19  -3  -3    3.30    5.80
 -19  -3   3   14.40    7.00
 -19  -3   3    7.90    4.20
  19   3  -3   10.70    6.10
  19   3  -3    3.60    4.30
 -19   3   3   10.60    4.70
  17  -3  -3   23.00    5.40
 -17  -3   3   14.40    6.90
 -17  -3   3   14.40    4.40
  17  -3  -3    9.50    5.50
  17   3  -3   10.60    4.10
  17   3  -3   18.50    6.00
 -17   3   3   16.10    4.40
  15  -3  -3   76.89    8.00
 -15  -3   3   99.69    9.40
 -15  -3   3   86.69   10.30
  15  -3  -3   89.79    7.90
 -15  -3   3   85.39    6.70
 -15   3   3   99.69    6.80
 -15   3   3  102.79    9.90
  15   3  -3   92.89    8.70
 -15   3   3   94.19    9.50
 -13  -3   3   41.80    4.30
 -13  -3   3   44.20    4.60
 -13  -3   3   39.60    4.20
 -13  -3   3   42.90    6.50
 -13  -3   3   40.50    4.00
  13  -3  -3   42.90    5.30
  13  -3  -3   39.50    5.40
 -13  -3   3   35.20    6.60
 -13   3   3   39.30    6.40
  13   3  -3   44.50    5.70
 -13   3   3   37.50    4.30
 -13   3   3   47.40    6.10
 -11  -3   3  169.18   10.00
  11  -3  -3  174.38    8.30
 -11  -3   3  186.58    7.20
 -11  -3   3  190.58    7.60
 -11  -3   3  176.78    7.10
 -11  -3   3  172.58    7.00
  11  -3  -3  175.78    8.30
 -11  -3   3  169.38    9.90
  11   3  -3  166.88    8.40
  11   3  -3  173.48    7.00
 -11   3   3  183.08    7.00
 -11   3   3  174.88    8.40
 -11   3   3  175.78    9.90
 -11   3   3  171.58    7.20
 -11   3   3  170.08    7.90
   9  -3  -3   59.49    4.90
  -9  -3   3   63.69    4.40
  -9  -3   3   61.39    5.90
  -9  -3   3   66.89    6.50
  -9  -3   3   68.09    4.20
  -9  -3   3   61.29    4.10
   9  -3  -3   63.09    4.90
   9   3  -3   61.99    4.10
  -9   3   3   59.89    4.00
  -9   3   3   61.89    4.00
  -9   3   3   55.69    5.60
   9   3  -3   66.69    5.30
  -9   3   3   63.09    4.90
  -9   3   3   62.49    5.00
  -7  -3   3  744.43   19.90
   7  -3  -3  744.53   18.80
  -7  -3   3  730.63   17.50
   7  -3  -3  749.92   17.80
  -7  -3   3  771.52   19.60
  -7  -3   3  744.73   17.50
   7   3  -3  750.12   18.60
  -7   3   3  737.73   18.60
  -7   3   3  748.13   17.60
  -7   3   3  746.73   18.70
  -7   3   3  740.33   19.40
  -7   3   3  738.43   17.40
   5  -3  -3   23.10    2.50
  -5  -3   3   22.50    2.60
  -5  -3   3   23.20    2.00
   5  -3  -3   20.70    1.90
  -5  -3   3   19.70    1.80
  -5  -3   3   24.60    3.00
  -5  -3   3   24.30    2.70
  -5   3   3   20.00    1.90
  -5   3   3   21.80    1.90
  -5   3   3   22.20    2.60
  -5   3   3   20.50    2.00
  -5   3   3   16.10    2.30
  -3  -3   3  385.26   10.80
  -3  -3   3  397.46   10.30
  -3  -3   3  397.26   10.80
   3  -3  -3  407.16   10.10
  -3   3   3  392.96    9.50
  -3   3   3  372.16   10.70
  -3   3   3  401.26    9.60
  -3   3   3  393.96   10.70
   3   3  -3  413.96   10.10
  -3   3   3  399.36    9.40
  -1  -3   3   24.50    2.30
  -1  -3   3   23.70    2.00
  -1   3   3   25.20    2.10
  -1   3   3   24.20    1.70
  -1   3   3   22.10    1.60
  -1   3   3   23.30    1.60
  -1   3   3   25.20    2.40
  -1  -3  -3  526.35   11.70
   1  -3   3  506.55   12.70
   1   3   3  534.35   13.00
   1   3   3  512.95   13.20
   1   3   3  514.35   11.90
   1   3   3  511.55   12.00
   1   3   3  509.95   13.70
   1   3   3  513.05   11.80
   1   3   3  516.65   11.90
  -3  -3  -3    5.90    1.10
   3  -3   3    6.10    1.30
   3  -3   3    6.40    1.80
   3  -3   3    6.50    1.60
   3  -3   3    7.50    1.30
   3   3   3    8.00    1.40
   3   3   3    4.50    1.40
   3   3   3    7.90    1.40
   3   3   3    8.60    2.20
   3   3   3    6.40    1.20
   3   3   3    4.90    1.70
  -5  -3  -3    1.70    1.20
   5  -3   3    3.50    2.00
   5  -3   3    2.10    1.80
   5   3   3    4.50    2.20
   5   3   3    1.50    1.40
   5   3   3    2.40    2.10
   7  -3   3   12.00    2.80
  -7  -3  -3    8.80    1.90
   7  -3   3    8.10    2.70
   7   3   3    7.60    2.00
   7   3   3   10.20    3.00
   7   3   3   10.30    3.00
   9  -3   3    1.60    2.80
   9  -3   3    5.30    2.80
   9   3   3    2.80    3.10
   9   3   3   -1.90    1.80
   9   3   3    2.70    3.20
  11  -3   3   37.30    5.40
  11  -3   3   40.30    6.10
  11   3   3   42.50    6.20
  11   3   3   43.50    6.40
  11   3   3   31.80    4.20
  13  -3   3   18.50    5.30
  13  -3   3   13.80    6.00
  13   3   3   17.90    5.90
  13   3   3   13.70    5.60
  13   3   3   20.30    4.00
  15  -3   3   24.60    6.50
  15  -3   3   26.60    7.60
  15   3   3    4.50    6.40
  15   3   3   22.90    7.10
  18  -4  -3    0.00    5.30
  18  -4  -3    6.20    4.60
 -18  -4   3    2.40    3.50
 -18  -4   3    7.30    6.10
  18   4  -3    1.80    3.90
  18   4  -3    0.70    5.60
 -18   4   3   -7.00    3.30
 -16  -4   3   11.60    6.60
  16  -4  -3    8.80    4.90
 -16  -4   3    8.10    3.70
  16  -4  -3    6.50    5.20
  16   4  -3   15.50    5.70
 -16   4   3   13.90    4.00
  16   4  -3    6.40    3.80
  14  -4  -3   69.39    7.00
 -14  -4   3   65.79    8.50
  14  -4  -3   76.19    7.50
 -14  -4   3   79.39    6.10
 -14  -4   3   63.59    7.60
  14   4  -3   57.29    5.50
 -14   4   3   63.49    7.40
 -14   4   3   76.99    6.30
  14   4  -3   74.59    7.50
 -14   4   3   67.19    8.30
 -12  -4   3  201.08    8.00
  12  -4  -3  195.98    9.40
 -12  -4   3  193.28   11.00
  12  -4  -3  194.48    9.40
 -12  -4   3  201.18   11.80
 -12  -4   3  194.08    8.20
 -12  -4   3  201.58    8.50
 -12  -4   3  207.98    8.10
 -12   4   3  210.78    8.30
 -12   4   3  214.68    7.90
  12   4  -3  205.78    8.40
  12   4  -3  203.08    9.70
 -12   4   3  183.28   10.90
 -12   4   3  211.98    9.40
 -10  -4   3  161.78    6.60
 -10  -4   3  164.18    7.30
  10  -4  -3  159.78    7.50
 -10  -4   3  165.68    6.90
 -10  -4   3  150.18    6.40
 -10  -4   3  150.68    9.10
  10  -4  -3  150.18    7.50
 -10  -4   3  154.68    9.40
 -10   4   3  149.29    6.40
 -10   4   3  149.39    7.60
 -10   4   3  160.58    6.40
 -10   4   3  155.28    7.20
  10   4  -3  150.58    6.50
 -10   4   3  167.98    9.10
  10   4  -3  159.58    7.80
  -8  -4   3  699.73   18.30
  -8  -4   3  708.03   19.60
   8  -4  -3  707.23   18.70
   8  -4  -3  710.73   17.60
  -8  -4   3  718.93   20.30
  -8  -4   3  690.33   17.20
  -8  -4   3  720.33   17.20
   8   4  -3  715.23   17.00
  -8   4   3  707.53   19.30
  -8   4   3  718.63   18.70
   8   4  -3  684.33   18.40
  -8   4   3  703.03   18.00
  -8   4   3  693.43   17.20
  -8   4   3  706.23   17.10
   6  -4  -3  136.09    5.90
  -6  -4   3  134.89    4.80
  -6  -4   3  133.99    4.80
   6  -4  -3  138.79    4.80
  -6  -4   3  133.69    5.90
  -6  -4   3  129.19    6.30
  -6  -4   3  136.09    6.80
  -6   4   3  142.29    6.20
  -6   4   3  137.59    5.00
   6   4  -3  137.19    4.90
  -6   4   3  146.39    5.00
  -6   4   3  139.29    6.20
   6   4  -3  132.39    5.70
   6   4  -3  138.69    4.90
  -6   4   3  138.89    5.10
  -4  -4   3   93.99    4.90
   4  -4  -3  104.79    4.40
  -4  -4   3   95.89    3.40
  -4  -4   3   99.79    4.50
  -4  -4   3   94.39    4.60
  -4  -4   3   98.79    3.40
   4   4  -3  102.39    4.10
  -4   4   3   99.79    3.80
  -4   4   3   91.19    4.50
   4   4  -3   98.69    3.20
  -4   4   3   95.89    3.70
  -4   4   3   96.19    4.80
  -4   4   3   96.09    3.60
   4   4  -3   99.59    3.40
  -2  -4   3  835.12   19.70
  -2  -4   3  846.42   18.60
  -2  -4   3  794.72   19.40
   2  -4  -3  831.82   18.40
  -2   4   3  841.72   18.30
  -2   4   3  798.32   19.60
  -2   4   3  822.62   18.30
  -2   4   3  830.22   18.10
  -2   4   3  824.02   19.70
  -2   4   3  808.92   18.60
   0  -4   3  285.17    8.20
   0  -4  -3  280.77    8.30
   0  -4   3  281.57    8.30
   0  -4   3  286.37    7.90
   0  -4  -3  285.07    7.10
   0   4   3  269.57    8.60
   0   4   3  276.67    7.10
   0   4   3  284.47    7.30
   0   4   3  284.37    7.40
   0   4   3  281.87    7.30
   0   4   3  272.77    8.20
   0   4   3  284.97    7.10
   2  -4   3  644.84   16.10
   2  -4   3  649.43   15.40
   2  -4   3  651.23   15.70
  -2  -4  -3  666.83   15.80
  -2  -4  -3  658.23   14.90
   2   4   3  661.13   17.00
   2   4   3  642.94   15.10
   2   4   3  655.73   15.30
   2   4   3  635.64   16.50
   2   4   3  637.84   15.00
   2   4   3  660.63   14.90
  -4  -4  -3  385.26    9.70
   4  -4   3  364.46   10.80
   4  -4   3  372.16    9.60
   4  -4   3  354.96   11.20
   4   4   3  376.26    9.80
   4   4   3  377.86   11.80
   4   4   3  372.56    9.90
   4   4   3  380.76   10.80
   4   4   3  383.56   10.00
   4   4   3  379.36   10.20
   6  -4   3  373.36   12.20
  -6  -4  -3  397.36   10.40
   6  -4   3  370.66   11.40
   6   4   3  367.26   12.60
   6   4   3  380.56   11.90
   6   4   3  373.66   10.60
   6   4   3  374.46   10.60
   8  -4   3  108.59    6.40
   8  -4   3  107.89    7.00
   8   4   3  100.59    5.50
   8   4   3  110.19    7.00
   8   4   3  106.89    7.20
  10  -4   3   38.20    4.70
  10  -4   3   33.20    5.30
  10   4   3   27.80    5.30
  10   4   3   30.50    3.80
  10   4   3   39.10    5.70
  12  -4   3    0.30    4.40
  12  -4   3   -0.30    3.40
  12   4   3   -3.40    4.30
  12   4   3    0.00    2.90
  12   4   3   -2.70    4.50
  14  -4   3    3.10    5.80
  14  -4   3    1.00    4.50
  14   4   3   -3.10    5.10
  14   4   3    0.00    3.20
  14   4   3   -6.40    5.40
  14   4   3    0.60    3.60
 -17  -5   3   53.09    6.20
  17  -5  -3   35.40    7.20
 -17  -5   3   53.19    8.90
  17  -5  -3   40.20    6.80
  17   5  -3   48.20    6.10
  17   5  -3   53.19    8.10
 -17   5   3   51.69    6.10
  15  -5  -3  212.48   11.60
 -15  -5   3  182.08   11.80
  15  -5  -3  206.48   11.00
 -15  -5   3  181.08    9.20
 -15  -5   3  182.18   13.00
 -15   5   3  194.18   12.70
  15   5  -3  180.28   11.40
  15   5  -3  192.78    9.60
 -15   5   3  186.98    9.30
  13  -5  -3   89.59    7.30
 -13  -5   3   86.19    5.60
 -13  -5   3   90.09    8.10
 -13  -5   3   84.49    6.20
 -13  -5   3   83.79    5.90
 -13  -5   3   87.49    5.90
  13  -5  -3   92.89    7.20
 -13  -5   3   76.79    9.00
  13   5  -3   85.19    5.90
  13   5  -3   87.99    6.70
 -13   5   3   85.69    6.00
 -13   5   3   79.29    6.90
 -13   5   3   89.59    8.80
  13   5  -3   85.99    7.40
 -11  -5   3  213.98    8.20
 -11  -5   3  220.88   11.00
  11  -5  -3  211.48    9.60
  11  -5  -3  208.88    9.20
 -11  -5   3  214.48    8.50
 -11  -5   3  214.78    8.80
 -11  -5   3  218.68   12.00
 -11  -5   3  218.68    8.20
  11   5  -3  215.98    8.30
  11   5  -3  209.18    9.60
 -11   5   3  220.48   11.00
 -11   5   3  211.88    8.30
  11   5  -3  229.58    8.60
 -11   5   3  225.08    8.10
 -11   5   3  217.48    9.50
 -11   5   3  212.58    8.80
  -9  -5   3   46.70    5.90
   9  -5  -3   50.99    5.00
  -9  -5   3   51.09    4.50
  -9  -5   3   44.90    3.70
  -9  -5   3   49.80    4.70
  -9  -5   3   48.50    3.80
   9  -5  -3   54.49    4.70
  -9  -5   3   49.30    5.60
  -9   5   3   40.50    5.10
   9   5  -3   47.90    4.50
  -9   5   3   48.60    5.00
   9   5  -3   49.60    4.30
  -9   5   3   51.79    3.80
   9   5  -3   51.59    3.80
  -9   5   3   42.60    3.60
  -9   5   3   55.59    4.40
   7  -5  -3    2.60    1.80
  -7  -5   3    3.70    1.60
   7  -5  -3   -0.70    2.10
  -7  -5   3    5.00    1.70
  -7  -5   3    1.90    2.80
  -7  -5   3    1.40    1.80
  -7  -5   3    0.30    1.80
  -7  -5   3   -0.70    2.80
  -7   5   3    1.80    2.50
  -7   5   3    0.70    1.50
  -7   5   3    1.30    1.60
   7   5  -3   -1.00    1.90
   7   5  -3    1.70    1.80
   7   5  -3    2.80    1.00
  -7   5   3    4.00    1.70
  -7   5   3    2.00    2.40
   7   5  -3    2.50    1.40
  -5  -5   3  697.73   17.10
  -5  -5   3  683.63   15.70
  -5  -5   3  669.43   15.70
   5  -5  -3  674.93   17.10
  -5  -5   3  677.13   17.50
  -5  -5   3  684.93   17.30
  -5  -5   3  668.73   18.20
  -5   5   3  673.93   17.70
  -5   5   3  660.43   15.80
   5   5  -3  682.13   15.70
   5   5  -3  682.53   16.20
  -5   5   3  664.73   16.00
   5   5  -3  692.33   15.50
  -5   5   3  695.83   16.20
  -5   5   3  668.53   17.20
  -3  -5   3  213.78    7.40
  -3  -5   3  230.48    6.70
  -3  -5   3  227.88    5.90
   3  -5  -3  221.08    7.50
   3  -5  -3  227.58    6.80
  -3  -5   3  217.58    7.60
  -3  -5   3  219.08    7.70
   3   5  -3  224.38    6.30
  -3   5   3  230.08    6.50
  -3   5   3  212.88    7.30
  -3   5   3  219.98    6.40
  -3   5   3  217.08    6.30
  -3   5   3  220.98    6.50
  -3   5   3  221.18    7.70
   1  -5  -3  865.11   20.70
   1  -5  -3  875.41   19.00
  -1  -5   3  859.91   20.50
  -1  -5   3  860.31   20.70
  -1  -5   3  848.32   20.20
  -1   5   3  890.01   19.30
  -1   5   3  847.92   20.10
  -1   5   3  863.31   21.00
  -1   5   3  868.71   19.40
  -1   5   3  878.41   19.50
  -1   5   3  871.51   19.30
   1  -5   3   14.60    1.80
   1  -5   3   13.00    2.10
   1  -5   3   14.30    2.00
  -1  -5  -3   13.70    1.60
  -1  -5  -3   10.90    2.00
   1  -5   3   13.50    2.10
   1   5   3   14.30    1.80
   1   5   3   14.80    1.70
   1   5   3   11.20    1.60
   1   5   3   13.40    1.70
   1   5   3   16.60    1.60
   1   5   3   14.60    2.30
   1   5   3   17.00    2.50
   1   5   3   16.90    1.70
  -3  -5  -3    2.40    1.50
   3  -5   3   -0.60    1.40
   3  -5   3    0.30    1.40
   3  -5   3    1.20    1.40
   3  -5   3    0.80    1.60
  -3  -5  -3    0.80    1.00
   3   5   3    2.10    2.10
   3   5   3    0.30    1.20
   3   5   3    0.50    0.90
   3   5   3    1.50    1.60
   3   5   3   -1.40    1.20
   3   5   3    0.40    1.20
   5  -5   3   46.50    4.10
   5  -5   3   51.69    4.40
   5  -5   3   53.39    3.30
  -5  -5  -3   50.79    3.40
  -5  -5  -3   58.59    3.30
   5   5   3   55.89    3.60
   5   5   3   56.69    4.50
   5   5   3   48.30    4.90
   5   5   3   55.39    3.70
   7  -5   3   40.20    4.60
  -7  -5  -3   42.90    3.50
   7  -5   3   48.10    4.60
   7   5   3   44.60    4.80
   7   5   3   44.90    3.90
   7   5   3   37.90    4.70
   7   5   3   32.80    3.40
   9  -5   3  199.28    9.00
   9  -5   3  198.18    9.90
   9   5   3  181.18    7.80
   9   5   3  192.28    8.00
   9   5   3  207.78    9.80
   9   5   3  191.58   10.20
  11  -5   3   56.39    6.90
  11  -5   3   49.90    5.80
  11   5   3   51.79    6.80
  11   5   3   48.50    7.10
  11   5   3   46.30    5.00
  11   5   3   44.50    4.90
  13  -5   3   36.80    7.20
  13  -5   3   40.30    6.40
  13   5   3   44.40    5.30
  13   5   3   33.70    6.80
  13   5   3   40.30    7.40
  13   5   3   43.70    5.30
  15  -5   3   -7.90    4.30
  15  -5   3  -14.60    5.30
  15   5   3    5.50    3.80
  15   5   3   -8.10    6.30
  15   5   3    5.20    6.30
 -18  -6   3   51.39    6.20
 -18  -6   3   41.80    8.30
  18  -6  -3   42.80    7.90
  18  -6  -3   54.69    7.80
  18   6  -3   41.00    6.20
  18   6  -3   51.19    8.40
 -18   6   3   49.70    6.30
  16  -6  -3   15.50    5.10
  16  -6  -3    8.30    5.20
 -16  -6   3   11.80    4.40
 -16  -6   3   13.60    7.10
  16   6  -3   13.50    4.30
  16   6  -3   11.40    5.60
 -16   6   3   15.30    4.40
 -14  -6   3   18.00    6.60
  14  -6  -3    7.60    4.40
  14  -6  -3   13.90    4.30
 -14  -6   3   12.80    4.90
 -14  -6   3   16.10    3.80
  14   6  -3   21.50    5.40
  14   6  -3   18.70    3.80
 -14   6   3   10.30    3.70
 -14   6   3   10.70    5.30
 -12  -6   3    1.20    2.20
  12  -6  -3    6.50    3.60
 -12  -6   3    1.30    2.80
 -12  -6   3    5.40    3.80
 -12  -6   3    1.40    2.70
  12  -6  -3    5.90    3.30
 -12  -6   3   10.40    5.20
 -12  -6   3    6.20    2.50
  12   6  -3    2.80    2.40
 -12   6   3    2.30    3.10
 -12   6   3    2.60    4.30
 -12   6   3    6.20    2.60
  12   6  -3    7.50    3.60
  12   6  -3    2.60    3.10
 -12   6   3    7.50    3.40
 -10  -6   3    3.80    2.10
  10  -6  -3    3.20    2.70
 -10  -6   3    4.00    2.00
 -10  -6   3    2.70    4.10
  10  -6  -3    3.10    2.70
 -10  -6   3   -1.20    3.30
 -10  -6   3    1.20    2.50
 -10  -6   3    3.30    2.20
 -10   6   3    0.10    2.30
  10   6  -3    2.30    2.60
 -10   6   3    3.80    2.10
 -10   6   3   -0.70    3.50
 -10   6   3    7.00    3.10
  10   6  -3    4.40    1.90
 -10   6   3   -0.60    1.80
  10   6  -3    0.80    2.40
  -8  -6   3    0.70    2.20
  -8  -6   3   -1.50    3.50
  -8  -6   3   -0.40    1.60
  -8  -6   3   -1.50    3.10
  -8  -6   3   -1.00    1.60
   8  -6  -3    1.20    2.10
   8  -6  -3    2.90    2.60
  -8  -6   3    0.60    2.00
   8   6  -3   -0.90    2.10
   8   6  -3   -0.80    1.40
  -8   6   3   -1.30    1.50
   8   6  -3   -0.50    2.30
  -8   6   3    0.40    2.00
   8   6  -3    1.50    1.30
  -8   6   3    0.60    1.70
  -8   6   3   -0.90    2.80
  -8   6   3    0.40    1.70
  -8   6   3   -1.70    2.80
   6  -6  -3   66.59    4.80
  -6  -6   3   69.99    4.70
  -6  -6   3   70.09    6.10
  -6  -6   3   66.69    3.70
  -6  -6   3   73.79    5.50
  -6  -6   3   67.89    4.90
   6  -6  -3   72.79    3.60
  -6  -6   3   69.59    3.70
  -6   6   3   75.99    4.10
  -6   6   3   82.49    5.10
   6   6  -3   71.19    3.60
  -6   6   3   71.19    3.80
   6   6  -3   76.09    4.40
  -6   6   3   75.69    3.90
  -6   6   3   73.59    5.50
   6   6  -3   72.89    3.40
   4  -6  -3   29.90    3.20
   4  -6  -3   29.00    3.20
  -4  -6   3   30.50    2.40
  -4  -6   3   33.40    3.40
  -4  -6   3   34.00    3.30
  -4  -6   3   37.80    4.20
  -4  -6   3   29.00    2.30
  -4  -6   3   31.10    3.30
  -4   6   3   32.30    3.70
  -4   6   3   31.80    2.50
  -4   6   3   34.30    2.60
   4   6  -3   30.40    2.20
   4   6  -3   29.80    2.00
  -4   6   3   33.50    2.70
  -4   6   3   28.50    3.00
  -4   6   3   34.50    2.80
   2  -6  -3  259.27    8.60
  -2  -6   3  259.97    6.80
   2  -6  -3  272.07    7.50
  -2  -6   3  264.47    8.50
  -2  -6   3  251.77    6.60
  -2  -6   3  259.67    8.70
  -2  -6   3  250.07    8.40
  -2   6   3  253.57    7.40
  -2   6   3  272.67    7.30
  -2   6   3  260.67    7.40
  -2   6   3  242.78    8.60
  -2   6   3  253.87    8.30
  -2   6   3  248.78    7.80
   0  -6  -3  104.29    5.20
   0  -6   3  100.09    4.40
   0  -6   3  107.29    5.20
   0  -6   3  102.89    5.00
   0  -6  -3  108.99    4.00
   0   6   3  106.69    4.10
   0   6   3  108.89    5.40
   0   6   3   98.69    4.20
   0   6   3   97.39    4.10
   0   6   3  103.79    4.20
   0   6   3  106.39    5.10
   2  -6   3   87.29    4.80
  -2  -6  -3   84.59    4.80
  -2  -6  -3   88.79    3.80
   2  -6   3   93.09    4.70
   2  -6   3   91.19    4.80
   2  -6   3   86.49    3.50
   2   6   3   88.09    3.90
   2   6   3   87.89    5.20
   2   6   3   79.69    3.80
   2   6   3   88.89    4.00
   2   6   3   89.09    4.00
   2   6   3   94.99    5.20
  -4  -6  -3   25.60    2.50
   4  -6   3   30.10    3.60
   4  -6   3   31.30    3.00
   4  -6   3   34.30    3.20
  -4  -6  -3   31.80    3.20
   4   6   3   26.00    2.80
   4   6   3   30.50    3.90
   4   6   3   35.00    3.20
   4   6   3   29.00    3.80
   4   6   3   33.90    3.40
  -6  -6  -3  127.89    5.20
   6  -6   3  127.59    6.90
  -6  -6  -3  131.19    5.40
   6  -6   3  130.69    6.60
   6   6   3  132.09    5.80
   6   6   3  129.79    6.60
   6   6   3  123.29    5.60
   6   6   3  134.79    7.00
   6   6   3  128.39    7.50
   8  -6   3  125.19    7.30
   8  -6   3  125.59    7.60
   8   6   3  119.19    7.40
   8   6   3  122.49    6.20
   8   6   3  129.79    8.30
   8   6   3  124.29    6.30
  10  -6   3   59.39    6.70
  10  -6   3   52.99    5.80
  10   6   3   66.79    5.70
  10   6   3   58.39    5.50
  10   6   3   64.19    7.40
  10   6   3   61.89    6.80
  12  -6   3   93.19    8.10
  12  -6   3   40.10    7.10
  12  -6   3   53.79    6.70
  12   6   3   52.69    5.70
  12   6   3   58.09    7.50
  12   6   3   55.99    5.80
  12   6   3   54.79    7.90
  14  -6   3   88.39    9.30
  14  -6   3   78.29    9.80
  14   6   3   84.39    7.30
  14   6   3   76.09    9.90
  14   6   3   74.99    7.10
  14   6   3   92.59    9.90
  17  -7  -3    6.00    5.90
  17  -7  -3   11.70    4.90
 -17  -7   3    1.90    3.90
 -17  -7   3   11.90    6.70
  17   7  -3   18.50    6.20
  17   7  -3    4.10    4.30
  17   7  -3    4.80    3.60
 -17   7   3    6.30    4.10
 -15  -7   3   20.50    7.30
  15  -7  -3    7.80    5.00
 -15  -7   3    1.20    3.40
  15  -7  -3    3.80    4.20
  15   7  -3    7.40    5.20
 -15   7   3    2.10    4.90
  15   7  -3    4.70    3.00
  15   7  -3    1.90    3.50
 -15   7   3   -2.80    3.20
  13  -7  -3   53.39    6.20
  13  -7  -3   48.30    6.00
 -13  -7   3   60.19    7.00
 -13  -7   3   50.29    5.10
 -13  -7   3   51.99    8.10
 -13  -7   3   52.89    5.70
 -13  -7   3   58.99    5.70
 -13  -7   3   51.99    6.00
 -13   7   3   65.29    5.70
 -13   7   3   47.30    6.80
  13   7  -3   53.09    5.10
  13   7  -3   48.50    5.40
  13   7  -3   53.59    5.30
  13   7  -3   46.70    6.20
 -11  -7   3    0.20    4.50
  11  -7  -3    6.00    3.20
  11  -7  -3    3.60    3.10
 -11  -7   3    9.10    3.20
 -11  -7   3    6.60    2.40
 -11  -7   3    4.50    2.80
 -11  -7   3    0.90    2.20
 -11  -7   3    7.50    3.80
  11   7  -3    2.30    3.00
  11   7  -3    6.80    3.10
 -11   7   3    6.80    2.70
 -11   7   3   -0.90    3.70
 -11   7   3    3.10    2.70
  11   7  -3    5.20    2.10
  11   7  -3    8.10    2.60
 -11   7   3    9.80    3.90
  -9  -7   3  443.86   12.80
  -9  -7   3  466.75   12.90
  -9  -7   3  454.85   15.00
   9  -7  -3  456.35   14.80
   9  -7  -3  482.65   13.40
  -9  -7   3  450.15   14.00
  -9  -7   3  459.75   14.60
  -9  -7   3  428.86   16.80
   9   7  -3  444.86   14.20
  -9   7   3  465.85   12.70
  -9   7   3  440.96   12.90
   9   7  -3  433.26   12.70
  -9   7   3  448.56   14.80
   9   7  -3  462.25   12.60
  -9   7   3  456.65   13.00
  -9   7   3  460.65   15.00
   9   7  -3  457.45   13.50
  -7  -7   3  336.57   11.40
   7  -7  -3  348.17    9.60
  -7  -7   3  329.07   11.00
   7  -7  -3  330.67   11.40
  -7  -7   3  324.87   13.10
  -7  -7   3  317.47    9.40
  -7  -7   3  311.97   11.30
  -7  -7   3  321.77    9.60
   7   7  -3  313.67    9.10
  -7   7   3  313.97   11.60
  -7   7   3  321.27   11.10
  -7   7   3  315.07    9.60
  -7   7   3  312.27    9.80
  -7   7   3  309.17    9.40
   7   7  -3  319.47   10.20
   7   7  -3  304.87    9.30
  -5  -7   3 2061.49   47.50
  -5  -7   3 2133.79   45.20
  -5  -7   3 2175.88   46.40
   5  -7  -3 2121.79   47.00
   5  -7  -3 2115.19   47.00
  -5  -7   3 2083.49   45.20
  -5  -7   3 2117.09   48.70
  -5  -7   3 2117.69   47.20
  -5   7   3 2122.99   45.30
   5   7  -3 2116.69   46.10
   5   7  -3 2148.39   45.10
  -5   7   3 2134.39   47.80
   5   7  -3 2147.79   44.80
  -5   7   3 2110.39   45.60
  -5   7   3 2124.09   46.70
  -5   7   3 2083.49   45.20
  -5   7   3 2092.69   45.70
   3  -7  -3  576.54   14.80
   3  -7  -3  571.34   15.60
  -3  -7   3  581.54   15.70
  -3  -7   3  604.14   13.60
  -3  -7   3  569.04   16.00
  -3  -7   3  561.74   13.60
  -3  -7   3  568.94   13.60
  -3  -7   3  560.84   15.90
   3   7  -3  574.94   13.50
  -3   7   3  586.84   14.40
  -3   7   3  579.54   15.10
  -3   7   3  572.24   14.20
   3   7  -3  594.74   13.30
  -3   7   3  577.54   14.10
  -3   7   3  562.44   16.00
  -3   7   3  578.24   14.60
  -1  -7   3 1778.72   37.00
   1  -7  -3 1785.32   37.30
  -1  -7   3 1713.43   39.20
  -1  -7   3 1732.63   38.70
   1  -7  -3 1815.62   39.70
  -1  -7   3 1738.03   39.60
  -1  -7   3 1717.53   36.80
   1   7  -3 1786.12   36.80
  -1   7   3 1749.53   37.90
  -1   7   3 1729.23   37.60
  -1   7   3 1717.73   39.50
   1   7  -3 1727.73   36.70
  -1   7   3 1685.03   37.70
  -1   7   3 1775.12   38.80
  -1  -7  -3   85.69    5.20
  -1  -7  -3   85.39    3.90
   1  -7   3   87.39    4.90
   1  -7   3   92.99    4.90
   1  -7   3   87.09    4.00
   1  -7   3   91.19    5.20
   1   7   3   90.59    5.30
   1   7   3   87.19    3.30
   1   7   3   88.39    4.10
  -1   7  -3   90.39    3.20
   1   7   3   87.89    4.20
   1   7   3   84.99    4.10
   1   7   3   95.49    5.40
   1   7   3   86.89    4.10
   3  -7   3  154.48    5.00
  -3  -7  -3  154.48    6.80
   3  -7   3  154.48    6.80
   3  -7   3  157.48    6.50
  -3  -7  -3  160.38    5.70
   3  -7   3  162.08    6.70
   3   7   3  164.08    7.30
   3   7   3  151.18    7.40
   3   7   3  142.49    5.70
   3   7   3  151.48    5.70
   3   7   3  157.08    6.00
   3   7   3  158.18    5.90
  -3   7  -3  160.58    4.90
   5  -7   3  131.29    5.80
  -5  -7  -3  143.89    6.10
   5  -7   3  137.39    6.70
   5  -7   3  129.29    5.50
  -5  -7  -3  135.99    5.60
   5  -7   3  141.79    7.00
   5   7   3  135.69    6.30
   5   7   3  138.19    5.90
   5   7   3  128.69    5.70
   5   7   3  140.89    5.70
   5   7   3  128.89    6.90
   5   7   3  130.89    7.60
   7  -7   3    7.80    3.10
   7  -7   3    1.90    2.30
  -7  -7  -3    6.90    2.10
   7   7   3    6.30    2.50
   7   7   3   10.90    2.60
   7   7   3    2.70    3.20
   7   7   3   10.00    2.40
   7   7   3    9.10    3.20
   9  -7   3  168.08    9.10
   9  -7   3  166.48    9.60
   9   7   3  162.88    8.80
   9   7   3  163.18    9.10
   9   7   3  161.68    7.60
   9   7   3  164.38    7.80
   9   7   3  172.48   10.40
  11  -7   3   72.89    7.40
  11  -7   3   66.39    7.90
  11   7   3   72.49    7.80
  11   7   3   66.79    6.10
  11   7   3   74.19    8.50
  11   7   3   69.39    6.10
  13  -7   3  255.77   13.10
  13  -7   3  235.78   13.90
  13  -7   3  261.07   14.60
  13   7   3  261.07   13.70
  13   7   3  238.88   11.00
  13   7   3  233.58   14.40
  13   7   3  237.28   11.20
  13   7   3  234.38   12.10
 -18  -8   3   -6.00    3.70
 -18  -8   3    7.80    6.70
  18  -8  -3  -13.90    7.10
  18  -8  -3    2.20    5.10
  18   8  -3   -1.80    3.20
  18   8  -3   -3.10    4.10
  18   8  -3   -2.10    5.50
 -16  -8   3   49.10    9.00
  16  -8  -3   50.29    7.40
 -16  -8   3   39.70    5.80
  16  -8  -3   45.80    6.90
 -16   8   3   38.10    5.60
  16   8  -3   49.70    7.80
  16   8  -3   39.90    5.10
  16   8  -3   36.00    5.70
  14  -8  -3   89.19    8.30
 -14  -8   3   96.79   11.10
 -14  -8   3   98.59    7.20
  14  -8  -3  103.09    8.90
 -14   8   3   93.89    9.60
  14   8  -3   94.09    8.80
 -14   8   3   93.59    6.90
  14   8  -3   79.79    6.20
  14   8  -3   93.99    7.10
  12  -8  -3  153.58    8.70
 -12  -8   3  156.48   11.70
  12  -8  -3  147.89    9.10
 -12  -8   3  163.08    9.70
 -12  -8   3  163.68    7.90
 -12  -8   3  150.18    8.40
 -12  -8   3  137.79    8.60
 -12  -8   3  146.89    7.40
 -12   8   3  158.68    9.40
  12   8  -3  161.28    8.50
  12   8  -3  153.48    7.20
  12   8  -3  152.48    9.00
  12   8  -3  154.08    7.70
 -12   8   3  152.78    7.60
 -12   8   3  157.68   10.30
 -10  -8   3  222.98   10.00
  10  -8  -3  228.68    9.20
 -10  -8   3  218.78    9.60
 -10  -8   3  237.58   10.50
 -10  -8   3  226.28   12.50
 -10  -8   3  229.88    8.50
  10  -8  -3  221.58   10.30
 -10  -8   3  220.98    8.50
  10   8  -3  204.28    9.70
 -10   8   3  225.08    8.20
  10   8  -3  234.48    8.30
  10   8  -3  223.38    9.30
 -10   8   3  210.88   10.50
 -10   8   3  223.78    8.30
 -10   8   3  216.38    8.60
  10   8  -3  207.58    8.30
 -10   8   3  220.88   10.70
  -8  -8   3  197.98    7.40
   8  -8  -3  213.78    7.60
   8  -8  -3  198.48    9.10
  -8  -8   3  198.88   11.00
  -8  -8   3  206.18    7.50
  -8  -8   3  207.58    9.30
  -8  -8   3  200.18    8.90
  -8  -8   3  206.18    8.80
  -8   8   3  208.48    7.70
   8   8  -3  206.48    8.40
   8   8  -3  204.28    7.10
  -8   8   3  206.58    9.10
  -8   8   3  207.88    9.50
  -8   8   3  203.28    7.70
   8   8  -3  189.38    7.20
  -8   8   3  204.68    7.40
   6  -8  -3  438.16   13.70
  -6  -8   3  441.16   12.90
  -6  -8   3  442.46   11.70
  -6  -8   3  417.86   11.60
  -6  -8   3  403.36   13.40
   6  -8  -3  438.76   13.20
   6  -8  -3  443.16   11.20
  -6  -8   3  409.16   15.20
  -6  -8   3  443.46   14.10
  -6   8   3  421.86   11.70
  -6   8   3  445.56   13.20
  -6   8   3  428.56   12.10
  -6   8   3  415.76   11.90
  -6   8   3  432.96   14.20
   6   8  -3  434.56   11.30
   6   8  -3  444.36   12.80
   6   8  -3  430.56   11.60
   4  -8  -3   59.09    4.80
  -4  -8   3   62.89    4.90
  -4  -8   3   61.09    5.90
   4  -8  -3   62.89    4.70
  -4  -8   3   61.79    3.30
  -4  -8   3   68.79    3.50
  -4  -8   3   64.89    5.30
  -4   8   3   71.69    5.70
  -4   8   3   57.09    4.30
  -4   8   3   69.29    3.90
   4   8  -3   65.29    4.70
   4   8  -3   65.69    3.40
  -4   8   3   64.89    3.80
  -4   8   3   63.29    3.90
  -4   8   3   64.89    4.20
   4   8  -3   72.09    3.20
   2  -8  -3  270.47    9.70
  -2  -8   3  249.38    9.40
  -2  -8   3  257.57    7.30
  -2  -8   3  262.87    9.70
   2  -8  -3  260.87    8.20
  -2  -8   3  257.77    7.40
  -2  -8   3  247.48    9.20
  -2  -8   3  265.17    7.30
   2   8  -3  274.37    7.00
  -2   8   3  268.67    8.10
  -2   8   3  260.47    8.10
  -2   8   3  276.27    9.80
  -2   8   3  249.78    7.70
   2   8  -3  267.17    7.20
  -2   8   3  255.97    8.60
   2   8  -3  265.47    7.30
  -2   8   3  257.87    8.70
   0  -8  -3  810.52   21.80
   0  -8  -3  856.51   19.60
   0  -8   3  848.72   20.30
   0  -8   3  816.22   21.00
   0  -8   3  796.12   20.70
   0  -8   3  838.82   21.50
   0  -8  -3  832.92   21.70
   0  -8   3  850.51   18.70
   0  -8   3  830.12   18.80
   0  -8   3  857.51   18.80
   0   8   3  838.82   19.50
   0   8   3  832.82   19.90
   0   8   3  843.62   21.60
   0   8  -3  830.82   18.60
   0   8   3  841.42   19.80
   0   8   3  802.32   20.90
   0   8   3  804.12   19.70
  -2  -8  -3  459.65   14.70
   2  -8   3  496.95   14.40
   2  -8   3  504.25   14.10
  -2  -8  -3  476.45   14.60
   2  -8   3  485.35   12.00
   2  -8   3  506.85   14.40
  -2  -8  -3  490.65   12.90
   2   8   3  480.15   14.70
   2   8   3  511.95   13.20
  -2   8  -3  518.75   12.00
   2   8   3  518.65   13.10
   2   8   3  514.05   14.90
   2   8   3  499.85   13.30
   2   8   3  498.05   12.20
   2   8   3  490.65   13.10
  -4  -8  -3  562.74   14.60
   4  -8   3  558.44   16.10
  -4  -8  -3  573.54   15.90
   4  -8   3  556.24   15.10
   4  -8   3  563.04   15.50
   4   8   3  576.14   14.70
   4   8   3  583.24   16.70
   4   8   3  558.64   15.00
   4   8   3  554.94   16.90
   4   8   3  549.85   14.60
   4   8   3  561.94   14.90
   6  -8   3  420.36   13.60
   6  -8   3  391.36   13.60
  -6  -8  -3  419.46   12.00
  -6  -8  -3  421.36   12.40
   6   8   3  421.36   12.80
   6   8   3  408.86   12.30
   6   8   3  412.26   14.00
   6   8   3  399.66   12.20
   6   8   3  407.46   12.10
   6   8   3  393.56   14.40
   8  -8   3   95.09    7.10
   8  -8   3   91.69    7.10
   8   8   3   99.99    8.30
   8   8   3   97.39    6.00
   8   8   3  101.89    6.10
   8   8   3   91.79    6.80
   8   8   3  111.19    7.20
  10  -8   3   32.00    5.60
  10  -8   3   31.60    5.60
  10   8   3   25.40    4.80
  10   8   3   34.00    4.50
  10   8   3   32.30    4.50
  10   8   3   37.50    6.10
  10   8   3   35.20    6.40
  12  -8   3   -1.20    4.10
  12  -8   3    4.60    5.10
  12   8   3    4.00    5.00
  12   8   3    4.40    5.50
  12   8   3    6.40    3.70
  12   8   3    3.90    3.10
  12   8   3    9.10    3.80
  14  -8   3   -2.50    6.00
  14  -8   3   15.00    5.10
  14   8   3    0.60    3.30
  14   8   3   12.70    5.70
  14   8   3   -6.70    6.20
  14   8   3    7.90    4.10
 -17  -9   3   21.00    5.20
 -17  -9   3   38.60    8.70
  17  -9  -3   33.80    6.60
  17   9  -3   37.50    6.30
 -17   9   3   28.70    5.70
  17   9  -3   18.70    4.40
  17   9  -3   32.80    7.10
  15  -9  -3   21.20    6.00
 -15  -9   3   16.20    4.20
 -15  -9   3   31.80    8.10
  15  -9  -3   14.10    5.40
 -15   9   3   25.70    4.70
  15   9  -3   28.10    6.30
 -15   9   3   29.30    6.50
  15   9  -3   19.00    4.20
  15   9  -3   24.70    5.00
  13  -9  -3   68.49    7.60
 -13  -9   3   60.89    6.60
 -13  -9   3   72.09    7.20
 -13  -9   3   80.49    6.40
  13  -9  -3   71.29    7.30
 -13  -9   3   81.39   10.10
  13   9  -3   73.69    6.90
 -13   9   3   89.29    8.60
 -13   9   3   81.29    6.60
  13   9  -3   80.99    8.00
 -13   9   3   70.49    8.20
  13   9  -3   81.19    6.60
  13   9  -3   76.29    5.80
  11  -9  -3   39.10    4.90
 -11  -9   3   27.10    3.70
 -11  -9   3   32.30    5.10
 -11  -9   3   33.10    4.00
 -11  -9   3   26.70    6.40
 -11  -9   3   28.20    4.70
  11  -9  -3   38.70    5.70
 -11  -9   3   39.80    5.30
  11   9  -3   28.60    4.50
  11   9  -3   32.80    3.70
  11   9  -3   32.50    4.10
 -11   9   3   33.50    5.70
 -11   9   3   37.80    4.40
 -11   9   3   38.20    5.80
  11   9  -3   41.00    5.50
  -9  -9   3   20.60    4.00
  -9  -9   3   20.00    4.20
   9  -9  -3   10.50    2.90
  -9  -9   3   21.30    5.60
  -9  -9   3   14.50    2.80
  -9  -9   3   14.80    3.60
  -9  -9   3    9.40    2.60
   9  -9  -3    8.10    3.60
  -9   9   3    9.10    2.70
  -9   9   3    9.60    3.80
   9   9  -3   10.80    3.40
  -9   9   3   11.90    4.10
  -9   9   3   15.70    2.80
  -9   9   3   16.30    2.80
   9   9  -3   10.90    2.20
  -9   9   3   14.30    3.00
   9   9  -3   13.80    2.70
   7  -9  -3  158.38    8.30
  -7  -9   3  169.48    8.20
  -7  -9   3  179.88    7.60
  -7  -9   3  166.78    6.50
  -7  -9   3  162.78    6.60
   7  -9  -3  184.48    6.50
  -7  -9   3  174.08   10.20
   7  -9  -3  169.58    7.70
  -7  -9   3  178.28    8.70
   7   9  -3  162.18    7.60
  -7   9   3  174.68    6.60
  -7   9   3  159.78    6.70
  -7   9   3  171.38    8.00
  -7   9   3  157.68    8.70
   7   9  -3  164.18    6.10
  -7   9   3  165.38    6.90
   7   9  -3  163.58    6.50
  -5  -9   3   66.29    6.80
   5  -9  -3   68.39    5.40
   5  -9  -3   61.99    5.10
  -5  -9   3   72.99    5.90
  -5  -9   3   72.49    3.90
  -5  -9   3   69.69    5.50
  -5  -9   3   71.39    4.00
  -5   9   3   66.49    4.90
  -5   9   3   63.49    4.00
  -5   9   3   65.49    4.20
  -5   9   3   62.79    5.90
   5   9  -3   75.59    3.60
   5   9  -3   66.89    3.80
  -5   9   3   66.39    4.20
  -5   9   3   70.29    4.50
   5   9  -3   71.59    5.10
   3  -9  -3  215.88    9.00
  -3  -9   3  221.48    6.80
  -3  -9   3  221.38    9.40
  -3  -9   3  219.08    8.90
  -3  -9   3  216.88    6.90
   3  -9  -3  207.28    8.10
  -3  -9   3  221.28    9.60
  -3   9   3  215.18    8.10
  -3   9   3  227.98    7.60
   3   9  -3  221.78    6.80
  -3   9   3  196.58    7.20
  -3   9   3  213.58    9.20
   3   9  -3  222.48    6.70
  -3   9   3  210.38    7.20
  -3   9   3  212.68    7.80
   3   9  -3  226.18    6.50
  -1  -9   3   -0.30    1.10
  -1  -9   3    2.30    2.20
  -1  -9   3   -1.10    2.20
  -1  -9   3    0.80    1.10
   1  -9  -3    2.10    2.50
  -1  -9   3    1.40    2.50
   1  -9  -3   -0.30    2.10
   1  -9  -3    1.30    1.50
  -1   9   3    1.30    1.50
  -1   9   3    3.50    2.40
  -1   9   3    0.20    1.40
  -1   9   3   -0.30    1.60
  -1   9   3   -0.10    1.40
   1   9  -3    0.20    1.10
  -1   9   3    1.00    2.30
   1   9  -3    1.40    1.10
  -1  -9  -3   92.89    4.50
   1  -9   3   96.29    6.10
   1  -9   3   96.89    4.10
   1  -9   3   92.39    5.90
  -1  -9  -3   88.79    6.30
   1  -9   3   99.29    5.50
  -1  -9  -3   95.89    6.60
   1  -9   3  102.19    4.80
   1   9   3   98.19    4.70
   1   9   3  101.29    4.80
   1   9   3   96.79    6.20
   1   9   3   94.49    4.90
   1   9   3  102.69    6.30
   1   9   3  104.49    4.90
  -1   9  -3  103.99    3.90
  -3  -9  -3  194.18    8.80
  -3  -9  -3  208.18    7.20
   3  -9   3  204.48    8.40
   3  -9   3  200.08    8.40
  -3  -9  -3  189.88    8.70
   3  -9   3  192.98    8.00
   3   9   3  193.48    7.20
  -3   9  -3  201.28    6.30
   3   9   3  198.78    8.70
   3   9   3  203.98    9.10
   3   9   3  193.98    7.40
   3   9   3  202.58    7.20
   3   9   3  197.38    7.30
   3   9   3  209.58    6.80
   5  -9   3   30.70    4.00
   5  -9   3   21.40    3.20
  -5  -9  -3   25.10    3.70
  -5  -9  -3   24.60    3.10
   5  -9   3   14.50    3.20
   5  -9   3   21.60    3.20
   5   9   3   26.70    3.20
   5   9   3   19.80    3.80
   5   9   3   23.00    4.40
   5   9   3   23.90    3.20
   5   9   3   27.50    3.50
   5   9   3   23.80    3.30
  -7  -9  -3  110.99    6.00
   7  -9   3   96.69    7.00
  -7  -9  -3  106.59    5.80
   7  -9   3  101.19    7.20
   7   9   3   97.49    5.70
   7   9   3  108.69    5.90
   7   9   3   92.59    5.90
   7   9   3   94.59    8.20
   7   9   3   97.89    6.90
   7   9   3   91.99    6.30
   9  -9   3    3.90    3.80
   9  -9   3    4.10    3.50
   9   9   3    5.70    3.30
   9   9   3    1.00    2.60
   9   9   3    1.30    2.30
   9   9   3    1.50    4.50
   9   9   3    1.30    2.70
   9   9   3    1.20    3.40
  11  -9   3   66.89    7.20
  11  -9   3   58.79    7.60
  11   9   3   71.99    9.30
  11   9   3   72.19    6.50
  11   9   3   51.19    5.40
  11   9   3   56.29    6.80
  11   9   3   52.39    5.70
  11   9   3   68.79    7.50
  13  -9   3    6.00    5.40
  13  -9   3   12.70    6.30
  13   9   3    4.20    3.80
  13   9   3   10.00    4.30
  13   9   3   15.00    5.60
  13   9   3    3.70    6.70
  13   9   3   11.20    4.40
 -16 -10   3   42.30    5.60
  16 -10  -3   43.30    7.20
 -16 -10   3   44.20    9.10
  16  10  -3   41.20    6.10
  16  10  -3   37.10    5.10
  16  10  -3   56.39    8.30
 -16  10   3   42.70    6.10
 -14 -10   3   -0.40    3.10
 -14 -10   3    2.50    6.00
  14 -10  -3    4.70    4.50
 -14  10   3    6.60    3.40
  14  10  -3    8.20    5.00
  14  10  -3    0.20    3.40
  14  10  -3    1.10    2.80
  12 -10  -3  142.19    9.70
 -12 -10   3  129.19    7.30
 -12 -10   3  134.69    7.70
 -12 -10   3  132.79   11.90
 -12 -10   3  122.09    8.90
 -12 -10   3  140.29    9.20
  12 -10  -3  149.49    8.80
  12  10  -3  139.89    9.40
  12  10  -3  147.29    9.00
 -12  10   3  131.39    7.60
  12  10  -3  135.59    7.10
 -12  10   3  129.39   10.00
 -12  10   3  145.89   10.00
  12  10  -3  138.89    7.80
 -10 -10   3  122.69    8.20
 -10 -10   3  109.09    6.10
 -10 -10   3  115.09   10.20
 -10 -10   3  115.09    6.40
  10 -10  -3  112.79    8.10
  10 -10  -3  117.49    7.00
 -10 -10   3   94.49    7.90
 -10  10   3  111.19    8.40
  10  10  -3  109.69    6.30
 -10  10   3  109.49    6.40
  10  10  -3  103.29    7.30
 -10  10   3  115.69    6.60
 -10  10   3  117.39    8.70
  10  10  -3  106.19    5.80
  -8 -10   3  119.19    8.10
   8 -10  -3  124.49    8.00
  -8 -10   3  120.89    6.10
  -8 -10   3  124.19    9.70
   8 -10  -3  123.29    6.90
  -8 -10   3  140.09    7.90
   8 -10  -3  135.99    6.20
  -8 -10   3  123.69    6.10
   8  10  -3  123.59    6.00
  -8  10   3  122.09    5.90
   8  10  -3  121.29    7.20
  -8  10   3  123.59    7.60
  -8  10   3  120.09    6.20
  -8  10   3  122.39    6.40
   8  10  -3  127.19    5.60
  -8  10   3  118.39    8.30
   6 -10  -3   12.60    3.40
   6 -10  -3   11.90    2.20
  -6 -10   3   14.30    2.40
  -6 -10   3   15.00    3.40
  -6 -10   3   14.70    4.40
  -6 -10   3   12.90    3.70
   6 -10  -3   11.00    2.90
  -6 -10   3   16.70    2.50
  -6  10   3   15.10    2.70
  -6  10   3   15.20    2.70
   6  10  -3   15.70    2.30
   6  10  -3   14.20    3.10
   6  10  -3   16.30    2.50
  -6  10   3   11.50    3.10
  -6  10   3   17.90    2.70
  -6  10   3   10.50    4.00
  -4 -10   3    1.40    1.40
  -4 -10   3   -1.60    1.30
  -4 -10   3    2.80    2.70
  -4 -10   3    3.40    2.40
   4 -10  -3   -2.20    1.90
  -4 -10   3    3.20    3.10
   4 -10  -3    0.60    2.30
  -4  10   3    1.70    1.70
  -4  10   3    3.30    1.90
   4  10  -3    1.30    1.20
  -4  10   3    0.70    1.80
   4  10  -3    1.70    1.40
  -4  10   3    1.10    1.70
  -4  10   3    4.60    2.90
  -4  10   3    4.70    2.20
   2 -10  -3   93.59    6.50
  -2 -10   3   91.69    4.20
  -2 -10   3   86.39    6.00
  -2 -10   3   98.79    4.40
   2 -10  -3   83.29    5.20
  -2 -10   3   91.79    6.40
   2 -10  -3   89.29    6.30
  -2 -10   3   97.79    6.20
  -2  10   3  100.69    5.00
  -2  10   3   94.59    5.80
   2  10  -3   99.19    4.20
  -2  10   3   89.69    6.40
  -2  10   3   91.39    5.10
  -2  10   3   91.89    4.70
   2  10  -3   99.29    4.30
   2  10  -3   96.19    4.00
  -2  10   3   93.19    4.90
   0 -10   3  262.17    7.90
   0 -10  -3  271.07    8.70
   0 -10   3  263.17    9.70
   0 -10   3  272.57    8.00
   0 -10   3  275.27   10.40
   0 -10   3  280.17   10.60
   0 -10  -3  263.57   10.90
   0 -10  -3  270.77    8.00
   0 -10   3  263.07    9.00
   0 -10  -3  268.77   11.20
   0  10   3  275.17    8.90
   0  10   3  271.67    8.80
   0  10  -3  280.47    7.80
   0  10   3  282.67    9.10
   0  10   3  257.97   10.00
   0  10   3  278.07   10.60
   0  10   3  261.37    8.50
  -2 -10  -3  318.57    9.90
  -2 -10  -3  307.47   12.40
  -2 -10  -3  284.47   11.90
   2 -10   3  342.57   11.50
   2 -10   3  332.77   11.40
   2 -10   3  332.77   11.70
   2  10   3  328.97   10.20
  -2  10  -3  342.77    9.10
   2  10   3  327.97   12.00
   2  10   3  313.17   10.00
   2  10   3  333.67   10.40
   2  10   3  318.37   11.70
   2  10   3  335.97   10.00
   4 -10   3   82.79    5.70
  -4 -10  -3   83.69    4.80
  -4 -10  -3   87.99    6.60
   4 -10   3   80.39    5.90
   4 -10   3   91.89    6.00
  -4 -10  -3   79.39    6.20
   4  10   3   88.39    4.80
   4  10   3   86.99    5.10
   4  10   3   83.09    4.90
   4  10   3   92.09    7.20
  -4  10  -3   98.09    4.30
   4  10   3   75.39    5.10
   4  10   3   88.89    5.00
   4  10   3   87.19    6.40
  -6 -10  -3  293.47   10.90
   6 -10   3  282.97   11.50
   6 -10   3  274.27   11.50
  -6 -10  -3  289.77    9.90
   6  10   3  290.67   10.40
   6  10   3  300.57   10.30
   6  10   3  296.77   12.80
   6  10   3  279.47   11.70
   6  10   3  293.57   10.30
   6  10   3  287.27   10.00
   8 -10   3   89.79    7.60
   8 -10   3   88.89    7.90
   8  10   3   90.79    6.30
   8  10   3   93.29    6.00
   8  10   3   95.89    9.10
   8  10   3   87.09    6.10
   8  10   3   78.59    7.00
   8  10   3   96.59    6.90
  10 -10   3   67.49    7.50
  10 -10   3   84.49    8.70
  10  10   3   72.49    6.50
  10  10   3   64.99    8.60
  10  10   3   63.89    6.20
  10  10   3   54.49    6.70
  10  10   3   57.09    5.70
  10  10   3   72.79    7.30
  12 -10   3   -1.80    4.70
  12 -10   3   -6.40    4.10
  12  10   3   -3.30    3.30
  12  10   3    6.00    5.20
  12  10   3   -7.20    5.70
  12  10   3   -0.80    2.90
  12  10   3    7.90    3.80
  15 -11  -3   16.10    5.40
 -15 -11   3   19.00    7.60
 -15 -11   3   12.90    4.30
  15  11  -3   24.30    6.10
  15  11  -3   15.20    4.60
  15  11  -3   12.60    3.70
 -15  11   3   19.60    4.60
 -13 -11   3   20.70    5.70
 -13 -11   3   26.00    4.70
 -13 -11   3   22.10    5.40
  13 -11  -3   27.60    6.20
 -13 -11   3   29.70    7.60
  13  11  -3   29.10    4.60
 -13  11   3   28.80    4.70
  13  11  -3   22.80    4.00
 -13  11   3   43.20    7.20
  13  11  -3   29.70    5.50
 -11 -11   3  164.78   12.50
 -11 -11   3  161.68   10.00
 -11 -11   3  137.69    9.50
  11 -11  -3  156.38   10.10
 -11 -11   3  157.98    7.90
 -11 -11   3  163.38    8.10
 -11  11   3  147.99    8.00
  11  11  -3  147.19    7.30
 -11  11   3  151.48   10.00
  11  11  -3  164.28    9.30
 -11  11   3  148.59   10.40
  11  11  -3  139.79    7.80
  -9 -11   3   29.80    5.30
  -9 -11   3   28.70    6.50
   9 -11  -3   34.90    5.50
  -9 -11   3   30.30    3.70
  -9 -11   3   30.50    3.60
  -9 -11   3   32.90    5.20
   9  11  -3   35.20    4.90
  -9  11   3   31.00    4.00
  -9  11   3   30.60    5.10
   9  11  -3   37.30    3.70
   9  11  -3   37.20    4.10
  -9  11   3   38.90    4.30
  -9  11   3   36.00    5.80
  -7 -11   3  890.01   25.20
   7 -11  -3  868.71   24.50
  -7 -11   3  867.71   21.90
   7 -11  -3  894.31   23.80
  -7 -11   3  870.21   26.30
  -7 -11   3  822.22   24.20
  -7 -11   3  895.11   22.00
   7  11  -3  904.11   21.40
  -7  11   3  859.81   25.00
  -7  11   3  891.01   21.80
  -7  11   3  864.81   22.40
  -7  11   3  878.61   22.10
   7  11  -3  869.01   23.40
  -7  11   3  879.91   23.10
   7  11  -3  869.41   21.70
  -5 -11   3  350.06   13.10
  -5 -11   3  364.36   13.80
   5 -11  -3  372.76   13.20
  -5 -11   3  375.36   10.90
  -5 -11   3  371.36   10.90
  -5 -11   3  362.16   14.20
   5 -11  -3  372.56   13.00
   5  11  -3  357.46   10.70
  -5  11   3  371.96   11.40
  -5  11   3  368.96   11.40
   5  11  -3  380.86   10.50
  -5  11   3  347.97   13.40
   5  11  -3  359.36   12.30
  -5  11   3  365.56   11.00
  -5  11   3  356.66   11.60
   3 -11  -3 1040.40   28.10
  -3 -11   3 1155.38   29.60
   3 -11  -3 1171.78   30.20
  -3 -11   3 1148.69   26.60
  -3 -11   3 1102.39   29.40
  -3 -11   3 1144.79   30.10
  -3 -11   3 1138.49   26.60
   3 -11  -3 1117.99   29.60
  -3  11   3 1193.38   27.00
  -3  11   3 1157.68   27.50
   3  11  -3 1206.98   26.10
   3  11  -3 1175.68   26.40
  -3  11   3 1134.49   27.20
  -3  11   3 1182.58   27.50
  -3  11   3 1172.48   29.90
   3  11  -3 1165.38   26.40
  -3  11   3 1171.18   28.20
  -1 -11   3  125.49    7.40
   1 -11  -3  120.99    7.90
   1 -11  -3  116.79    7.70
   1 -11  -3  120.89    5.90
  -1 -11   3  142.99    7.90
  -1 -11   3  133.69    5.30
  -1 -11   3  133.79    5.40
  -1 -11   3  130.89    6.60
  -1 -11   3  129.69    6.60
  -1  11   3  134.89    7.70
  -1  11   3  136.29    5.80
   1  11  -3  139.89    5.20
  -1  11   3  130.59    6.00
  -1  11   3  118.19    6.00
  -1  11   3  132.69    5.90
  -1  11   3  132.99    7.10
   1 -11   3  568.54   16.60
   1 -11   3  584.14   17.10
   1 -11   3  558.34   17.30
  -1 -11  -3  532.75   18.30
  -1 -11  -3  505.75   17.70
  -1 -11  -3  602.74   15.40
   1 -11   3  568.04   14.40
   1  11   3  551.54   16.90
   1  11   3  558.54   15.30
   1  11   3  546.05   17.10
   1  11   3  592.54   15.60
   1  11   3  569.94   15.40
   1  11   3  562.04   15.00
  -1  11  -3  556.54   14.00
   3 -11   3   36.50    4.50
   3 -11   3   34.20    4.40
  -3 -11  -3   25.10    4.70
  -3 -11  -3   33.20    3.50
  -3 -11  -3   37.60    5.20
   3 -11   3   37.70    4.60
  -3  11  -3   41.70    3.20
   3  11   3   36.50    3.80
   3  11   3   43.20    4.10
   3  11   3   37.20    5.40
   3  11   3   36.60    4.00
   3  11   3   33.90    5.00
   3  11   3   38.40    3.80
  -5 -11  -3   28.50    4.40
   5 -11   3   38.60    5.10
  -5 -11  -3   25.80    3.30
   5 -11   3   25.40    3.90
   5 -11   3   35.20    4.20
  -5 -11  -3   28.60    4.60
   5  11   3   29.20    3.80
   5  11   3   32.30    3.80
   5  11   3   37.40    5.90
   5  11   3   34.90    4.60
  -5  11  -3   33.00    3.20
   5  11   3   25.70    3.50
   5  11   3   41.20    5.60
   5  11   3   39.00    4.30
  -7 -11  -3  240.38   12.50
  -7 -11  -3  263.27   10.70
   7 -11   3  253.67   11.70
   7 -11   3  267.97   12.00
   7  11   3  263.17   10.30
   7  11   3  303.17   12.70
   7  11   3  272.07   12.00
   7  11   3  277.97   13.60
   7  11   3  276.67   10.70
   7  11   3  256.87   10.00
   9 -11   3    6.10    4.50
   9 -11   3    7.80    4.30
   9  11   3    2.70    5.10
   9  11   3    8.20    5.60
   9  11   3   11.00    3.10
   9  11   3    5.50    3.00
   9  11   3   10.10    3.80
   9  11   3    5.20    4.00
  11 -11   3  365.36   16.60
  11 -11   3  356.96   15.80
  11  11   3  341.57   17.30
  11  11   3  327.07   15.00
  11  11   3  363.56   14.00
  11  11   3  334.17   13.50
 -16 -12   3    1.70    6.50
  16 -12  -3    8.20    5.60
 -16 -12   3    9.90    4.30
  16  12  -3   -1.40    4.20
 -14 -12   3  152.38    9.10
 -14 -12   3  130.59   13.10
  14 -12  -3  135.39   10.70
 -14  12   3  145.59    8.70
  14  12  -3  139.49    9.20
  12 -12  -3   14.20    5.20
 -12 -12   3   28.00    7.70
 -12 -12   3   11.10    5.00
 -12 -12   3   19.20    5.60
 -12 -12   3   17.40    4.10
 -12  12   3    9.30    3.90
  12  12  -3   13.20    3.40
 -12  12   3   31.00    6.30
  12  12  -3   20.00    4.20
  12  12  -3   13.30    4.80
 -10 -12   3   46.80    4.70
 -10 -12   3   55.99    6.90
  10 -12  -3   50.19    7.00
 -10 -12   3   38.60    4.50
 -10 -12   3   58.09    8.50
 -10 -12   3   44.70    6.40
  10  12  -3   46.50    4.40
  10  12  -3   51.09    6.10
 -10  12   3   42.40    6.70
 -10  12   3   49.00    5.30
  10  12  -3   63.89    5.70
 -10  12   3   47.70    5.20
  -8 -12   3   -0.50    4.50
   8 -12  -3    2.90    2.70
  -8 -12   3   -0.90    2.00
  -8 -12   3    0.30    3.40
  -8 -12   3    1.40    3.50
   8 -12  -3    3.50    3.50
  -8 -12   3    2.30    2.20
  -8  12   3   -0.40    2.10
   8  12  -3   -1.50    2.80
   8  12  -3   -0.90    1.60
  -8  12   3   -3.30    3.10
  -8  12   3    2.70    2.50
  -8  12   3   -0.30    3.50
   8  12  -3    2.70    2.20
  -6 -12   3   10.00    4.20
  -6 -12   3   12.70    4.60
   6 -12  -3    8.70    3.70
  -6 -12   3    8.40    2.30
  -6 -12   3   14.70    4.00
  -6 -12   3   10.40    2.40
   6 -12  -3   10.30    3.00
  -6  12   3   13.20    3.20
  -6  12   3    6.30    3.70
   6  12  -3   10.80    2.20
  -6  12   3   11.30    2.70
   6  12  -3    8.80    2.40
  -6  12   3    5.00    3.00
   6  12  -3    6.20    3.00
  -6  12   3   11.90    2.80
  -4 -12   3   79.49    6.90
  -4 -12   3   87.69    4.80
  -4 -12   3   87.19    7.20
   4 -12  -3   83.59    6.80
   4 -12  -3   87.89    6.50
  -4 -12   3   86.69    7.10
  -4 -12   3   90.79    4.90
  -4  12   3   87.09    5.80
   4  12  -3   92.19    4.60
  -4  12   3   88.39    7.20
   4  12  -3   90.49    4.70
  -4  12   3   91.29    5.30
  -4  12   3   82.19    5.40
  -4  12   3   84.49    5.30
  -4  12   3   79.09    4.90
   4  12  -3   80.79    5.40
  -2 -12   3   54.09    3.80
   2 -12  -3   60.79    6.40
   2 -12  -3   51.19    5.20
  -2 -12   3   58.49    4.00
  -2 -12   3   55.99    5.30
  -2 -12   3   54.59    5.90
  -2 -12   3   56.99    5.40
   2 -12  -3   69.79    7.30
  -2 -12   3   53.59    5.60
  -2  12   3   56.29    4.30
   2  12  -3   67.19    3.90
  -2  12   3   60.39    4.20
  -2  12   3   57.69    4.50
  -2  12   3   68.29    4.60
  -2  12   3   61.99    5.50
  -2  12   3   57.59    6.20
   2  12  -3   56.79    3.70
   0 -12   3  193.78    8.70
   0 -12   3  203.38    7.20
   0 -12   3  211.68    9.80
   0 -12   3  197.28    9.90
   0 -12  -3  186.88   10.30
   0 -12  -3  197.88   10.50
   0 -12  -3  201.68    7.80
   0 -12   3  202.48    7.20
   0  12   3  216.78    8.30
   0  12   3  200.68    9.70
   0  12  -3  203.68    6.90
   0  12   3  204.48    8.00
   0  12   3  197.08    9.30
   0  12   3  204.28    7.70
   0  12   3  213.58    8.00
  -2 -12  -3   56.59    4.30
  -2 -12  -3   54.19    6.50
   2 -12   3   54.59    5.60
   2 -12   3   59.99    5.70
  -2 -12  -3   45.50    6.00
   2 -12   3   59.49    5.40
  -2  12  -3   64.49    3.70
   2  12   3   54.29    4.20
   2  12   3   63.79    5.30
   2  12   3   62.49    4.60
   2  12   3   59.39    6.40
   2  12   3   58.09    4.50
   2  12   3   68.29    6.70
  -4 -12  -3  405.76   12.60
   4 -12   3  415.26   13.70
   4 -12   3  395.66   13.90
   4 -12   3  402.66   14.30
  -4 -12  -3  382.46   15.10
  -4 -12  -3  356.86   14.70
   4  12   3  406.76   13.00
   4  12   3  411.26   12.60
   4  12   3  415.66   15.30
   4  12   3  412.16   12.80
   4  12   3  400.96   12.80
   4  12   3  421.86   14.90
  -4  12  -3  414.76   11.60
   6 -12   3   90.69    7.20
   6 -12   3   94.79    7.60
  -6 -12  -3   91.59    6.90
  -6 -12  -3   80.19    7.00
  -6 -12  -3   82.39    5.70
   6  12   3   85.29    7.50
   6  12   3   89.79    5.80
   6  12   3   93.79    6.00
   6  12   3   80.39    8.50
   6  12   3   85.59    6.10
   6  12   3   97.99    6.60
   8 -12   3  149.09   10.10
   8 -12   3  156.68    9.80
   8  12   3  140.89   11.50
   8  12   3  139.39    7.60
   8  12   3  147.09    8.40
   8  12   3  131.39    8.00
   8  12   3  131.59    9.40
  10 -12   3    2.50    4.50
  10 -12   3   -8.90    4.10
  10  12   3   -4.00    2.60
  10  12   3   -4.60    3.70
  10  12   3    1.40    3.80
  10  12   3    4.40    5.80
  12 -12   3   21.20    6.70
  12 -12   3   25.90    6.70
  12  12   3   17.10    4.30
  12  12   3   18.70    5.00
  12  12   3    8.50    7.40
 -15 -13   3    3.20    6.50
  15 -13  -3    5.00    4.90
 -15 -13   3    0.90    3.50
  15  13  -3    2.70    3.90
 -15  13   3    0.90    4.70
  13 -13  -3   85.39    9.40
 -13 -13   3   97.69   11.40
 -13 -13   3   81.79    8.50
 -13 -13   3  100.59    7.50
  13  13  -3   98.19    9.10
 -13  13   3  101.89    7.60
 -13  13   3   90.29    9.90
  13  13  -3   98.49    7.80
 -11 -13   3   -0.20    2.80
 -11 -13   3   -8.60    4.00
  11 -13  -3    5.80    4.70
 -11 -13   3   -3.70    4.40
 -11 -13   3    2.80    5.70
 -11  13   3    2.40    5.10
  11  13  -3    2.20    2.90
 -11  13   3    1.90    3.40
  11  13  -3    6.30    4.30
  -9 -13   3  167.48   10.90
  -9 -13   3  173.98   12.30
  -9 -13   3  157.78   10.90
  -9 -13   3  173.48    8.40
   9 -13  -3  181.18    9.40
   9 -13  -3  163.88   10.40
  -9 -13   3  155.88    8.00
   9  13  -3  164.88    9.60
  -9  13   3  166.18   11.00
   9  13  -3  187.48    8.30
  -9  13   3  155.88    8.20
  -9  13   3  178.78    8.60
  -7 -13   3   16.70    3.00
  -7 -13   3   13.30    2.80
  -7 -13   3   20.80    5.60
  -7 -13   3    8.00    4.20
  -7 -13   3   12.60    4.30
   7 -13  -3   14.00    3.80
   7 -13  -3   16.50    4.50
  -7  13   3   12.10    3.10
  -7  13   3   15.00    3.30
  -7  13   3   15.20    4.70
   7  13  -3   16.30    3.90
   7  13  -3   18.50    3.20
  -5 -13   3    4.40    3.30
  -5 -13   3    4.30    2.10
  -5 -13   3    5.00    2.20
  -5 -13   3    7.20    3.90
   5 -13  -3    7.60    3.30
   5 -13  -3    5.60    3.50
  -5 -13   3    3.60    3.70
   5  13  -3    4.50    2.00
  -5  13   3    0.60    2.50
  -5  13   3   10.80    3.00
  -5  13   3    4.80    2.30
   5  13  -3    7.90    3.40
   5  13  -3    3.90    2.10
  -5  13   3   10.00    4.10
  -3 -13   3  178.58    7.10
   3 -13  -3  188.88   10.00
  -3 -13   3  155.78    9.30
   3 -13  -3  141.19    8.10
   3 -13  -3  181.68    9.70
  -3 -13   3  164.88    6.90
  -3 -13   3  160.18    7.90
  -3 -13   3  173.18   10.00
  -3 -13   3  161.98    8.60
  -3  13   3  184.38    7.70
  -3  13   3  189.58    8.60
  -3  13   3  175.68    7.30
  -3  13   3  166.78    9.60
   3  13  -3  169.38    6.70
   3  13  -3  171.28    6.60
  -3  13   3  174.08    7.40
  -3  13   3  169.08    7.60
   1 -13  -3   43.10    6.30
   1 -13  -3   33.60    5.60
  -1 -13   3   43.70    5.90
  -1 -13   3   44.40    5.50
  -1 -13   3   41.70    3.70
  -1 -13   3   37.10    3.50
   1 -13  -3   37.90    4.30
  -1 -13   3   36.30    4.70
  -1  13   3   42.70    4.40
  -1  13   3   41.20    5.10
  -1  13   3   42.80    6.10
  -1  13   3   37.90    4.00
   1  13  -3   40.60    3.60
  -1  13   3   45.30    4.60
  -1  13   3   45.20    4.10
  -1 -13  -3   52.49    6.70
  -1 -13  -3   38.40    5.90
   1 -13   3   48.50    5.40
  -1 -13  -3   51.59    4.70
   1 -13   3   44.00    5.40
   1 -13   3   41.70    5.30
   1 -13   3   44.50    3.90
   1  13   3   49.80    4.90
   1  13   3   43.40    5.60
   1  13   3   43.90    5.80
  -1  13  -3   44.90    3.50
   1  13   3   47.30    4.70
   1  13   3   51.79    4.80
   1  13   3   48.10    4.40
   3 -13   3   57.29    6.00
  -3 -13  -3   57.69    5.00
  -3 -13  -3   45.60    6.40
   3 -13   3   50.79    5.50
  -3 -13  -3   40.30    6.30
   3 -13   3   51.69    5.60
   3  13   3   59.59    5.50
   3  13   3   51.59    4.70
   3  13   3   51.39    6.40
  -3  13  -3   46.80    3.80
   3  13   3   60.89    5.60
   3  13   3   50.99    5.10
   3  13   3   52.49    6.30
  -5 -13  -3   19.90    3.50
   5 -13   3   23.70    4.30
   5 -13   3   14.70    4.20
  -5 -13  -3   17.00    4.10
   5 -13   3   15.70    3.90
  -5 -13  -3   20.00    4.80
   5  13   3   25.70    5.60
   5  13   3   22.40    3.60
   5  13   3   26.60    4.00
   5  13   3   21.70    4.00
   5  13   3   14.40    4.60
  -5  13  -3   19.50    3.10
   5  13   3   17.50    3.50
   7 -13   3   98.19    8.00
   7 -13   3  107.39    8.70
  -7 -13  -3   95.69    7.50
   7  13   3   82.59    6.30
   7  13   3   87.99    8.40
   7  13   3   97.39    6.50
   7  13   3  108.19   10.20
   7  13   3   92.89    6.90
   7  13   3   94.09    7.60
   9 -13   3   26.80    6.20
   9 -13   3   22.00    5.50
   9  13   3   23.20    6.80
   9  13   3   19.50    5.90
   9  13   3   21.20    4.60
   9  13   3   25.40    4.80
  11 -13   3   31.80    6.80
  11 -13   3   35.10    7.20
  11  13   3   16.80    7.50
  11  13   3   23.80    5.10
  11  13   3   31.40    5.60
 -14 -14   3   63.29   10.40
  14 -14  -3   52.09    8.20
 -14 -14   3   49.40    6.40
  14  14  -3   57.09    6.80
 -14  14   3   66.19    7.20
 -12 -14   3    5.00    5.90
 -12 -14   3    0.00    3.20
  12 -14  -3    4.90    4.90
 -12 -14   3    3.60    5.00
  12  14  -3    3.80    3.50
 -12  14   3    7.70    4.90
 -12  14   3    0.90    3.40
  12  14  -3    7.40    4.40
 -10 -14   3  301.67   14.70
 -10 -14   3  314.67   12.20
 -10 -14   3  298.17   11.60
 -10 -14   3  320.97   16.60
 -10 -14   3  288.97   14.70
  10 -14  -3  284.77   14.20
 -10  14   3  287.87   14.80
  10  14  -3  299.17   13.40
  10  14  -3  283.27   11.50
 -10  14   3  297.57   12.10
 -10  14   3  306.07   11.90
  -8 -14   3    7.60    2.80
  -8 -14   3    7.60    5.40
  -8 -14   3    6.70    4.70
  -8 -14   3    0.30    2.50
   8 -14  -3    5.90    3.30
   8 -14  -3    9.40    4.20
  -8 -14   3   -2.60    4.20
  -8  14   3    7.30    4.50
  -8  14   3    5.00    3.00
   8  14  -3    8.70    4.10
   8  14  -3    6.00    2.70
  -8  14   3    3.10    2.70
  -6 -14   3  135.99    6.80
  -6 -14   3  121.09    9.30
   6 -14  -3  135.39    8.70
   6 -14  -3  126.29    8.90
  -6 -14   3  126.59    9.70
  -6 -14   3  139.79    9.80
  -6 -14   3  147.49    7.10
  -6  14   3  131.29    9.70
  -6  14   3  133.69    7.30
   6  14  -3  139.79    6.60
  -6  14   3  137.99    7.40
   6  14  -3  127.49    6.60
   6  14  -3  140.49    8.60
  -4 -14   3   24.80    3.40
   4 -14  -3   27.10    4.90
  -4 -14   3   22.90    3.30
  -4 -14   3   19.10    4.70
  -4 -14   3   21.70    4.90
  -4 -14   3   24.80    4.00
  -4 -14   3   23.60    4.70
   4 -14  -3   32.50    5.50
  -4  14   3   26.30    4.20
  -4  14   3   36.60    4.40
  -4  14   3   29.60    4.00
   4  14  -3   23.60    3.20
   4  14  -3   30.70    3.60
  -4  14   3   25.80    5.50
   2 -14  -3    3.50    3.50
  -2 -14   3    1.10    2.50
   2 -14  -3    3.20    3.30
  -2 -14   3    5.20    3.40
  -2 -14   3    0.80    1.90
  -2 -14   3    1.10    3.60
   2 -14  -3    2.30    2.60
  -2 -14   3    2.90    2.00
   2  14  -3    1.20    1.70
  -2  14   3    1.10    2.30
  -2  14   3   -0.30    3.60
  -2  14   3    6.20    2.50
  -2  14   3    3.80    3.00
   0 -14   3  470.55   13.60
   0 -14   3  477.55   17.20
   0 -14   3  464.95   15.70
   0 -14  -3  457.65   17.80
   0 -14   3  473.95   16.50
   0 -14  -3  449.56   17.90
   0  14  -3  456.75   13.10
   0  14   3  461.85   14.20
   0  14   3  471.75   14.00
   0  14   3  454.35   16.60
   0  14   3  497.25   14.70
   0  14   3  493.55   16.30
   0  14   3  475.35   14.40
  -2 -14  -3   59.29    5.20
  -2 -14  -3   57.89    7.80
   2 -14   3   50.39    6.00
   2 -14   3   55.69    6.20
  -2 -14  -3   46.30    6.90
   2 -14   3   54.09    6.10
   2  14   3   60.19    5.70
  -2  14  -3   60.09    4.20
   2  14   3   68.79    7.70
   2  14   3   64.39    5.80
   2  14   3   63.29    5.40
   2  14   3   60.19    5.50
   2  14   3   62.69    6.90
   4 -14   3  238.88   11.00
  -4 -14  -3  218.58   12.00
   4 -14   3  239.88   11.10
  -4 -14  -3  220.78    9.40
   4 -14   3  216.78   10.90
  -4 -14  -3  222.28   12.40
  -4  14  -3  225.88    8.40
   4  14   3  227.38   12.20
   4  14   3  220.88   10.00
   4  14   3  252.17   10.00
   4  14   3  233.88   11.60
   4  14   3  240.88    9.90
   4  14   3  232.78    9.60
   6 -14   3    8.40    3.80
   6 -14   3   -3.60    3.50
  -6 -14  -3   11.20    3.50
  -6 -14  -3    0.40    3.40
  -6 -14  -3    0.00    2.70
   6  14   3    0.70    4.60
   6  14   3    1.00    2.70
   6  14   3   -6.60    3.60
   6  14   3    6.30    2.90
   6  14   3    1.30    3.00
   8 -14   3  115.69    9.30
   8 -14   3  113.09    9.90
   8  14   3  129.89    8.50
   8  14   3  137.89    8.30
   8  14   3  121.49   11.40
   8  14   3  106.99   10.30
   8  14   3  131.49    7.90
  10 -14   3    1.80    5.30
  10 -14   3    0.20    4.60
  10  14   3    3.10    3.30
  10  14   3    7.30    3.50
  10  14   3    5.90    4.20
  10  14   3   -0.90    5.70
  13 -15  -3   43.30    7.90
 -13 -15   3   35.90    7.30
 -13 -15   3   55.09    9.70
 -13 -15   3   27.80    5.10
 -13  15   3   52.99    6.40
 -13  15   3   45.70    7.80
  13  15  -3   52.39    7.10
  13  15  -3   42.30    6.00
 -11 -15   3    8.50    6.00
 -11 -15   3    5.30    3.40
 -11 -15   3   11.10    5.80
  11 -15  -3    9.60    5.10
 -11  15   3    7.20    3.80
  11  15  -3    8.80    4.60
 -11  15   3    3.70    5.20
 -11  15   3    2.30    3.60
  11  15  -3    2.30    3.50
  -9 -15   3  116.09   10.90
  -9 -15   3  111.09    7.50
  -9 -15   3  126.09   10.50
  -9 -15   3   96.39    6.80
   9 -15  -3  122.99    8.80
   9 -15  -3  121.89    9.80
   9  15  -3  110.69    7.40
   9  15  -3   96.69    8.50
  -9  15   3  104.09   10.10
  -9  15   3  104.79    7.60
  -9  15   3  123.69    7.70
  -7 -15   3   43.30    7.00
  -7 -15   3   42.60    7.60
  -7 -15   3   35.20    4.20
  -7 -15   3   42.70    6.90
  -7 -15   3   38.10    4.80
   7 -15  -3   46.00    7.00
   7 -15  -3   50.69    6.50
  -7 -15   3   40.50    4.80
  -7  15   3   46.10    5.20
   7  15  -3   41.10    4.50
   7  15  -3   49.60    5.10
   7  15  -3   41.10    5.90
  -7  15   3   43.40    5.20
  -7  15   3   42.00    6.60
  -5 -15   3  264.57   11.00
  -5 -15   3  235.48   12.70
  -5 -15   3  240.18    9.70
   5 -15  -3  251.37   12.10
  -5 -15   3  250.07    9.90
  -5 -15   3  238.18   13.10
  -5 -15   3  266.97   12.50
   5 -15  -3  260.37   12.50
  -5  15   3  263.97   10.40
  -5  15   3  265.17   10.40
   5  15  -3  247.98    9.40
  -5  15   3  244.78   12.90
   5  15  -3  244.88    9.50
  -3 -15   3   78.69    6.40
   3 -15  -3   69.09    7.50
   3 -15  -3   65.59    6.90
  -3 -15   3   75.09    7.70
  -3 -15   3   81.99    5.30
  -3 -15   3   85.69    9.10
   3 -15  -3   82.99    8.60
  -3 -15   3   83.19    5.50
   3  15  -3   77.29    5.00
  -3  15   3   82.19    7.00
   3  15  -3   78.79    5.10
  -3  15   3   77.59    8.20
  -3  15   3   79.39    6.10
  -3  15   3   85.89    6.00
   1 -15  -3  184.28   11.40
  -1 -15   3  171.98   10.30
  -1 -15   3  185.78    9.50
   1 -15  -3  181.58   11.20
  -1 -15   3  184.68    7.70
  -1 -15   3  192.48   11.00
  -1 -15   3  173.98    7.70
  -1  15   3  185.58    8.60
  -1  15   3  182.58    9.90
  -1  15   3  166.28   10.40
   1  15  -3  173.18    7.20
  -1  15   3  183.78    8.50
   1 -15   3   -0.50    2.80
  -1 -15  -3    0.30    4.10
   1 -15   3    0.40    3.60
  -1 -15  -3    2.40    3.60
  -1 -15  -3    4.80    2.50
   1 -15   3    2.50    3.60
   1  15   3    3.10    2.60
   1  15   3    1.90    2.20
  -1  15  -3    3.00    2.00
   1  15   3   -4.40    3.30
   1  15   3   11.60    4.20
  -3 -15  -3   62.59    8.50
   3 -15   3   59.19    6.60
  -3 -15  -3   66.49    6.00
  -3 -15  -3   52.19    7.20
   3 -15   3   56.79    6.40
   3 -15   3   59.39    6.80
   3  15   3   60.29    6.10
   3  15   3   65.49    7.80
   3  15   3   67.79    6.30
   3  15   3   49.90    6.90
   3  15   3   75.29    6.60
  -3  15  -3   47.50    4.40
  -5 -15  -3   65.39    6.10
  -5 -15  -3   86.39    8.80
   5 -15   3   85.69    7.40
   5 -15   3   71.89    7.80
  -5 -15  -3   86.19    8.00
   5  15   3   89.19    7.00
   5  15   3   82.39    6.60
   5  15   3   77.59    6.90
   5  15   3   69.99    8.10
   5  15   3   76.79    8.80
  -7 -15  -3    7.20    5.90
   7 -15   3    3.80    3.70
   7 -15   3   -5.60    4.00
   7  15   3    0.60    2.80
   7  15   3    1.00    2.90
   7  15   3   -0.40    3.10
   7  15   3    3.70    5.30
   7  15   3  -15.50    4.00
   9 -15   3  102.89    9.50
   9 -15   3   94.49   10.00
   9  15   3   75.49    7.20
   9  15   3   93.49    8.40
   9  15   3   97.49   10.90
   9  15   3   86.49    7.90
  12 -16  -3   30.90    6.90
 -12 -16   3   24.60    5.00
 -12 -16   3   27.70    7.00
 -12 -16   3   31.50    8.20
 -12  16   3   44.30    7.50
  12  16  -3   18.70    4.90
  12  16  -3   32.20    6.20
 -12  16   3   33.70    5.50
 -10 -16   3   91.19    9.70
 -10 -16   3  106.09   11.70
  10 -16  -3   89.99    9.70
 -10 -16   3   73.29    6.80
  10  16  -3   98.49    7.40
 -10  16   3   83.99    7.50
 -10  16   3   87.69    7.70
 -10  16   3   99.99   10.60
  10  16  -3  105.39    9.20
  -8 -16   3    9.10    3.20
  -8 -16   3   11.10    3.50
  -8 -16   3   10.40    5.50
   8 -16  -3    7.10    4.10
  -8 -16   3    6.70    3.00
  -8 -16   3   14.10    5.80
   8 -16  -3    9.40    4.70
   8  16  -3    8.80    4.40
   8  16  -3   11.70    3.40
  -8  16   3    8.90    3.70
  -8  16   3   10.90    5.20
   8  16  -3    6.30    2.70
  -8  16   3   12.60    4.10
   6 -16  -3  132.59    9.40
  -6 -16   3  128.79    9.90
  -6 -16   3  122.79    7.90
  -6 -16   3  113.59   10.10
  -6 -16   3  136.39    7.50
   6 -16  -3  127.09    9.60
  -6 -16   3  134.29    7.60
   6  16  -3  130.09    7.10
  -6  16   3  126.99   10.30
  -6  16   3  136.59    8.00
   6  16  -3  131.09    7.20
  -6  16   3  127.69    7.80
  -4 -16   3    9.20    5.00
  -4 -16   3    7.40    4.60
  -4 -16   3   11.30    3.00
   4 -16  -3   15.30    4.60
   4 -16  -3   16.60    4.90
  -4 -16   3   12.20    3.90
  -4 -16   3   11.60    3.20
   4  16  -3   11.60    3.00
  -4  16   3   13.60    3.70
   4  16  -3    9.80    2.80
  -4  16   3   12.30    5.20
  -4  16   3   17.30    3.70
  -2 -16   3  148.09    7.20
  -2 -16   3  136.89    7.20
   2 -16  -3  161.78   10.90
   2 -16  -3  148.49   10.30
  -2 -16   3  142.89   10.20
  -2 -16   3  147.09   10.60
  -2 -16   3  139.59    8.60
   2  16  -3  149.19    6.90
  -2  16   3  156.38    9.30
  -2  16   3  147.59    7.90
  -2  16   3  145.39   10.20
  -2  16   3  137.29    7.80
   0 -16   3   29.90    5.00
   0 -16   3   24.90    5.50
   0 -16  -3   24.50    6.10
   0 -16   3   12.20    4.70
   0 -16  -3   23.90    5.40
   0  16   3   24.90    4.30
   0  16  -3   23.10    3.50
   0  16   3   25.10    5.70
   0  16   3   32.50    5.80
   0  16   3   21.00    4.10
  -2 -16  -3  132.79   10.60
   2 -16   3  137.89    9.70
  -2 -16  -3  143.29   11.20
   2 -16   3  133.69    9.70
   2 -16   3  141.19    9.20
  -2 -16  -3  146.69    7.80
   2  16   3  159.08   10.40
  -2  16  -3  135.29    6.70
   2  16   3  138.29    8.00
   2  16   3  140.79   10.10
   2  16   3  149.09    8.10
  -4 -16  -3    1.40    4.20
   4 -16   3   -2.50    3.40
  -4 -16  -3    0.20    2.50
   4 -16   3   -4.10    3.40
   4 -16   3    0.20    3.50
   4  16   3    0.60    4.40
   4  16   3   -0.20    2.80
   4  16   3    2.30    2.80
   4  16   3   -1.80    2.90
   4  16   3    2.00    4.40
  -6 -16  -3  129.29   10.00
   6 -16   3  160.38   10.20
   6 -16   3  139.59   10.40
   6  16   3  108.29   10.50
   6  16   3  137.99   11.50
   6  16   3  125.59    8.90
   6  16   3  132.89    8.40
   6  16   3  143.39    8.70
   8 -16   3   -1.90    4.70
   8 -16   3   -2.00    3.90
   8  16   3    5.70    3.80
   8  16   3    6.00    3.50
   8  16   3    4.80    6.10
   8  16   3    3.00    3.30
 -11 -17   3   47.00    9.10
  11 -17  -3   35.30    7.60
 -11 -17   3   35.60    5.50
 -11 -17   3   22.10    6.70
 -11  17   3   40.30    7.30
  11  17  -3   41.00    5.70
 -11  17   3   29.60    5.60
 -11  17   3   35.10    5.90
  11  17  -3   34.40    5.10
  11  17  -3   43.10    6.80
   9 -17  -3    8.70    5.10
  -9 -17   3   11.10    5.90
  -9 -17   3    9.80    5.80
   9 -17  -3   12.30    4.70
  -9 -17   3    5.90    3.60
  -9  17   3   16.50    5.50
   9  17  -3   12.40    3.70
   9  17  -3   13.80    4.60
   9  17  -3    2.90    2.90
  -9  17   3   11.40    4.10
  -9  17   3    9.30    4.20
  -7 -17   3    3.70    3.00
  -7 -17   3    2.70    4.50
   7 -17  -3   -3.50    3.90
  -7 -17   3   -1.30    4.80
  -7 -17   3   -1.20    2.80
   7 -17  -3    2.40    3.50
  -7 -17   3    0.90    2.80
   7  17  -3   -0.50    2.50
  -7  17   3    1.60    3.30
   7  17  -3    1.40    2.70
  -7  17   3    6.20    3.40
  -7  17   3   -2.50    4.10
   5 -17  -3   42.80    6.70
  -5 -17   3   41.10    6.80
  -5 -17   3   21.90    3.90
  -5 -17   3   28.00    4.10
   5 -17  -3   28.20    6.00
  -5 -17   3   31.00    5.20
   5  17  -3   33.20    4.30
  -5  17   3   32.90    6.80
   5  17  -3   27.80    4.30
  -5  17   3   37.40    5.10
  -5  17   3   34.10    5.20
  -3 -17   3    5.40    2.70
   3 -17  -3    9.30    4.70
  -3 -17   3    4.50    2.60
  -3 -17   3    4.60    3.50
  -3 -17   3    2.70    4.20
   3  17  -3    9.80    2.70
  -3  17   3    8.90    3.00
  -3  17   3    4.70    3.20
  -3  17   3    6.80    3.80
  -3  17   3    1.50    4.30
   1 -17  -3    0.80    4.30
  -1 -17   3   -0.70    2.20
  -1 -17   3   -2.30    3.00
  -1 -17   3   -2.50    3.80
  -1  17   3    7.10    4.80
  -1  17   3    0.00    2.80
  -1  17   3    4.00    2.80
  -1  17   3   -2.00    3.20
   1  17  -3    0.90    2.10
   1 -17   3    2.90    3.40
   1 -17   3    2.90    4.10
  -1 -17  -3    7.20    4.60
  -1  17  -3    7.00    2.60
   1  17   3    1.60    2.60
   1  17   3    3.00    4.50
   1  17   3    7.70    4.40
   1  17   3    9.10    3.50
  -3 -17  -3    6.10    3.20
   3 -17   3   11.70    4.70
  -3 -17  -3   11.10    5.30
   3 -17   3    1.70    4.00
   3  17   3   -1.20    4.20
   3  17   3    9.80    4.90
   3  17   3    4.60    3.10
   3  17   3    3.90    3.10
   5 -17   3   45.00    7.20
  -5 -17  -3   42.10    6.90
   5 -17   3   50.29    6.50
   5  17   3   27.40    6.70
   5  17   3   45.90    7.60
   5  17   3   49.30    6.30
   5  17   3   36.50    5.60
   5  17   3   43.20    5.70
   7 -17   3    6.60    4.30
   7 -17   3    5.30    5.30
   7  17   3   13.60    4.30
   7  17   3    5.20    6.00
   7  17   3   10.20    4.40
   7  17   3    1.40    3.50
 -10 -18   3    4.20    5.80
 -10 -18   3   10.90    5.80
  10 -18  -3   -1.70    4.90
 -10 -18   3    3.40    3.60
 -10  18   3    2.40    4.00
 -10  18   3    3.00    4.00
  10  18  -3   11.90    4.80
 -10  18   3   18.40    6.70
  10  18  -3    0.30    3.30
  10  18  -3    3.30    3.10
  -8 -18   3  113.99   10.60
  -8 -18   3   98.59   10.60
  -8 -18   3   96.79    7.60
   8 -18  -3   90.99    9.90
   8 -18  -3  112.69    9.60
  -8  18   3   89.79   10.00
   8  18  -3   88.79    7.20
  -8  18   3   94.89    7.70
  -8  18   3   93.69    8.20
   8  18  -3   90.19    7.10
   6 -18  -3   88.19    9.40
  -6 -18   3   91.69    7.00
  -6 -18   3   72.49    6.80
   6 -18  -3   91.89    9.30
  -6 -18   3   88.79    7.40
  -6 -18   3   77.39    9.00
  -6  18   3   84.79    7.60
   6  18  -3   81.49    6.40
   6  18  -3   80.89    6.50
  -6  18   3   84.79    7.70
  -6  18   3   93.59   10.30
  -4 -18   3   99.39    8.10
   4 -18  -3   91.19    9.90
  -4 -18   3   89.99    9.80
  -4 -18   3  101.89    6.70
  -4 -18   3   90.39    6.70
  -4  18   3   95.89    7.20
  -4  18   3   76.99    9.00
   4  18  -3   86.99    6.10
  -4  18   3   92.89    7.70
  -2 -18   3   64.79    8.30
  -2 -18   3   65.09    7.40
  -2 -18   3   69.69    6.10
  -2 -18   3   68.09    6.10
   2 -18  -3   54.69    8.50
  -2  18   3   53.79    8.10
  -2  18   3   62.19    7.40
  -2  18   3   69.29    6.80
   2  18  -3   61.99    5.50
  -2  18   3   75.29    7.40
   0 -18  -3   28.50    6.40
   0 -18   3   25.20    6.10
   0 -18   3   25.90    5.50
   0  18   3   31.00    5.10
   0  18   3   21.50    4.00
   0  18   3   10.80    5.00
   0  18  -3   20.50    3.70
   0  18   3   22.40    5.30
   2 -18   3  151.18   10.90
   2 -18   3  159.08   10.40
  -2 -18  -3  128.49   11.20
   2  18   3  128.49   10.60
   2  18   3  155.78   11.00
   2  18   3  133.19    8.60
   2  18   3  158.98    8.80
  -4 -18  -3   15.20    5.50
   4 -18   3   10.60    4.60
   4 -18   3   11.50    5.20
   4  18   3   13.70    5.70
   4  18   3   13.30    4.10
   4  18   3   15.10    4.30
   4  18   3   18.80    6.00
   6 -18   3   51.79    8.60
  -6 -18  -3   70.29    8.40
   6 -18   3   74.29    8.40
   6  18   3   74.59    9.80
   6  18   3   70.99    7.60
   6  18   3   68.29    7.60
   6  18   3   57.09    6.90
   7 -19  -3   -2.50    4.30
  -7 -19   3    0.40    5.10
  -7 -19   3    0.40    3.10
   7 -19  -3    3.20    4.20
   7  19  -3   -2.90    2.70
  -7  19   3    2.20    3.60
   7  19  -3    1.10    2.90
  -7  19   3    5.20    4.60
  -7  19   3    2.60    3.70
  -5 -19   3    2.10    3.80
  -5 -19   3    4.60    5.10
   5 -19  -3   14.30    5.30
  -5 -19   3   10.10    3.50
  -5 -19   3    5.80    3.50
  -5  19   3    8.70    3.80
  -5  19   3   15.00    5.90
   5  19  -3   12.60    3.40
  -5  19   3    6.80    3.90
  -3 -19   3   -5.00    4.30
  -3 -19   3    1.80    2.80
  -3 -19   3   -2.80    2.60
  -3 -19   3    2.40    3.60
   3 -19  -3    4.20    4.30
   3  19  -3   -3.00    2.40
  -3  19   3    2.60    4.70
  -3  19   3    1.90    3.50
  -3  19   3    3.40    3.20
   1 -19  -3    2.50    4.30
  -1 -19   3   -2.00    4.50
  -1 -19   3   -0.90    3.60
   1  19  -3    0.80    2.60
  -1  19   3   -4.10    3.10
  -1  19   3    0.50    4.60
  -1  19   3    4.20    3.70
  -1  19   3    1.10    2.90
   1 -19   3    2.70    3.90
   1 -19   3    2.40    4.80
  -1 -19  -3    9.00    5.00
   1  19   3   -8.50    4.10
   1  19   3    8.60    4.70
   1  19   3    5.90    3.20
   1  19   3   -0.60    3.30
  -3 -19  -3   21.30    6.50
   3 -19   3   15.50    5.50
   3 -19   3   16.50    5.40
   3  19   3   -0.60    5.20
   3  19   3   19.40    5.00
   3  19   3   13.80    5.20
   3  19   3   16.00    4.30
   4 -20  -3  131.29   10.90
  -4 -20   3  104.29    8.80
  -4 -20   3  127.69   12.30
  -4 -20   3  118.79    8.30
  -4  20   3  123.59    9.10
   4  20  -3  114.59    7.50
  -4  20   3  110.09   10.60
  -4  20   3  130.09    8.80
  -2 -20   3   56.89    8.70
  -2 -20   3   40.80    6.80
   2 -20  -3   48.50    7.80
   2  20  -3   44.60    6.00
  -2  20   3   50.79    6.30
  -2  20   3   46.70    8.10
  -2  20   3   37.90    5.90
   0 -20   3   34.00    7.00
   0 -20  -3   40.40    7.80
   0 -20   3   19.40    5.50
   0  20   3   29.80    5.20
   0  20   3   25.30    5.20
   0  20   3   23.00    5.60
   0  20   3   23.50    6.30
  18   0  -4   11.00    5.80
 -18   0   4   -0.40    5.90
 -18   0   4    4.30    3.80
 -16   0   4  372.96   13.50
 -16   0   4  346.47   17.20
  16   0  -4  359.86   15.50
 -14   0   4    0.40    2.40
 -14   0   4    4.80    2.10
  14   0  -4   -4.80    3.50
 -14   0   4    2.70    2.80
 -14   0   4    4.10    4.80
 -14   0   4   -3.10    4.10
 -12   0   4  356.76   11.40
 -12   0   4  373.96   15.00
  12   0  -4  356.56   12.90
 -12   0   4  381.66   11.60
 -12   0   4  366.86   14.20
  10   0  -4  466.35   13.90
 -10   0   4  469.75   15.30
 -10   0   4  489.55   12.80
 -10   0   4  446.06   13.00
 -10   0   4  492.85   16.10
 -10   0   4  481.15   12.90
  -8   0   4  213.98    6.90
  -8   0   4  209.08    8.70
  -8   0   4  203.68    8.90
  -8   0   4  210.48    6.80
   8   0  -4  205.28    7.40
  -8   0   4  210.68    6.90
  -6   0   4 1282.87   30.30
  -6   0   4 1284.97   27.80
  -6   0   4 1290.37   28.30
   6   0  -4 1304.77   28.40
  -6   0   4 1265.37   27.90
  -6   0   4 1289.37   30.10
  -4   0   4   86.49    4.60
  -4   0   4   88.99    3.80
  -4   0   4   91.59    3.20
  -2   0   4 9719.53  201.78
  -2   0   4 9999.00  201.28
   2   0   4 4218.78   87.99
   2   0   4 4149.38   88.89
   2   0   4 4277.57   86.99
   4   0   4   44.50    3.00
   4   0   4   44.90    4.40
   4   0   4   45.00    3.90
   6   0   4  646.24   18.20
   6   0   4  655.93   15.90
   6   0   4  642.24   18.80
   8   0   4  351.76   13.00
   8   0   4  335.37   13.20
  10   0   4   48.50    6.50
  10   0   4   49.40    6.50
  12   0   4  189.18   12.40
  12   0   4  201.78   12.30
  14   0   4  -10.40    5.00
  14   0   4   -0.50    5.70
  19  -1  -4    5.40    5.80
 -19  -1   4    3.90    4.20
 -19   1   4    3.00    4.10
  19   1  -4   -0.60    5.60
  17  -1  -4   33.70    7.00
 -17  -1   4   36.40    7.90
 -17  -1   4   40.70    5.60
 -17   1   4   37.80    8.10
 -17   1   4   41.00    5.80
  17   1  -4   40.80    7.10
 -15  -1   4   60.99    8.00
 -15  -1   4   73.59    6.40
  15  -1  -4   52.99    7.00
 -15  -1   4   71.09    9.20
 -15   1   4   62.79    8.60
 -15   1   4   82.79    6.70
 -15   1   4   67.29    8.60
  15   1  -4   71.69    7.70
 -13  -1   4  163.18   10.80
 -13  -1   4  150.88    7.30
 -13  -1   4  158.98   10.40
  13  -1  -4  155.58    8.40
  13  -1  -4  156.68    8.80
 -13  -1   4  165.68    7.30
 -13  -1   4  156.78    7.40
 -13   1   4  159.68    7.30
  13   1  -4  161.18    9.00
 -13   1   4  145.09    7.30
 -13   1   4  160.08   10.70
 -13   1   4  156.38    9.50
 -11  -1   4   24.50    3.20
  11  -1  -4   27.50    4.00
  11  -1  -4   25.50    4.00
 -11  -1   4   27.40    4.80
 -11  -1   4   24.50    4.90
 -11  -1   4   29.30    3.30
 -11   1   4   30.00    3.40
 -11   1   4   20.40    4.60
  11   1  -4   26.30    4.10
 -11   1   4   27.50    4.40
 -11   1   4   31.80    3.60
 -11   1   4   28.20    3.20
   9  -1  -4  494.65   13.70
  -9  -1   4  515.15   12.40
  -9  -1   4  504.15   15.80
   9  -1  -4  470.05   14.30
  -9  -1   4  477.75   13.10
  -9  -1   4  495.95   15.50
  -9  -1   4  491.85   13.00
  -9   1   4  474.25   13.10
  -9   1   4  499.05   13.40
  -9   1   4  490.55   15.00
   9   1  -4  501.85   14.00
  -9   1   4  509.65   15.80
  -9   1   4  500.05   13.00
  -7  -1   4  293.27   10.40
  -7  -1   4  294.07    8.50
  -7  -1   4  302.07    8.40
  -7  -1   4  306.87   10.50
  -7  -1   4  317.47    8.30
   7  -1  -4  313.07    8.80
  -7   1   4  304.37    8.50
  -7   1   4  301.47    8.40
  -7   1   4  293.67   10.40
  -7   1   4  314.67    9.10
  -7   1   4  304.07   10.30
   7   1  -4  301.17    9.10
  -5  -1   4  640.54   16.90
  -5  -1   4  638.44   16.50
  -5  -1   4  639.14   14.60
  -5  -1   4  668.73   14.90
  -5  -1   4  619.64   14.40
  -5   1   4  653.23   14.60
  -5   1   4  616.94   16.60
  -5   1   4  643.74   15.60
  -5   1   4  637.84   14.70
  -3  -1   4   58.09    3.70
  -3  -1   4   64.59    3.10
  -3   1   4   59.49    3.80
  -3   1   4   61.99    3.50
  -1   1   4  161.58    6.10
  -1   1   4  160.18    5.50
   1   1   4  351.26    9.40
   1   1   4  351.76   10.30
   3  -1   4  339.77   10.40
   3  -1   4  354.66    9.50
   3  -1   4  341.97    9.20
   3   1   4  362.96    9.50
   3   1   4  352.76    8.80
   3   1   4  343.87   11.10
   3   1   4  336.77   10.20
   5  -1   4  462.75   13.80
   5  -1   4  463.05   12.20
   5  -1   4  454.85   14.40
   5   1   4  476.55   13.70
   5   1   4  441.16   14.20
   7  -1   4   58.69    5.60
   7  -1   4   56.69    5.60
   7  -1   4   60.79    4.40
   7   1   4   57.29    3.80
   7   1   4   56.89    5.50
   7   1   4   56.39    5.80
   9  -1   4  173.48    9.60
   9  -1   4  173.68    9.60
   9   1   4  166.48    9.80
   9   1   4  171.18    8.40
   9   1   4  165.28    9.60
  11  -1   4   43.10    6.40
  11  -1   4   45.00    6.90
  11   1   4   44.80    6.70
  11   1   4   41.10    6.70
  13  -1   4   66.89    8.70
  13  -1   4   70.89    8.80
  13   1   4   64.99    8.70
  13   1   4   58.89    8.30
  18  -2  -4   14.10    6.10
 -18  -2   4   17.60    7.40
 -18  -2   4   17.90    4.80
  18   2  -4   24.80    6.60
 -18   2   4   22.30    4.90
 -16  -2   4  132.39   12.20
  16  -2  -4  130.49   10.10
  16  -2  -4  141.39    9.60
 -16  -2   4  137.59    8.20
 -16   2   4  132.19    8.20
  16   2  -4  126.99   10.10
 -16   2   4  123.59   11.10
 -14  -2   4    2.40    4.30
  14  -2  -4   -2.30    3.00
  14  -2  -4    5.20    3.90
 -14  -2   4    1.80    2.50
 -14  -2   4    1.60    2.40
 -14  -2   4    2.10    5.00
 -14  -2   4   -0.90    2.70
 -14   2   4    0.60    2.70
 -14   2   4   -1.30    4.50
  14   2  -4   -2.80    3.50
 -14   2   4    2.60    4.40
 -12  -2   4  156.28    7.00
 -12  -2   4  168.58   10.00
 -12  -2   4  175.68    7.70
 -12  -2   4  156.98   10.10
 -12  -2   4  146.49    6.90
  12  -2  -4  158.18    8.30
  12  -2  -4  152.98    8.10
 -12   2   4  169.48   10.30
 -12   2   4  159.58    6.90
 -12   2   4  151.88    7.20
 -12   2   4  156.28    8.80
  12   2  -4  153.38    8.30
 -10  -2   4    9.60    2.30
 -10  -2   4    7.90    2.30
 -10  -2   4   10.30    3.70
  10  -2  -4    4.80    2.60
 -10  -2   4   10.50    3.90
 -10  -2   4    6.70    2.20
  10  -2  -4    5.10    2.50
 -10   2   4    6.60    2.20
 -10   2   4    9.10    3.10
 -10   2   4    8.00    2.20
 -10   2   4    7.00    2.80
  10   2  -4    5.00    2.70
 -10   2   4    2.50    3.50
   8  -2  -4   58.59    4.60
  -8  -2   4   66.59    3.90
  -8  -2   4   66.29    3.70
   8  -2  -4   65.29    4.10
  -8  -2   4   65.99    5.90
  -8  -2   4   68.89    5.60
  -8   2   4   58.19    4.70
  -8   2   4   59.89    5.00
  -8   2   4   65.09    3.80
   8   2  -4   61.59    4.50
  -8   2   4   60.79    3.70
  -8   2   4   72.39    5.80
   6  -2  -4  212.78    6.10
  -6  -2   4  219.18    8.00
  -6  -2   4  201.68    8.10
  -6  -2   4  212.28    6.10
  -6  -2   4  206.18    6.20
   6  -2  -4  206.58    7.30
  -6   2   4  209.18    6.20
  -6   2   4  212.68    7.30
  -6   2   4  203.88    6.30
  -6   2   4  202.78    7.90
  -4  -2   4   41.80    3.70
  -4  -2   4   44.80    3.50
  -4  -2   4   46.90    2.50
  -4   2   4   46.50    3.60
  -4   2   4   49.70    2.50
  -4   2   4   48.50    2.40
  -4   2   4   49.10    2.50
  -4   2   4   49.00    3.40
  -2  -2   4  325.57    9.20
  -2   2   4  302.17    9.20
  -2   2   4  319.67    8.40
  -2   2   4  304.97    9.70
   0   2   4   98.49    3.60
   0   2   4   96.29    4.90
   0   2   4   90.89    4.40
   2  -2   4  458.35   11.70
   2  -2   4  428.86   12.20
   2  -2   4  456.45   11.80
   2   2   4  468.35   11.90
   2   2   4  441.46   12.80
   4  -2   4   78.29    4.90
   4  -2   4   80.89    4.30
   4  -2   4   74.49    3.30
   4   2   4   83.69    5.50
   4   2   4   75.89    3.60
   4   2   4   87.39    4.90
   6  -2   4   38.10    3.70
   6  -2   4   40.10    4.50
   6   2   4   46.20    3.30
   6   2   4   51.89    4.80
   6   2   4   41.20    4.70
   8  -2   4  164.58    8.90
   8  -2   4  166.98    9.00
   8  -2   4  170.98    7.40
   8   2   4  151.18    9.10
   8   2   4  157.78    6.60
   8   2   4  157.78    8.70
  10  -2   4   -1.90    3.70
  10  -2   4   -3.20    3.00
  10   2   4   -3.30    4.00
  10   2   4    1.60    4.00
  12  -2   4   91.39    9.00
  12  -2   4   74.39    8.90
  12   2   4   77.69    9.00
  12   2   4   71.99    8.50
  14  -2   4  -10.40    5.60
  14  -2   4   -8.60    4.70
  14   2   4   -4.30    5.20
  14   2   4    2.30    3.30
  14   2   4  -12.80    5.10
 -19  -3   4   59.19   10.60
 -19  -3   4   40.80    6.00
  19  -3  -4   50.79    8.30
  19   3  -4   38.50    7.40
 -19   3   4   58.89    7.20
  19   3  -4   38.90    6.20
  17  -3  -4   -0.10    5.10
 -17  -3   4   -1.10    3.50
 -17  -3   4   -5.00    5.40
  17  -3  -4   -2.30    4.00
  17   3  -4   -0.70    4.90
 -17   3   4    0.80    3.60
 -15  -3   4    5.60    3.40
 -15  -3   4    1.50    5.90
 -15  -3   4    8.10    5.20
  15  -3  -4    2.40    3.80
  15  -3  -4    0.10    4.30
 -15   3   4   -1.70    3.10
 -15   3   4   -0.70    4.80
  15   3  -4   -4.40    3.90
 -15   3   4    1.80    5.40
  13  -3  -4  220.58   10.40
 -13  -3   4  229.08    9.40
 -13  -3   4  220.28   12.20
 -13  -3   4  220.68    8.80
  13  -3  -4  221.88   10.30
 -13  -3   4  221.98    8.90
 -13  -3   4  203.88   12.30
 -13  -3   4  209.28    8.50
  13   3  -4  211.78   10.20
 -13   3   4  211.58    8.50
 -13   3   4  205.88    8.90
 -13   3   4  227.18   10.80
 -13   3   4  217.88   12.20
 -11  -3   4   98.89    5.40
 -11  -3   4  111.89    8.50
 -11  -3   4  103.59    8.20
  11  -3  -4  103.99    6.60
 -11  -3   4  110.49    6.30
 -11  -3   4  104.79    5.50
  11  -3  -4  102.09    6.70
 -11   3   4  100.99    5.40
  11   3  -4  103.59    6.60
 -11   3   4   98.59    5.50
 -11   3   4  104.39    6.30
 -11   3   4  100.49    8.20
 -11   3   4  106.69    6.80
  -9  -3   4 1057.69   26.10
  -9  -3   4 1081.39   27.50
  -9  -3   4 1101.69   24.70
  -9  -3   4 1063.09   27.80
   9  -3  -4 1072.39   25.00
  -9  -3   4 1020.60   24.50
   9  -3  -4 1038.70   26.30
  -9   3   4 1059.79   25.70
  -9   3   4 1053.19   26.40
   9   3  -4 1025.30   25.70
  -9   3   4 1090.19   24.60
  -9   3   4 1029.90   24.60
  -9   3   4 1071.09   27.40
   7  -3  -4  300.87    8.30
  -7  -3   4  299.67   10.00
  -7  -3   4  300.57    8.50
   7  -3  -4  301.37    9.80
  -7  -3   4  299.57   10.80
  -7  -3   4  307.87   10.50
  -7  -3   4  297.07    8.50
  -7   3   4  310.27   10.60
  -7   3   4  295.67    8.70
  -7   3   4  298.77    9.80
  -7   3   4  302.77    8.60
  -5  -3   4  575.74   15.40
  -5  -3   4  585.14   15.10
  -5  -3   4  573.54   13.30
  -5  -3   4  548.85   15.60
   5  -3  -4  585.64   14.60
  -5  -3   4  569.24   13.10
  -5   3   4  568.74   13.60
  -5   3   4  567.54   14.90
  -5   3   4  568.74   15.50
  -5   3   4  560.64   13.40
  -5   3   4  565.24   13.60
  -3  -3   4   69.49    4.30
  -3  -3   4   76.99    4.00
  -3  -3   4   83.89    4.40
  -3   3   4   78.89    3.10
  -3   3   4   72.69    3.10
  -3   3   4   80.19    4.30
  -3   3   4   80.99    3.30
  -3   3   4   75.59    4.40
  -3   3   4   82.29    3.10
  -1  -3   4  115.59    5.00
  -1  -3   4  109.49    4.70
  -1   3   4  109.59    5.20
  -1   3   4  111.09    4.60
  -1   3   4  115.79    3.80
  -1   3   4  117.19    3.70
   1  -3   4  245.08    7.70
   1   3   4  233.78    8.70
   1   3   4  243.78    6.60
   1   3   4  252.07    7.10
   1   3   4  252.37    8.40
   1   3   4  244.98    6.50
   3  -3   4  431.06   11.10
   3  -3   4  436.06   11.30
   3  -3   4  428.66   11.90
   3  -3   4  407.86   12.40
   3   3   4  427.76   10.60
   3   3   4  423.76   10.70
   3   3   4  441.76   13.20
   3   3   4  442.36   11.90
   3   3   4  426.96   10.70
   5  -3   4  646.84   16.60
   5  -3   4  625.34   17.70
   5   3   4  641.54   15.70
   5   3   4  639.74   18.40
   5   3   4  631.64   15.50
   5   3   4  656.63   17.40
   7  -3   4  228.08   10.10
   7  -3   4  255.77    9.10
   7   3   4  241.48    9.80
   7   3   4  238.48    8.20
   7   3   4  240.68   10.70
   7   3   4  228.28    8.00
   9  -3   4  317.27   13.30
   9  -3   4  320.27   13.30
   9   3   4  335.67   13.10
   9   3   4  314.87   13.70
   9   3   4  309.07   10.40
  11  -3   4    6.30    4.80
  11  -3   4   12.00    4.60
  11   3   4    7.80    4.90
  11   3   4   11.40    3.50
  11   3   4   20.10    5.70
  13  -3   4   22.30    6.90
  13  -3   4   31.00    6.50
  13   3   4   22.70    6.70
  13   3   4   17.20    6.40
  13   3   4   22.10    4.30
 -18  -4   4   86.99    7.70
  18  -4  -4  123.29    9.90
 -18  -4   4   92.59   11.90
  18  -4  -4   82.79    9.30
  18   4  -4   96.39    8.40
  18   4  -4   86.39    9.70
 -18   4   4   89.79    7.90
 -16  -4   4    3.70    3.70
  16  -4  -4    7.10    4.20
 -16  -4   4    1.60    6.00
  16  -4  -4    6.50    5.20
  16   4  -4    7.60    3.80
  16   4  -4    3.10    4.70
 -16   4   4    5.70    3.70
 -14  -4   4  357.86   16.00
  14  -4  -4  357.06   14.20
 -14  -4   4  364.96   12.40
  14  -4  -4  378.26   14.30
 -14  -4   4  358.16   17.00
 -14  -4   4  368.56   12.20
 -14  -4   4  359.76   12.50
 -14  -4   4  360.36   12.80
 -14   4   4  350.86   16.30
  14   4  -4  336.87   14.10
 -14   4   4  366.26   12.70
 -14   4   4  344.17   14.10
 -12  -4   4   24.10    5.40
  12  -4  -4   25.80    4.40
 -12  -4   4   24.10    3.50
 -12  -4   4   19.20    5.30
 -12  -4   4   17.90    3.20
  12  -4  -4   21.40    4.20
 -12  -4   4   26.20    3.50
 -12  -4   4   18.80    3.50
 -12   4   4   22.10    5.40
 -12   4   4   23.60    3.50
  12   4  -4   23.70    4.30
 -12   4   4   29.30    4.60
 -12   4   4   24.90    3.40
 -12   4   4   24.50    4.30
  10  -4  -4   57.69    5.20
 -10  -4   4   65.99    4.30
 -10  -4   4   57.59    4.20
 -10  -4   4   55.89    6.00
  10  -4  -4   69.79    5.10
 -10  -4   4   52.49    6.00
 -10  -4   4   61.99    5.10
 -10   4   4   62.59    5.30
  10   4  -4   56.39    5.10
 -10   4   4   68.09    4.40
 -10   4   4   62.29    4.30
 -10   4   4   62.19    6.30
 -10   4   4   59.99    5.40
  -8  -4   4  723.03   19.80
  -8  -4   4  692.93   17.20
   8  -4  -4  704.73   19.00
  -8  -4   4  693.03   20.30
  -8  -4   4  694.33   17.30
   8  -4  -4  730.13   17.20
  -8  -4   4  722.73   19.10
  -8   4   4  690.03   18.90
  -8   4   4  724.23   19.00
  -8   4   4  733.43   19.90
  -8   4   4  730.53   17.40
   8   4  -4  710.33   18.70
  -8   4   4  716.93   17.60
  -6  -4   4   38.90    4.00
  -6  -4   4   39.40    3.80
   6  -4  -4   37.40    3.60
  -6  -4   4   40.00    4.30
  -6  -4   4   33.70    2.70
  -6  -4   4   33.30    2.70
   6   4  -4   35.50    2.50
  -6   4   4   29.60    3.50
  -6   4   4   34.70    3.80
  -6   4   4   35.20    2.80
   6   4  -4   36.80    2.20
  -6   4   4   38.80    3.00
  -6   4   4   35.90    2.70
  -4  -4   4 2567.94   53.19
  -4  -4   4 2551.84   55.89
  -4  -4   4 2531.35   56.09
  -4  -4   4 2627.54   55.09
   4  -4  -4 2629.94   54.69
  -4   4   4 2622.64   53.99
  -4   4   4 2549.44   53.69
  -4   4   4 2536.15   55.69
  -4   4   4 2488.25   55.79
  -4   4   4 2599.14   53.89
  -2  -4   4   75.39    4.30
  -2  -4   4   71.39    3.80
  -2  -4   4   73.69    4.30
  -2   4   4   73.39    4.40
  -2   4   4   71.39    4.50
  -2   4   4   70.79    3.30
  -2   4   4   76.19    3.20
  -2   4   4   77.19    3.70
  -2   4   4   82.69    3.20
   0  -4   4 2647.04   56.59
   0   4   4 2644.04   54.79
   0   4   4 2555.74   56.29
   0   4   4 2663.43   54.69
   0   4   4 2631.94   57.39
   0   4   4 2638.74   54.89
   2  -4   4    0.70    1.70
   2  -4   4    1.00    1.40
   2  -4   4    0.60    1.40
   2   4   4    0.40    0.90
   2   4   4    2.60    1.20
   2   4   4    0.60    1.80
   2   4   4    1.00    1.00
   2   4   4    4.20    1.60
   2   4   4    0.60    1.80
   2   4   4   -1.10    1.10
   4  -4   4 1649.44   37.20
   4  -4   4 1658.53   35.70
   4  -4   4 1620.24   38.10
   4   4   4 1674.03   37.10
   4   4   4 1666.43   38.80
   4   4   4 1636.94   35.90
   4   4   4 1628.84   35.80
   6  -4   4   16.80    3.10
   6  -4   4   18.10    3.40
   6   4   4   22.50    4.00
   6   4   4   19.90    3.50
   6   4   4   18.70    2.50
   6   4   4   21.10    2.70
   8  -4   4  151.08    7.60
   8  -4   4  144.19    8.70
   8   4   4  146.09    6.70
   8   4   4  145.39    6.50
   8   4   4  144.29    8.30
   8   4   4  152.18    9.20
  10  -4   4  143.89   10.00
  10  -4   4  155.48    9.70
  10   4   4  149.09    7.50
  10   4   4  153.78   10.40
  10   4   4  145.79    7.30
  10   4   4  136.99    9.50
  12  -4   4    8.00    4.50
  12  -4   4   12.30    5.70
  12   4   4    5.90    5.50
  12   4   4   10.10    3.30
  12   4   4    5.10    5.50
  14  -4   4   74.39    8.80
  14  -4   4   80.39   10.30
  14   4   4   84.79   10.40
  14   4   4   63.39    6.40
  14   4   4   91.69   10.10
 -19  -5   4   89.29   11.30
  19  -5  -4   90.29   10.30
  19  -5  -4   81.99    9.30
 -19  -5   4   79.89    7.90
  19   5  -4   94.79   10.30
 -19   5   4   82.59    8.10
  19   5  -4   87.09    8.20
  17  -5  -4    2.40    5.30
  17  -5  -4   -1.60    4.40
 -17  -5   4    3.10    3.70
 -17  -5   4    3.30    6.70
 -17   5   4    6.70    3.80
  17   5  -4    1.60    3.60
  17   5  -4    5.00    5.20
 -15  -5   4  251.97   15.40
 -15  -5   4  253.47   13.60
 -15  -5   4  247.68   10.60
  15  -5  -4  235.58   12.20
  15  -5  -4  251.47   12.50
 -15   5   4  248.08   14.60
 -15   5   4  257.37   10.90
  15   5  -4  246.88   12.80
  15   5  -4  258.27   11.00
 -13  -5   4    7.60    4.60
  13  -5  -4    4.80    3.70
  13  -5  -4   14.10    4.10
 -13  -5   4    8.20    3.10
 -13  -5   4   11.40    2.90
 -13  -5   4    5.40    3.00
 -13  -5   4   11.00    3.30
 -13  -5   4    6.70    5.40
 -13   5   4   12.70    3.50
 -13   5   4    4.60    3.80
 -13   5   4   10.00    3.60
 -13   5   4    3.50    4.50
  13   5  -4    9.70    3.00
  13   5  -4    9.60    4.00
 -11  -5   4  335.07   11.80
  11  -5  -4  319.37   11.30
 -11  -5   4  305.27   11.10
 -11  -5   4  323.17   14.30
 -11  -5   4  311.97   10.30
 -11  -5   4  320.37   13.50
 -11  -5   4  309.97   10.50
  11  -5  -4  317.37   12.10
  11   5  -4  302.07   11.70
  11   5  -4  319.17   10.50
 -11   5   4  322.07   10.40
 -11   5   4  334.27   13.60
 -11   5   4  320.57   11.50
 -11   5   4  328.37   12.00
 -11   5   4  302.57   10.40
  -9  -5   4   12.10    2.60
  -9  -5   4   16.70    2.50
  -9  -5   4   14.40    3.00
   9  -5  -4   11.80    3.00
  -9  -5   4   19.40    2.70
  -9  -5   4   14.50    4.10
  -9  -5   4    9.30    3.80
   9  -5  -4   20.90    2.90
  -9   5   4   11.00    3.50
  -9   5   4   16.00    2.50
  -9   5   4   10.50    3.50
   9   5  -4   15.80    2.40
   9   5  -4   16.90    3.30
  -9   5   4   18.40    3.20
  -9   5   4   15.70    2.70
   9   5  -4   20.70    2.60
  -7  -5   4  579.74   14.30
  -7  -5   4  572.84   14.20
  -7  -5   4  580.34   16.40
  -7  -5   4  556.74   17.30
   7  -5  -4  571.54   15.90
  -7  -5   4  589.54   16.40
  -7   5   4  572.04   16.30
   7   5  -4  586.44   14.20
  -7   5   4  545.85   14.30
  -7   5   4  572.84   14.70
  -7   5   4  575.14   16.50
   7   5  -4  586.14   13.80
  -7   5   4  560.34   14.60
  -5  -5   4  527.75   15.10
  -5  -5   4  530.65   15.60
  -5  -5   4  544.45   12.80
   5  -5  -4  535.05   14.20
  -5  -5   4  536.75   14.40
  -5  -5   4  535.35   12.80
  -5   5   4  540.35   15.10
  -5   5   4  529.75   13.40
   5   5  -4  532.25   12.60
  -5   5   4  529.65   13.20
  -5   5   4  531.25   13.40
  -5   5   4  532.05   15.10
   5   5  -4  565.04   12.40
  -3  -5   4   52.79    4.10
  -3  -5   4   52.69    3.40
  -3  -5   4   50.59    3.90
  -3  -5   4   50.39    4.00
   3  -5  -4   55.89    3.20
  -3   5   4   48.30    4.00
  -3   5   4   56.49    3.10
  -3   5   4   57.39    3.10
  -3   5   4   51.99    2.90
  -3   5   4   49.99    3.40
  -3   5   4   48.40    4.10
  -1  -5   4   79.89    4.50
  -1  -5   4   80.39    4.30
  -1  -5   4   83.39    3.90
  -1  -5   4   83.09    4.80
  -1   5   4   78.99    3.50
  -1   5   4   80.99    5.00
  -1   5   4   88.19    3.70
  -1   5   4   83.79    3.60
  -1   5   4   83.39    3.40
  -1   5   4   84.39    4.40
   1  -5   4  394.66   11.50
   1  -5   4  415.26   11.30
   1  -5   4  383.26   10.80
   1  -5   4  413.66   11.60
  -1  -5  -4  400.66    9.90
   1   5   4  382.96   10.10
   1   5   4  391.96   10.30
   1   5   4  393.66   10.10
   1   5   4  388.06   12.40
   1   5   4  406.96   10.30
   1   5   4  401.76   10.30
   1   5   4  403.06   12.00
   3  -5   4   80.69    4.20
   3  -5   4   73.59    4.70
   3  -5   4   80.09    4.40
  -3  -5  -4   67.09    3.30
   3   5   4   70.99    3.70
   3   5   4   75.89    4.30
   3   5   4   75.09    5.40
   3   5   4   62.59    3.70
   3   5   4   75.09    5.20
   5  -5   4   74.89    5.00
   5  -5   4   74.99    5.40
   5   5   4   78.19    5.10
   5   5   4   64.79    4.10
   5   5   4   71.99    4.10
   5   5   4   74.59    5.90
   7  -5   4  168.48    7.90
   7  -5   4  157.98    8.40
   7   5   4  156.48    9.00
   7   5   4  160.38    6.70
   7   5   4  163.78    8.10
   7   5   4  165.58    6.90
   9  -5   4   -0.20    3.20
   9  -5   4   -0.20    3.30
   9   5   4   -3.80    3.60
   9   5   4    0.30    2.30
   9   5   4    5.10    2.50
   9   5   4   -2.10    3.30
  11  -5   4  252.57   12.90
  11  -5   4  253.27   13.50
  11   5   4  234.48   12.70
  11   5   4  240.18   10.30
  11   5   4  255.67   14.10
  13  -5   4    6.90    4.70
  13  -5   4  -12.20    4.60
  13   5   4    5.10    3.20
  13   5   4    3.70    5.50
  13   5   4   -1.80    5.60
  18  -6  -4   43.00   10.40
  18  -6  -4   61.49    8.20
 -18  -6   4   68.59   10.60
 -18  -6   4   67.49    7.20
  18   6  -4   68.99    9.00
  18   6  -4   72.89    7.30
 -18   6   4   67.99    7.20
  16  -6  -4   36.00    6.70
 -16  -6   4   34.10    5.20
 -16  -6   4   50.99    9.60
  16  -6  -4   38.90    6.80
  16   6  -4   45.80    5.80
 -16   6   4   43.80    5.90
  16   6  -4   43.40    7.30
 -14  -6   4  161.08   10.70
 -14  -6   4  134.49   12.30
 -14  -6   4  131.09    7.30
  14  -6  -4  142.79    9.40
 -14  -6   4  143.89    7.90
  14  -6  -4  120.59    9.10
 -14  -6   4  121.29    8.00
 -14  -6   4  132.39    8.50
 -14   6   4  135.29    7.90
  14   6  -4  147.99    8.00
 -14   6   4  145.29   11.40
  14   6  -4  140.49    9.70
 -12  -6   4   29.60    5.60
 -12  -6   4   33.50    4.80
  12  -6  -4   37.50    5.30
 -12  -6   4   28.30    3.70
 -12  -6   4   27.80    4.20
 -12  -6   4   34.60    6.70
 -12  -6   4   28.60    3.70
  12  -6  -4   24.00    4.50
 -12   6   4   32.00    3.90
 -12   6   4   29.10    4.60
  12   6  -4   29.20    4.70
 -12   6   4   33.30    5.40
 -12   6   4   32.90    4.20
 -12   6   4   21.90    5.30
  12   6  -4   31.20    3.80
 -10  -6   4  222.08   11.70
 -10  -6   4  216.48    8.10
  10  -6  -4  234.68    8.80
 -10  -6   4  235.08   11.00
  10  -6  -4  221.18    9.80
 -10  -6   4  214.88    8.10
 -10  -6   4  227.38    9.30
 -10  -6   4  215.18    9.50
 -10   6   4  226.78    9.00
 -10   6   4  220.18    8.10
 -10   6   4  222.28   10.70
  10   6  -4  224.18    8.10
 -10   6   4  221.78    9.90
 -10   6   4  225.88    8.40
  10   6  -4  240.98    8.30
  10   6  -4  223.38    9.60
  -8  -6   4  114.59    5.10
  -8  -6   4  108.99    5.00
  -8  -6   4  111.99    6.60
   8  -6  -4  113.89    4.90
   8  -6  -4  105.09    6.30
  -8  -6   4  102.09    6.00
  -8  -6   4  103.49    7.80
  -8  -6   4  109.09    7.10
   8   6  -4  115.99    5.30
  -8   6   4  108.79    5.30
  -8   6   4  115.09    5.30
   8   6  -4  119.19    5.00
  -8   6   4  110.29    6.90
  -8   6   4  105.49    7.00
   8   6  -4  116.69    4.70
  -8   6   4  106.89    5.30
  -6  -6   4   48.50    4.40
  -6  -6   4   51.89    5.40
  -6  -6   4   48.20    4.60
  -6  -6   4   43.20    3.10
  -6  -6   4   49.50    3.20
   6  -6  -4   38.20    4.00
  -6  -6   4   41.70    4.10
   6   6  -4   46.90    2.90
  -6   6   4   43.70    3.50
   6   6  -4   52.19    2.70
  -6   6   4   43.00    3.50
  -6   6   4   45.40    4.50
  -6   6   4   49.80    3.60
  -6   6   4   47.60    4.90
   4  -6  -4  106.49    4.90
  -4  -6   4  117.59    6.10
  -4  -6   4  117.09    6.30
  -4  -6   4  103.49    5.60
  -4  -6   4  114.69    5.20
  -4  -6   4  107.19    4.00
  -4   6   4  111.69    4.50
  -4   6   4  107.99    4.60
  -4   6   4  110.59    5.70
  -4   6   4  105.19    4.60
  -4   6   4  108.69    6.10
  -4   6   4  108.79    4.60
  -2  -6   4  113.69    5.70
  -2  -6   4  117.29    5.60
   2  -6  -4  112.09    4.30
  -2  -6   4  117.99    5.90
  -2   6   4  114.89    4.60
  -2   6   4  107.29    4.40
  -2   6   4  112.99    5.20
  -2   6   4  113.79    4.30
  -2   6   4  109.39    5.90
  -2   6   4  103.89    5.70
  -2   6   4  117.49    4.50
   0  -6   4  407.96   11.40
   0  -6   4  412.86   12.00
   0  -6   4  424.26   12.30
   0   6   4  410.66   10.70
   0   6   4  407.66   12.10
   0   6   4  415.76   10.70
   0   6   4  412.96   10.80
   0   6   4  395.76   12.70
   0   6   4  405.36   10.80
   2  -6   4   71.79    4.50
   2  -6   4   73.69    4.70
   2  -6   4   74.39    4.70
   2  -6   4   75.19    3.70
  -2  -6  -4   70.49    3.40
   2   6   4   72.39    5.30
   2   6   4   71.39    3.70
   2   6   4   71.29    3.80
   2   6   4   68.69    5.20
   2   6   4   67.69    3.80
   2   6   4   69.19    3.70
   2   6   4   78.19    3.90
   4  -6   4    1.50    2.10
   4  -6   4    3.10    2.00
   4  -6   4   -0.30    1.80
   4  -6   4    1.00    1.70
   4   6   4    1.50    2.50
   4   6   4    4.50    1.60
   4   6   4    1.00    1.90
   4   6   4    0.30    1.50
   4   6   4    2.50    1.50
   4   6   4    0.10    1.80
   6  -6   4  183.08    9.00
   6  -6   4  207.18    8.70
   6   6   4  196.38    8.40
   6   6   4  194.78    9.40
   6   6   4  200.88    9.90
   6   6   4  184.08    7.40
   6   6   4  203.38    7.50
   8  -6   4   65.19    6.20
   8  -6   4   60.29    6.60
   8   6   4   69.59    7.50
   8   6   4   68.99    5.10
   8   6   4   69.19    6.60
   8   6   4   73.69    6.40
   8   6   4   66.39    5.10
  10  -6   4   68.99    6.70
  10  -6   4   74.59    8.00
  10   6   4   72.29    7.50
  10   6   4   61.79    5.50
  10   6   4   79.99    6.10
  10   6   4   64.59    8.20
  12  -6   4   39.40    6.50
  12  -6   4   24.40    6.70
  12   6   4   24.50    4.30
  12   6   4   26.00    7.30
  12   6   4   23.90    4.70
  12   6   4   35.00    6.70
 -17  -7   4   44.70    9.70
 -17  -7   4   41.50    5.80
  17  -7  -4   54.79    7.70
  17   7  -4   38.30    5.70
  17   7  -4   52.99    7.90
 -17   7   4   49.80    6.30
 -15  -7   4   34.00    8.50
  15  -7  -4   37.20    6.50
 -15  -7   4   37.80    5.10
 -15  -7   4   47.20    6.80
  15  -7  -4   39.30    6.70
  15   7  -4   37.90    4.70
 -15   7   4   39.80    8.00
  15   7  -4   38.90    5.20
 -15   7   4   42.70    5.60
  15   7  -4   38.40    6.40
 -13  -7   4   38.90    4.70
  13  -7  -4   47.70    6.10
 -13  -7   4   48.30    5.50
  13  -7  -4   44.70    6.10
 -13  -7   4   56.09    8.90
 -13  -7   4   49.99    6.50
 -13  -7   4   52.59    6.10
 -13  -7   4   49.70    4.90
  13   7  -4   58.69    5.30
 -13   7   4   50.29    6.00
  13   7  -4   45.40    6.00
 -13   7   4   56.89    5.50
  13   7  -4   48.70    4.70
 -13   7   4   39.60    6.80
  11  -7  -4  250.27   11.20
 -11  -7   4  248.18    9.10
 -11  -7   4  248.58   11.80
 -11  -7   4  240.38   13.50
 -11  -7   4  254.67   10.80
 -11  -7   4  259.37    9.40
  11  -7  -4  249.08   10.00
 -11  -7   4  250.37   10.30
 -11   7   4  240.98    9.80
 -11   7   4  247.18    9.40
  11   7  -4  240.68    9.10
 -11   7   4  242.98   11.90
 -11   7   4  260.27   11.40
  11   7  -4  229.48   10.50
 -11   7   4  238.98    9.00
  11   7  -4  262.07    9.50
  11   7  -4  252.27    8.70
  -9  -7   4    0.10    2.60
  -9  -7   4    0.40    2.10
  -9  -7   4    2.20    1.90
  -9  -7   4   -1.20    3.10
  -9  -7   4    0.10    1.80
  -9  -7   4   -2.10    3.60
   9  -7  -4    1.80    2.30
   9  -7  -4    1.90    2.60
   9   7  -4    2.70    1.90
   9   7  -4    3.80    2.20
  -9   7   4    3.80    3.40
  -9   7   4    4.30    2.20
  -9   7   4    3.50    2.10
   9   7  -4    4.20    1.60
  -9   7   4    0.00    3.00
  -7  -7   4  599.44   16.70
   7  -7  -4  565.44   16.60
  -7  -7   4  576.44   17.10
  -7  -7   4  571.94   14.70
  -7  -7   4  569.24   18.30
  -7  -7   4  590.44   14.70
  -7  -7   4  550.54   16.40
  -7   7   4  568.74   14.90
  -7   7   4  565.44   15.00
  -7   7   4  594.14   15.40
  -7   7   4  551.84   16.60
  -7   7   4  567.54   17.10
   7   7  -4  589.74   14.20
   7   7  -4  605.54   14.60
  -5  -7   4   12.20    2.80
  -5  -7   4   15.10    2.90
   5  -7  -4   11.50    2.60
  -5  -7   4   11.40    1.80
  -5  -7   4   14.50    3.10
  -5  -7   4   15.80    3.70
  -5  -7   4   10.40    1.80
   5   7  -4   11.00    1.50
  -5   7   4   11.80    2.10
  -5   7   4   14.00    2.80
  -5   7   4    9.70    2.10
   5   7  -4   11.70    1.70
  -5   7   4   14.00    3.40
  -5   7   4   10.50    2.10
  -5   7   4    9.30    2.00
  -3  -7   4  633.44   17.30
   3  -7  -4  622.94   15.50
  -3  -7   4  615.04   17.00
  -3  -7   4  623.24   17.40
  -3  -7   4  646.64   14.60
  -3   7   4  622.94   17.50
  -3   7   4  612.94   15.80
  -3   7   4  634.14   15.30
  -3   7   4  609.74   15.40
  -3   7   4  618.04   15.40
  -3   7   4  620.84   17.00
  -1  -7   4    7.00    2.30
  -1  -7   4    5.80    2.10
  -1  -7   4    4.10    2.20
   1  -7  -4    3.10    2.20
   1  -7  -4    4.10    1.20
  -1   7   4    8.50    1.80
  -1   7   4    6.60    2.50
  -1   7   4    6.50    1.70
  -1   7   4    4.20    1.60
  -1   7   4    7.20    2.40
   1  -7   4   19.60    3.10
   1  -7   4   15.40    2.80
  -1  -7  -4   20.00    2.20
  -1  -7  -4   21.10    3.20
   1  -7   4   20.50    2.60
   1  -7   4   20.30    3.00
   1   7   4   19.50    3.30
   1   7   4   22.80    2.50
   1   7   4   21.30    2.50
   1   7   4   21.50    3.50
   1   7   4   21.70    2.60
   1   7   4   21.20    2.40
  -3  -7  -4  342.97    9.70
   3  -7   4  352.36   10.70
   3  -7   4  347.87   11.00
  -3  -7  -4  336.87   10.90
   3  -7   4  343.77   11.40
   3   7   4  337.17   10.00
   3   7   4  343.27    9.80
   3   7   4  338.27    9.90
   3   7   4  342.67    9.90
   3   7   4  340.77   12.20
   3   7   4  348.17   10.20
   3   7   4  341.77   12.10
   5  -7   4    5.90    2.60
   5  -7   4    0.70    2.30
   5   7   4    6.00    1.90
   5   7   4    4.70    2.50
   5   7   4    6.30    2.60
   5   7   4    5.90    3.30
   5   7   4    5.10    2.00
   5   7   4    4.20    2.00
   7  -7   4  187.08    9.50
   7  -7   4  166.88    8.60
   7   7   4  169.08   10.00
   7   7   4  179.98    7.70
   7   7   4  187.78    8.70
   7   7   4  181.68    9.50
   7   7   4  186.48    7.60
   9  -7   4    0.80    3.50
   9  -7   4    0.90    3.60
   9   7   4    0.20    2.30
   9   7   4    3.10    2.60
   9   7   4   -1.80    3.50
   9   7   4   -2.60    4.40
   9   7   4    1.30    2.60
  11  -7   4   76.89    9.00
  11  -7   4   72.49    7.70
  11   7   4   83.49    8.40
  11   7   4   75.59    9.40
  11   7   4   84.69    7.90
  11   7   4   57.59    5.90
  11   7   4   84.69    6.60
  13  -7   4   12.70    6.30
  13  -7   4   27.00    6.00
  13   7   4   13.50    5.90
  13   7   4   13.50    6.90
  13   7   4   26.80    5.70
  13   7   4   16.30    4.00
  18  -8  -4   12.50    6.00
 -18  -8   4   -0.30    4.30
 -18  -8   4    8.50    7.00
  18   8  -4   16.10    6.60
  18   8  -4    5.20    4.30
 -18   8   4   11.00    4.80
 -16  -8   4    1.10    6.60
 -16  -8   4   -6.00    3.40
  16  -8  -4    1.70    4.20
  16   8  -4    3.80    4.80
 -16   8   4   -1.10    3.60
  16   8  -4   -0.30    3.60
 -14  -8   4   44.80    5.40
 -14  -8   4   42.30    5.90
 -14  -8   4   41.90    8.80
 -14  -8   4   42.80    6.40
  14  -8  -4   51.49    7.10
 -14  -8   4   40.70    5.80
 -14   8   4   50.19    5.60
 -14   8   4   23.40    6.60
  14   8  -4   38.40    4.90
  14   8  -4   44.90    6.80
  14   8  -4   33.70    4.20
 -14   8   4   55.99    7.20
 -12  -8   4    1.00    3.10
 -12  -8   4    4.80    3.90
 -12  -8   4   -1.10    5.10
 -12  -8   4    0.40    2.40
 -12  -8   4    1.60    2.50
  12  -8  -4    3.40    3.60
  12  -8  -4   -2.00    5.80
 -12  -8   4   -1.20    3.00
 -12   8   4   -1.60    2.60
  12   8  -4   -2.30    2.10
  12   8  -4    0.60    3.40
 -12   8   4    1.10    3.70
 -12   8   4   -4.70    4.10
  12   8  -4   -2.10    1.80
 -10  -8   4  133.19    6.70
 -10  -8   4  150.88    8.90
 -10  -8   4  133.39    8.10
 -10  -8   4  163.78    6.90
 -10  -8   4  153.58    8.70
 -10  -8   4  148.49   11.00
  10  -8  -4  143.39    8.60
  10   8  -4  148.89    7.30
  10   8  -4  161.68    6.90
 -10   8   4  150.48    9.00
 -10   8   4  158.98    7.30
 -10   8   4  146.39    6.70
  10   8  -4  157.28    6.40
 -10   8   4  154.08    9.30
 -10   8   4  150.28    7.20
  -8  -8   4   19.90    3.70
  -8  -8   4   16.10    3.70
  -8  -8   4   16.60    2.60
   8  -8  -4   16.30    3.60
  -8  -8   4   21.00    5.10
  -8  -8   4   24.00    4.20
  -8  -8   4   18.60    2.70
  -8   8   4   20.20    2.90
  -8   8   4   20.80    3.00
   8   8  -4   20.30    2.60
  -8   8   4   20.50    3.00
  -8   8   4   20.60    4.30
  -8   8   4   15.20    3.80
   8   8  -4   16.00    2.20
   8   8  -4   20.30    3.20
  -6  -8   4  129.59    5.20
  -6  -8   4  136.39    6.70
  -6  -8   4  110.49    7.00
  -6  -8   4  124.09    5.20
  -6  -8   4  123.09    6.80
   6  -8  -4  120.39    6.50
  -6  -8   4  120.09    8.00
  -6   8   4  128.49    5.60
   6   8  -4  130.79    4.70
  -6   8   4  133.49    5.80
   6   8  -4  120.59    4.90
  -6   8   4  135.89    6.90
  -6   8   4  127.19    5.70
  -6   8   4  120.49    7.40
  -4  -8   4   -1.10    2.40
  -4  -8   4    1.80    1.30
   4  -8  -4   -0.40    1.90
   4  -8  -4   -0.70    1.70
  -4  -8   4    1.00    1.20
  -4  -8   4    2.00    2.20
  -4  -8   4    0.00    2.10
   4   8  -4    0.60    1.10
  -4   8   4    0.80    1.50
  -4   8   4    0.50    1.60
  -4   8   4    1.00    1.90
  -4   8   4    1.00    1.60
  -4   8   4   -0.10    1.90
  -4   8   4    4.70    2.60
  -2  -8   4  355.36   12.00
  -2  -8   4  341.87    8.90
   2  -8  -4  322.47   11.50
  -2  -8   4  348.17   11.50
   2  -8  -4  339.07    9.30
  -2  -8   4  342.17   11.30
  -2   8   4  337.67    9.90
  -2   8   4  346.07   11.40
  -2   8   4  340.67    9.80
  -2   8   4  335.87   10.70
  -2   8   4  320.67   11.70
  -2   8   4  347.07    9.90
   0  -8  -4   22.10    3.60
   0  -8   4   18.40    2.80
   0  -8   4   23.90    3.30
   0  -8   4   18.00    3.10
   0  -8   4   24.00    3.40
   0   8   4   23.70    2.80
   0   8   4   19.70    3.30
   0   8   4   26.40    2.90
   0   8   4   25.30    3.80
   0   8   4   19.50    2.60
   0   8   4   22.90    2.80
   2  -8   4  159.48    7.40
   2  -8   4  161.88    7.30
   2  -8   4  169.48    7.20
  -2  -8  -4  164.88    5.90
  -2  -8  -4  159.98    7.40
   2   8   4  157.18    6.20
   2   8   4  165.78    8.10
   2   8   4  157.88    6.30
   2   8   4  165.18    6.30
   2   8   4  158.68    6.20
   2   8   4  151.58    7.90
   4  -8   4    5.70    2.70
  -4  -8  -4    8.80    2.50
   4  -8   4    3.60    2.40
   4  -8   4    4.10    2.40
   4   8   4    5.60    1.90
   4   8   4    6.40    2.30
   4   8   4    5.30    1.80
   4   8   4    7.10    2.20
   4   8   4    2.90    2.60
   4   8   4    8.00    2.30
   4   8   4   11.70    3.60
   6  -8   4  137.39    8.10
   6  -8   4  148.99    8.10
   6   8   4  150.58    6.80
   6   8   4  137.69    9.00
   6   8   4  152.58    6.80
   6   8   4  156.28    7.40
   6   8   4  150.58    8.60
   6   8   4  148.09    6.90
   8  -8   4    2.80    3.50
   8  -8   4   -1.20    3.60
   8   8   4   -0.70    4.20
   8   8   4   -1.90    2.10
   8   8   4    6.40    2.60
   8   8   4    4.00    3.20
   8   8   4    1.80    2.20
   8   8   4    6.00    3.50
  10  -8   4   88.69    8.80
  10  -8   4  100.79    8.70
  10   8   4  104.79    7.10
  10   8   4  104.89    8.70
  10   8   4  105.39    8.50
  10   8   4   91.09    6.70
  10   8   4  103.49   10.10
  10   8   4   87.39    6.70
  12  -8   4    5.60    5.50
  12   8   4   -9.60    5.40
  12   8   4    2.40    3.00
  12   8   4    6.80    4.00
  12   8   4    0.00    3.30
 -17  -9   4  292.07   18.30
  17  -9  -4  312.07   15.70
 -17   9   4  323.87   13.70
  17   9  -4  327.37   16.40
  17   9  -4  321.17   13.70
 -15  -9   4   12.40    4.20
[truncated: 225,905 more chars]
