# Supplementary material for: Crystal structure of (Na0.70)(Na0.70,Mn0.30)(Fe3+,Fe2+)2Fe2+(VO4)3, a sodium-, iron- and manganese-based vanadate with the alluaudite-type structure
Source: Acta Crystallogr E Crystallogr Commun. 2016 Jan 23;72(Pt 2):220–2. doi: 10.1107/S2056989016000931 (PMC4770949; doi:10.1107/S2056989016000931)
Supplement: Supplementary file 2 [file e-72-00220-Isup2.hkl]

data_I                                                                          
_shelx_title ' EL15_D176_DRX18_BS26B_a.res in C2/c'                             
_shelx_refln_list_code          4                                               
_shelx_F_calc_maximum      509.19                                               
_exptl_crystal_F_000      1063.60                                               
_reflns_d_resolution_high  0.6601                                               
                                                                                
loop_                                                                           
 _space_group_symop_operation_xyz                                               
 'x, y, z'                                                                      
 '-x, y, -z+1/2'                                                                
 'x+1/2, y+1/2, z'                                                              
 '-x+1/2, y+1/2, -z+1/2'                                                        
 '-x, -y, -z'                                                                   
 'x, -y, z-1/2'                                                                 
 '-x+1/2, -y+1/2, -z'                                                           
 'x+1/2, -y+1/2, z-1/2'                                                         
                                                                                
_cell_length_a    11.9512                                                       
_cell_length_b    12.9022                                                       
_cell_length_c     6.7756                                                       
_cell_angle_alpha  90.000                                                       
_cell_angle_beta  111.678                                                       
_cell_angle_gamma  90.000                                                       
                                                                                
_shelx_F_squared_multiplier     1.000                                           
                                                                                
loop_                                                                           
 _refln_index_h                                                                 
 _refln_index_k                                                                 
 _refln_index_l                                                                 
 _refln_F_squared_calc                                                          
 _refln_F_squared_meas                                                          
 _refln_F_squared_sigma                                                         
 _refln_observed_status                                                         
   2   0   0      14367.86      16713.21       139.37 o                         
   4   0   0     131884.39     122840.24       893.60 o                         
   6   0   0       9251.76       9359.32        98.31 o                         
   8   0   0      28023.29      26983.40       265.87 o                         
  10   0   0      15469.49      15846.52       208.25 o                         
  12   0   0        172.23        207.74        41.82 o                         
  14   0   0       8477.86       8517.81       150.57 o                         
  16   0   0         29.75        -85.75        85.75 o                         
   1   1   0        691.52        572.73         6.86 o                         
   3   1   0      34709.62      35101.73       180.95 o                         
   5   1   0      32191.19      35118.60       193.56 o                         
   7   1   0      24522.69      24786.02       163.25 o                         
   9   1   0        687.76        708.13        23.82 o                         
  11   1   0       6234.29       6506.72        80.61 o                         
  13   1   0       2783.41       2852.06        88.50 o                         
  15   1   0       2174.18       2195.92        89.50 o                         
   0   2   0      36960.99      40875.57       225.13 o                         
   2   2   0       4408.52       5132.09        30.07 o                         
   4   2   0      23049.76      25101.72       127.63 o                         
   6   2   0       2887.42       2768.12        31.84 o                         
   8   2   0        454.47        472.02        20.25 o                         
  10   2   0       5136.09       5116.28        65.16 o                         
  12   2   0         82.69         98.70        23.39 o                         
  14   2   0       3363.27       3327.22        72.52 o                         
  16   2   0         16.21        -27.53        47.95 o                         
   1   3   0          0.22         10.26         4.41 o                         
   3   3   0      24064.49      23500.09       120.18 o                         
   5   3   0      33479.06      35441.78       188.36 o                         
   7   3   0      45071.39      44241.83       282.98 o                         
   9   3   0       5392.21       5753.73        77.16 o                         
  11   3   0      12497.57      12556.18       117.64 o                         
  13   3   0        332.80        356.29        33.62 o                         
  15   3   0        466.81        485.43        46.25 o                         
   0   4   0       8202.53       9389.56        63.56 o                         
   2   4   0     167972.23     167557.28       746.72 o                         
   4   4   0       4111.12       4615.26        32.64 o                         
   6   4   0      64801.98      64218.56       342.71 o                         
   8   4   0        744.06        831.49        23.23 o                         
  10   4   0       2017.03       2061.25        44.09 o                         
  12   4   0       9837.59       9884.90       116.09 o                         
  14   4   0        215.61        278.79        39.53 o                         
  16   4   0       3055.21       3013.22       100.88 o                         
   3   5   0      37347.84      38269.04       181.82 o                         
   5   5   0      10484.45       9684.82        56.67 o                         
   7   5   0       1729.95       1708.59        36.60 o                         
   9   5   0       8987.12       8920.33        88.38 o                         
  11   5   0        307.23        324.17        30.02 o                         
  13   5   0       9471.86       9677.87       128.49 o                         
  15   5   0          0.77         -9.95        36.56 o                         
   0   6   0      17278.59      18468.78       124.00 o                         
   2   6   0      21101.83      24076.85       126.55 o                         
   4   6   0         99.69         95.64         8.55 o                         
   6   6   0       2337.05       2269.73        27.56 o                         
   8   6   0       9687.47       9737.15        83.98 o                         
  10   6   0       2041.77       2131.86        46.13 o                         
  12   6   0       3010.64       3123.82        72.08 o                         
  14   6   0       1535.41       1592.50        64.67 o                         
  16   6   0       3078.12       2909.59       181.05 o                         
   1   7   0       5493.88       5191.28        34.62 o                         
   3   7   0       2212.80       2638.00        27.09 o                         
   5   7   0      25243.77      25138.29       136.77 o                         
   7   7   0         12.84         40.25        12.41 o                         
   9   7   0       7369.92       7382.12        74.56 o                         
  11   7   0        497.97        512.75        32.59 o                         
  13   7   0       3120.92       3214.81        81.40 o                         
  15   7   0       1402.65       1370.83        63.13 o                         
   0   8   0      18002.03      18569.76       129.85 o                         
   2   8   0       1167.02       1320.55        20.76 o                         
   4   8   0       4069.81       4196.69        38.68 o                         
   6   8   0          7.46         20.48        11.22 o                         
   8   8   0       7917.61       7920.55        70.37 o                         
  10   8   0         47.04         38.08        18.26 o                         
  12   8   0       2235.53       2313.16        69.70 o                         
  14   8   0         30.44         31.66        37.01 o                         
   1   9   0      14665.09      14119.44        78.50 o                         
   3   9   0        308.23        276.29        13.30 o                         
   5   9   0      11190.10      11044.83        76.90 o                         
   7   9   0       2094.03       2098.71        32.16 o                         
   9   9   0       8232.17       8306.48        76.31 o                         
  11   9   0       4955.30       5124.22        85.75 o                         
  13   9   0          0.92         65.23        35.76 o                         
   0  10   0       4573.08       4250.79        48.82 o                         
   2  10   0       1229.10       1202.54        22.58 o                         
   4  10   0       1200.24       1141.39        25.08 o                         
   6  10   0         27.91         20.50        12.22 o                         
   8  10   0       5232.23       5274.59        59.84 o                         
  10  10   0       2000.32       1924.47        50.29 o                         
  12  10   0       2604.01       2714.24        77.47 o                         
  14  10   0       1237.35       1176.17        70.70 o                         
   1  11   0       1947.04       1936.70        27.20 o                         
   3  11   0        243.83        247.02        15.04 o                         
   5  11   0       3976.05       3950.81        44.21 o                         
   7  11   0        141.80        115.23        17.03 o                         
   9  11   0       1517.17       1565.71        43.67 o                         
  11  11   0        564.44        613.46        46.10 o                         
  13  11   0       2265.73       2222.29       105.06 o                         
   0  12   0       3435.23       3513.30        53.49 o                         
   2  12   0       3332.87       3223.85        40.08 o                         
   4  12   0         43.73         43.80        13.28 o                         
   6  12   0       1667.50       1692.57        42.07 o                         
   8  12   0       1545.25       1538.65        51.17 o                         
  10  12   0       1450.21       1455.21        53.64 o                         
  12  12   0        850.76        873.49        55.49 o                         
   1  13   0        478.91        507.25        20.02 o                         
   3  13   0       5894.63       5789.65        57.74 o                         
   5  13   0        436.12        475.80        21.88 o                         
   7  13   0       1964.10       1933.10        43.64 o                         
   9  13   0       1512.79       1558.73        50.63 o                         
  11  13   0         43.56         46.89        34.38 o                         
   0  14   0        352.74        412.12        30.69 o                         
   2  14   0      11146.35      11157.76        88.60 o                         
   4  14   0         64.00         64.23        15.76 o                         
   6  14   0       5121.14       5339.95        65.47 o                         
   8  14   0        153.45        127.94        24.53 o                         
  10  14   0       1210.19       1250.13        65.00 o                         
   1  15   0        244.09        216.56        20.08 o                         
   3  15   0       1870.11       1818.59        39.41 o                         
   5  15   0       2953.09       3069.69        54.09 o                         
   7  15   0       4082.70       4317.45        66.11 o                         
   9  15   0       1990.25       1960.57        62.42 o                         
   0  16   0       2052.55       2028.11        76.81 o                         
   2  16   0        463.78        477.66        25.97 o                         
   4  16   0        761.03        843.56        34.98 o                         
   6  16   0          6.50          5.88        21.28 o                         
   8  16   0        126.40        133.03        28.04 o                         
   1  17   0         61.33         31.10        20.62 o                         
   3  17   0       1305.27       1356.28        46.71 o                         
   5  17   0         10.62          8.94        22.41 o                         
   7  17   0        352.09        366.56        33.04 o                         
   0  18   0      11313.93      11200.73       181.54 o                         
   2  18   0       2527.95       2465.86        67.44 o                         
   4  18   0       4887.07       4994.62       107.77 o                         
   6  18   0         52.69         33.90        28.26 o                         
   1  19   0         98.15         92.02        39.27 o                         
   3  19   0       1822.44       1821.62        64.88 o                         
 -17   1   1         55.31         70.01        63.74 o                         
 -15   1   1        347.56        255.82        41.89 o                         
 -13   1   1       1624.99       1703.61        46.37 o                         
 -11   1   1       1913.01       1930.96        54.54 o                         
  -9   1   1       2343.49       2353.33        37.60 o                         
  -7   1   1       2626.82       2255.86        29.02 o                         
  -5   1   1         22.62         27.41         7.18 o                         
  -3   1   1       1512.16       1276.22        20.13 o                         
  -1   1   1        168.22         90.69         4.96 o                         
   1   1   1       3478.58       4129.46        34.49 o                         
   3   1   1       2750.68       2604.80        23.90 o                         
   5   1   1      10148.76      11754.43        85.46 o                         
   7   1   1       3746.22       3887.55        49.43 o                         
   9   1   1       1757.10       1729.11        40.55 o                         
  11   1   1       6813.51       6950.80        84.52 o                         
  13   1   1       3531.95       3724.64        96.78 o                         
  15   1   1       4000.27       4020.83       126.92 o                         
 -16   2   1       4742.07       4647.64        96.75 o                         
 -14   2   1       7559.07       7803.51       107.33 o                         
 -12   2   1       3863.20       4004.12        60.86 o                         
 -10   2   1       3118.52       3238.83        42.52 o                         
  -8   2   1       1325.79       1273.22        25.62 o                         
  -6   2   1        800.10        616.63        17.45 o                         
  -4   2   1       1035.59       1266.81        17.41 o                         
  -2   2   1         22.20         63.64         5.10 o                         
   0   2   1        883.00        908.58         9.55 o                         
   2   2   1       6132.45       6104.17        38.95 o                         
   4   2   1       4431.28       4629.88        37.36 o                         
   6   2   1      13158.89      12861.12       109.24 o                         
   8   2   1       7021.05       7127.26        79.89 o                         
  10   2   1       5418.29       5568.02        71.08 o                         
  12   2   1          9.41         97.35        27.80 o                         
  14   2   1        478.35        429.65        54.94 o                         
  16   2   1        749.12        601.77        71.54 o                         
 -17   3   1       1872.30       1774.26       130.61 o                         
 -15   3   1        119.42         74.79        32.69 o                         
 -13   3   1       2397.20       2329.17        59.92 o                         
 -11   3   1         46.34         63.90        19.56 o                         
  -9   3   1          9.60          4.80        14.23 o                         
  -7   3   1       1060.90       1135.03        21.95 o                         
  -5   3   1       1433.69       1368.81        19.15 o                         
  -3   3   1       4605.31       4722.13        30.27 o                         
  -1   3   1       6160.07       5920.72        32.26 o                         
   1   3   1      15519.90      16358.23        85.97 o                         
   3   3   1        130.41         36.46         5.67 o                         
   5   3   1      15023.40      14991.67       112.54 o                         
   7   3   1       2316.68       2190.61        37.45 o                         
   9   3   1       7798.26       8033.71        84.28 o                         
  11   3   1        230.45        280.13        27.20 o                         
  13   3   1       2538.65       2631.70        80.55 o                         
  15   3   1        873.20        825.10        66.69 o                         
 -16   4   1        185.41        143.82        44.78 o                         
 -14   4   1        530.03        540.65        37.10 o                         
 -12   4   1        171.58        233.28        26.67 o                         
 -10   4   1       1387.96       1363.83        32.77 o                         
  -8   4   1      11213.11      10844.82        76.07 o                         
  -6   4   1      13785.62      14286.70        88.28 o                         
  -4   4   1       7173.88       5570.98        36.31 o                         
  -2   4   1       6852.76       6846.24        38.59 o                         
   0   4   1      28634.23      28248.51       124.14 o                         
   2   4   1        553.60        736.70        12.28 o                         
   4   4   1          2.33         37.40         6.84 o                         
   6   4   1      16501.87      16078.70       121.89 o                         
   8   4   1       2493.67       2637.46        47.01 o                         
  10   4   1       8355.81       8472.99       106.57 o                         
  12   4   1       1381.44       1399.70        54.23 o                         
  14   4   1        726.69        866.91        58.77 o                         
 -15   5   1        668.02        683.46        49.15 o                         
 -13   5   1        863.88        827.70        39.97 o                         
 -11   5   1       7890.11       7785.71        86.62 o                         
  -9   5   1       1320.70       1335.34        30.47 o                         
  -7   5   1       5045.40       4966.49        46.49 o                         
  -5   5   1        918.53        936.77        15.86 o                         
  -3   5   1        170.81        190.72         7.41 o                         
  -1   5   1       8270.30       8910.83        47.80 o                         
   1   5   1        234.46        168.58         6.52 o                         
   3   5   1      19928.66      20684.94       117.92 o                         
   5   5   1       3622.10       3563.75        32.57 o                         
   7   5   1       4959.02       5197.21        54.24 o                         
   9   5   1       4178.03       4304.78        70.63 o                         
  11   5   1        682.45        724.57        57.95 o                         
  13   5   1       4295.31       4450.14       100.99 o                         
  15   5   1       1362.39       1238.88        69.51 o                         
 -16   6   1       2331.90       2268.97       102.68 o                         
 -14   6   1       1543.05       1565.82        55.92 o                         
 -12   6   1       4172.15       4286.92        97.05 o                         
 -10   6   1       4367.07       4306.91        58.35 o                         
  -8   6   1       2355.84       2357.52        33.99 o                         
  -6   6   1       3383.53       3374.76        32.19 o                         
  -4   6   1       2503.87       2221.94        34.54 o                         
  -2   6   1       2293.52       2385.63        22.98 o                         
   0   6   1       1066.71        738.50        11.77 o                         
   2   6   1        143.09        208.45         9.20 o                         
   4   6   1       3461.44       3303.23        47.57 o                         
   6   6   1       1061.02       1032.66        22.39 o                         
   8   6   1        741.17        774.29        26.42 o                         
  10   6   1          8.06         -5.78        23.12 o                         
  12   6   1          2.75         17.32        33.25 o                         
  14   6   1        564.39        628.61        54.62 o                         
 -15   7   1       5563.46       5737.99       109.46 o                         
 -13   7   1       1538.44       1508.08        52.27 o                         
 -11   7   1       9187.80       9233.30        94.80 o                         
  -9   7   1         27.22         52.48        14.47 o                         
  -7   7   1       4116.31       4026.68        38.75 o                         
  -5   7   1       4351.52       4343.69        35.27 o                         
  -3   7   1         16.88          7.33         8.62 o                         
  -1   7   1      37353.71      36653.51       176.36 o                         
   1   7   1      12134.19      11676.50        62.68 o                         
   3   7   1      56459.82      54457.85       298.88 o                         
   5   7   1      10438.50      10096.27        70.98 o                         
   7   7   1      24109.30      23736.80       157.65 o                         
   9   7   1        114.63        146.77        19.28 o                         
  11   7   1       1464.81       1587.20        56.62 o                         
  13   7   1        180.65        145.29        38.74 o                         
 -14   8   1         21.45         14.24        31.74 o                         
 -12   8   1          1.15        -23.36        24.34 o                         
 -10   8   1       1085.45       1163.96        37.29 o                         
  -8   8   1      12728.84      12691.92        87.38 o                         
  -6   8   1      15393.06      14822.03        88.74 o                         
  -4   8   1      19542.94      19515.75       117.12 o                         
  -2   8   1      21487.27      20104.80       114.92 o                         
   0   8   1      25858.19      26476.34       127.84 o                         
   2   8   1      10423.29      10170.93        71.47 o                         
   4   8   1       3978.15       3842.79        41.05 o                         
   6   8   1       2003.21       1955.79        30.21 o                         
   8   8   1       7632.20       7590.54        77.22 o                         
  10   8   1       3205.06       3168.66        65.84 o                         
  12   8   1       4908.60       5248.91        91.80 o                         
  14   8   1       1216.72       1225.70        69.79 o                         
 -15   9   1        348.01        392.32        48.76 o                         
 -13   9   1       2552.95       2699.94        69.32 o                         
 -11   9   1         47.30         55.47        22.50 o                         
  -9   9   1       3365.43       3385.18        48.22 o                         
  -7   9   1          7.82         17.87        11.70 o                         
  -5   9   1      14405.49      14050.84        90.55 o                         
  -3   9   1       4205.22       4070.17        38.97 o                         
  -1   9   1         39.61         22.32         8.16 o                         
   1   9   1       6753.42       6554.47        45.10 o                         
   3   9   1        938.35        987.71        22.53 o                         
   5   9   1       9128.14       8977.34        69.39 o                         
   7   9   1         64.76         87.74        14.44 o                         
   9   9   1       1088.27       1111.93        36.44 o                         
  11   9   1        865.24        821.46        43.51 o                         
  13   9   1       1014.27       1133.88        65.34 o                         
 -14  10   1        128.55        129.01        40.76 o                         
 -12  10   1       1213.17       1204.23        51.38 o                         
 -10  10   1       2118.75       2115.88        47.12 o                         
  -8  10   1       7294.04       7250.98        68.25 o                         
  -6  10   1       1590.29       1572.64        30.37 o                         
  -4  10   1      14000.82      13906.59        93.99 o                         
  -2  10   1       2534.62       2481.44        29.59 o                         
   0  10   1       4418.23       4469.49        37.52 o                         
   2  10   1       1393.44       1388.56        25.30 o                         
   4  10   1        574.64        609.65        20.18 o                         
   6  10   1       2165.54       2212.51        35.83 o                         
   8  10   1       3768.90       3966.30        54.41 o                         
  10  10   1       2152.63       2183.24        58.69 o                         
  12  10   1        405.30        405.28        55.54 o                         
 -13  11   1       9453.76       9335.90       140.38 o                         
 -11  11   1       1399.54       1372.66        47.55 o                         
  -9  11   1      13572.17      13799.79       121.07 o                         
  -7  11   1        318.38        332.69        20.80 o                         
  -5  11   1       4612.86       4457.16        49.20 o                         
  -3  11   1      11386.77      11107.19        78.70 o                         
  -1  11   1        270.34        340.45        17.10 o                         
   1  11   1      35076.82      34468.40       176.38 o                         
   3  11   1       9128.64       9211.44        69.98 o                         
   5  11   1      32337.80      31556.94       200.30 o                         
   7  11   1       5044.42       5010.76        58.49 o                         
   9  11   1       7875.81       8070.51       102.78 o                         
  11  11   1        140.02        116.56        36.37 o                         
  13  11   1        664.39        683.40        60.07 o                         
 -12  12   1        153.45        164.15        48.98 o                         
 -10  12   1       2635.64       2726.59        57.83 o                         
  -8  12   1       2075.24       2030.96        43.47 o                         
  -6  12   1      16589.47      16339.87       118.04 o                         
  -4  12   1       2238.00       2318.42        35.55 o                         
  -2  12   1      13201.73      13226.36        91.57 o                         
   0  12   1       3977.00       3905.23        40.81 o                         
   2  12   1       5976.36       5936.23        54.30 o                         
   4  12   1         49.23         54.46        13.88 o                         
   6  12   1         98.39        133.43        19.19 o                         
   8  12   1        597.82        577.23        30.69 o                         
  10  12   1        745.11        743.79        48.39 o                         
  12  12   1       3733.90       3856.18       101.25 o                         
 -13  13   1        290.48        210.33        44.30 o                         
 -11  13   1        288.40        310.91        40.04 o                         
  -9  13   1       3771.29       3729.24        67.42 o                         
  -7  13   1       1339.21       1272.97        33.50 o                         
  -5  13   1       1395.09       1359.60        30.45 o                         
  -3  13   1        815.99        786.83        25.59 o                         
  -1  13   1       5200.78       5110.89        49.85 o                         
   1  13   1       4961.59       4830.15        51.20 o                         
   3  13   1         27.72         40.78        14.65 o                         
   5  13   1        663.35        653.13        28.95 o                         
   7  13   1       2333.70       2388.85        50.43 o                         
   9  13   1         72.23         60.13        32.41 o                         
  11  13   1       2324.20       2526.24        80.79 o                         
 -12  14   1        743.17        682.85        65.03 o                         
 -10  14   1       2605.97       2538.17        62.23 o                         
  -8  14   1         89.99        105.90        23.64 o                         
  -6  14   1       7122.47       7037.54        69.47 o                         
  -4  14   1       2401.47       2349.22        39.61 o                         
  -2  14   1      17284.52      16940.54       115.34 o                         
   0  14   1         44.01         54.17        14.46 o                         
   2  14   1       5164.00       5084.90        59.80 o                         
   4  14   1        845.11        890.45        33.25 o                         
   6  14   1         38.88         49.62        20.59 o                         
   8  14   1       7843.09       7775.74       106.29 o                         
  10  14   1         92.52         93.15        39.51 o                         
 -11  15   1       3118.01       3010.56        99.95 o                         
  -9  15   1        187.10        199.20        32.02 o                         
  -7  15   1       4841.85       4855.04        65.63 o                         
  -5  15   1        749.34        737.64        27.58 o                         
  -3  15   1        527.04        540.76        29.93 o                         
  -1  15   1       6113.38       6073.55        65.03 o                         
   1  15   1       2026.14       2073.40        43.74 o                         
   3  15   1       9805.38       9521.99        97.73 o                         
   5  15   1       1910.47       1853.47        47.86 o                         
   7  15   1       4330.51       4312.97        72.22 o                         
   9  15   1        999.80        967.96        55.67 o                         
 -10  16   1        163.56        145.43        44.66 o                         
  -8  16   1       4502.01       4536.53        79.57 o                         
  -6  16   1         15.24         15.94        21.63 o                         
  -4  16   1       5260.43       5235.20        64.31 o                         
  -2  16   1        176.34        187.78        20.69 o                         
   0  16   1       5125.66       5231.61        68.22 o                         
   2  16   1        873.43        953.35        37.71 o                         
   4  16   1       2262.50       2343.58        53.82 o                         
   6  16   1        259.20        346.88        29.91 o                         
   8  16   1       3221.29       3477.44        76.03 o                         
  -7  17   1       1812.47       1769.59        57.69 o                         
  -5  17   1         72.29         65.28        24.51 o                         
  -3  17   1       1172.41       1172.14        38.68 o                         
  -1  17   1         22.54         25.28        22.17 o                         
   1  17   1         62.29         45.51        23.35 o                         
   3  17   1       1393.00       1367.70        47.18 o                         
   5  17   1          5.01        -23.92        25.74 o                         
   7  17   1          1.88        -15.63        25.96 o                         
  -6  18   1        338.37        381.02        39.42 o                         
  -4  18   1       6322.98       6020.91        90.55 o                         
  -2  18   1         55.12         37.41        28.78 o                         
   0  18   1       2294.03       2226.03        67.75 o                         
   2  18   1       1251.03       1267.03        52.31 o                         
   4  18   1       3489.07       3450.24        74.16 o                         
  -3  19   1        213.46        205.64        36.28 o                         
  -1  19   1         47.22         50.21        34.35 o                         
   1  19   1         36.32        -29.73        29.73 o                         
 -16   0   2       3617.66       3608.48       144.57 o                         
 -14   0   2        103.34         41.16        35.77 o                         
 -12   0   2      18766.68      18856.28       212.93 o                         
 -10   0   2        186.25        174.04        25.13 o                         
  -8   0   2      94643.84      94264.16       751.85 o                         
  -6   0   2      17682.29      18671.99       167.66 o                         
  -4   0   2      54407.18      51508.53       383.30 o                         
  -2   0   2       3670.40       3877.86        54.90 o                         
   2   0   2      18021.53      15575.92       249.29 o                         
   4   0   2      10110.64      10729.80       131.56 o                         
   6   0   2      52003.89      50004.27       445.11 o                         
   8   0   2        850.22       1022.68        53.01 o                         
  10   0   2      26632.40      27450.42       350.70 o                         
  12   0   2        368.30        393.25        73.67 o                         
  14   0   2       6231.39       6465.72       186.92 o                         
 -17   1   2        223.71        224.70        51.66 o                         
 -15   1   2         73.14         87.08        34.39 o                         
 -13   1   2       1676.46       1666.18        45.92 o                         
 -11   1   2         76.22         85.44        15.94 o                         
  -9   1   2         59.20         80.59        13.65 o                         
  -7   1   2       4879.54       4585.46        43.67 o                         
  -5   1   2         51.80         54.29         7.95 o                         
  -3   1   2      45347.29      44463.13       373.46 o                         
  -1   1   2      60366.09      66104.39       607.06 o                         
   1   1   2      42331.36      39462.28       592.26 o                         
   3   1   2       3076.33       2872.26        37.41 o                         
   5   1   2      12684.02      12513.13        95.09 o                         
   7   1   2       1163.39       1110.31        33.25 o                         
   9   1   2        143.05        173.48        20.21 o                         
  11   1   2        638.40        661.51        42.70 o                         
  13   1   2         22.11         -3.55        45.39 o                         
  15   1   2        420.34        283.48        57.37 o                         
 -16   2   2        146.84        119.62        46.09 o                         
 -14   2   2       9274.28       8976.39       112.00 o                         
 -12   2   2       5706.05       5799.42        64.05 o                         
 -10   2   2       4517.08       4569.02        52.33 o                         
  -8   2   2      28754.56      28549.54       179.02 o                         
  -6   2   2      15154.22      15220.25       100.26 o                         
  -4   2   2      16278.06      14829.89        87.17 o                         
  -2   2   2      21976.36      21436.87       142.11 o                         
   0   2   2      21873.84      20624.90       149.89 o                         
   2   2   2       5464.40       4197.88        40.92 o                         
   4   2   2      17005.62      16709.16       133.14 o                         
   6   2   2      13351.07      12951.10       108.21 o                         
   8   2   2       1929.30       1899.58        40.68 o                         
  10   2   2       8731.80       8658.98       112.95 o                         
  12   2   2       4943.14       5212.27       101.52 o                         
  14   2   2        610.86        547.08        63.79 o                         
 -17   3   2        104.82        101.71        42.55 o                         
 -15   3   2       4588.09       4710.19        97.20 o                         
 -13   3   2       2523.24       2475.99        55.49 o                         
 -11   3   2      16365.17      16248.81       117.01 o                         
  -9   3   2       2334.13       2297.16        35.74 o                         
  -7   3   2        508.04        442.09        17.10 o                         
  -5   3   2      44638.65      42503.34       237.87 o                         
  -3   3   2         32.84         90.82         6.23 o                         
  -1   3   2      90659.74      85086.49       554.68 o                         
   1   3   2       2920.32       3597.29        33.68 o                         
   3   3   2      62746.86      59628.09       336.18 o                         
   5   3   2       1719.97       1977.53        29.41 o                         
   7   3   2      16297.41      15688.07       171.97 o                         
   9   3   2       6865.65       6858.75        99.59 o                         
  11   3   2        493.54        545.44        41.98 o                         
  13   3   2       5044.86       5150.16       118.61 o                         
 -16   4   2        367.30        455.63        49.39 o                         
 -14   4   2       8245.82       8413.40       109.15 o                         
 -12   4   2        106.33        143.35        19.48 o                         
 -10   4   2      24997.21      25159.56       163.14 o                         
  -8   4   2       8656.43       8691.37        70.14 o                         
  -6   4   2      58110.94      58583.98       305.21 o                         
  -4   4   2       2405.12       3052.64        24.48 o                         
  -2   4   2       2163.73       1636.26        16.87 o                         
   0   4   2         32.17        189.74         7.52 o                         
   2   4   2       1942.78       2163.82        23.50 o                         
   4   4   2      29225.17      28043.95       163.96 o                         
   6   4   2       4930.84       4909.06        57.66 o                         
   8   4   2      21905.10      20963.89       358.71 o                         
  10   4   2       2195.99       2244.99        63.95 o                         
  12   4   2      10051.12      10523.67       151.81 o                         
  14   4   2         98.43         64.02        47.46 o                         
 -17   5   2        170.39        160.86        45.83 o                         
 -15   5   2        942.26       1046.80        52.53 o                         
 -13   5   2         25.17         31.56        35.67 o                         
 -11   5   2       2607.71       2569.40        44.40 o                         
  -9   5   2       6984.31       7061.38        68.12 o                         
  -7   5   2      16162.12      15571.47        98.46 o                         
  -5   5   2        369.61        378.88        12.37 o                         
  -3   5   2      20368.79      19974.86       111.88 o                         
  -1   5   2       6143.00       6472.41        44.88 o                         
   1   5   2      19034.86      18592.74       107.94 o                         
   3   5   2         88.50        133.19         9.08 o                         
   5   5   2      14331.77      13807.10        92.13 o                         
   7   5   2       1810.67       1863.76        42.61 o                         
   9   5   2       2000.35       2062.75        69.99 o                         
  11   5   2          4.50         -7.79        35.79 o                         
  13   5   2        794.93        876.09        58.49 o                         
 -16   6   2       6004.58       5928.08       118.30 o                         
 -14   6   2        348.53        373.57        39.33 o                         
 -12   6   2       4179.36       4216.61        64.75 o                         
 -10   6   2       5399.35       5443.79        56.78 o                         
  -8   6   2        180.84        213.70        16.65 o                         
  -6   6   2      17386.39      17732.40       102.05 o                         
  -4   6   2         44.25         90.62         8.37 o                         
  -2   6   2      20327.25      20429.42       109.30 o                         
   0   6   2       6425.34       6123.48        42.97 o                         
   2   6   2        521.45        515.57        12.81 o                         
   4   6   2       8727.03       8433.30        62.00 o                         
   6   6   2        455.86        449.78        19.44 o                         
   8   6   2       6875.20       6853.23       106.70 o                         
  10   6   2        501.37        599.86        38.51 o                         
  12   6   2        106.76        116.05        39.51 o                         
  14   6   2       3765.67       3953.85       102.91 o                         
 -15   7   2         49.40         12.31        32.63 o                         
 -13   7   2       6016.20       6060.43        95.96 o                         
 -11   7   2        220.14        235.65        21.61 o                         
  -9   7   2       8589.70       8693.42        70.73 o                         
  -7   7   2       6199.55       6075.02        49.99 o                         
  -5   7   2       7330.32       6968.63        52.69 o                         
  -3   7   2      62767.36      61567.85       311.16 o                         
  -1   7   2        534.14        455.98        12.45 o                         
   1   7   2      60635.80      58610.05       287.30 o                         
   3   7   2       4802.59       4504.49        39.77 o                         
   5   7   2      20518.45      19913.27       130.02 o                         
   7   7   2       8394.75       8315.45        85.99 o                         
   9   7   2        691.48        657.87        35.64 o                         
  11   7   2       4486.87       4686.84        92.10 o                         
  13   7   2         64.44         75.29        41.14 o                         
 -16   8   2       2966.62       2987.63        88.48 o                         
 -14   8   2       2729.56       2630.64        67.96 o                         
 -12   8   2       2059.27       2036.80        50.06 o                         
 -10   8   2         15.66         33.62        17.89 o                         
  -8   8   2       1130.93       1238.40        26.45 o                         
  -6   8   2       1712.16       1746.84        27.45 o                         
  -4   8   2        808.58        931.79        18.92 o                         
  -2   8   2        202.70        223.54        11.01 o                         
   0   8   2         86.99        147.78         9.81 o                         
   2   8   2       3362.27       3476.89        35.17 o                         
   4   8   2       5107.55       5011.73        49.40 o                         
   6   8   2        817.99        851.39        26.04 o                         
   8   8   2          1.76         56.13        18.24 o                         
  10   8   2        911.22        881.63        43.60 o                         
  12   8   2       1242.03       1237.25        61.99 o                         
 -15   9   2        515.62        512.27        63.23 o                         
 -13   9   2       6569.33       6562.32        96.93 o                         
 -11   9   2       3918.52       3815.77        57.70 o                         
  -9   9   2      13379.90      13181.86       104.29 o                         
  -7   9   2        281.17        286.49        17.11 o                         
  -5   9   2       1286.79       1240.96        25.30 o                         
  -3   9   2        679.54        717.27        19.12 o                         
  -1   9   2      15867.94      15755.07        89.34 o                         
   1   9   2        902.52        933.45        19.12 o                         
   3   9   2       1952.48       1877.04        29.84 o                         
   5   9   2        749.08        753.37        23.80 o                         
   7   9   2       5523.35       5413.30        62.33 o                         
   9   9   2        828.38        842.53        38.82 o                         
  11   9   2       5907.97       5946.41        99.04 o                         
  13   9   2       1428.79       1316.10        71.84 o                         
 -14  10   2       2858.42       2684.09        74.52 o                         
 -12  10   2        262.74        287.80        32.47 o                         
 -10  10   2        380.45        401.25        26.34 o                         
  -8  10   2       1591.36       1532.37        35.09 o                         
  -6  10   2        153.28        151.50        14.81 o                         
  -4  10   2       1639.14       1702.53        28.31 o                         
  -2  10   2          0.28         10.92         9.83 o                         
   0  10   2        324.70        354.98        14.99 o                         
   2  10   2       1854.23       1867.12        36.11 o                         
   4  10   2          2.15         58.07        13.39 o                         
   6  10   2       1131.28       1144.16        30.80 o                         
   8  10   2        623.48        603.57        30.08 o                         
  10  10   2         99.26         43.59        26.41 o                         
  12  10   2       1075.41       1126.77        66.58 o                         
 -13  11   2        886.73        831.51        48.39 o                         
 -11  11   2       1198.54       1164.61        46.02 o                         
  -9  11   2       2141.50       2111.42        42.14 o                         
  -7  11   2       3830.16       3829.68        49.82 o                         
  -5  11   2       4389.06       4408.45        48.45 o                         
  -3  11   2       6197.55       6084.94        51.72 o                         
  -1  11   2       5772.20       5725.15        47.66 o                         
   1  11   2      11275.10      10845.40        74.38 o                         
   3  11   2       5574.78       5536.68        77.35 o                         
   5  11   2       4256.73       4464.38        58.45 o                         
   7  11   2       1017.85       1083.33        36.89 o                         
   9  11   2       3296.29       3115.74        75.02 o                         
  11  11   2       1001.01       1004.13        59.81 o                         
 -14  12   2        199.07        165.15        42.57 o                         
 -12  12   2       1022.03        934.89        47.32 o                         
 -10  12   2       1526.41       1494.31        46.09 o                         
  -8  12   2         12.49        -13.63        17.19 o                         
  -6  12   2       5329.47       5236.53        59.14 o                         
  -4  12   2        457.12        453.68        19.31 o                         
  -2  12   2       1969.94       1902.27        29.90 o                         
   0  12   2       1211.54       1207.27        24.89 o                         
   2  12   2         75.84        103.88        15.70 o                         
   4  12   2       1905.94       1950.86        39.57 o                         
   6  12   2        345.36        321.64        23.00 o                         
   8  12   2       2489.76       2591.18        59.27 o                         
  10  12   2        391.38        357.76        44.54 o                         
 -13  13   2        840.81        717.18        56.10 o                         
 -11  13   2       3387.71       3200.96        73.44 o                         
  -9  13   2       2318.39       2310.25        51.13 o                         
  -7  13   2       3305.20       3228.06        51.62 o                         
  -5  13   2          0.81         -1.02        13.04 o                         
  -3  13   2        126.86        162.27        15.77 o                         
  -1  13   2        853.28        912.40        26.50 o                         
   1  13   2          1.35         24.93        13.91 o                         
   3  13   2        224.43        229.97        21.15 o                         
   5  13   2       2197.83       2095.69        44.16 o                         
   7  13   2       1232.25       1230.65        45.55 o                         
   9  13   2       2824.25       2603.81        73.71 o                         
 -12  14   2        362.75        337.15        41.64 o                         
 -10  14   2       2124.45       2192.55        64.04 o                         
  -8  14   2        513.62        504.52        30.50 o                         
  -6  14   2        945.40       1027.56        32.69 o                         
  -4  14   2         17.77         62.19        16.51 o                         
  -2  14   2        201.76        195.63        17.67 o                         
   0  14   2         84.48         92.49        16.86 o                         
   2  14   2        205.10        231.47        22.66 o                         
   4  14   2          1.95         24.83        19.94 o                         
   6  14   2        487.45        531.69        30.78 o                         
   8  14   2       1587.81       1638.19        79.63 o                         
 -11  15   2       2460.18       2378.69        93.77 o                         
  -9  15   2        260.35        266.56        31.60 o                         
  -7  15   2         79.49         83.09        20.43 o                         
  -5  15   2       6242.33       6222.62        69.16 o                         
  -3  15   2        741.10        813.30        31.45 o                         
  -1  15   2       7944.97       8110.18        84.24 o                         
   1  15   2       1528.16       1675.10        48.00 o                         
   3  15   2       6214.91       6487.24        83.64 o                         
   5  15   2        275.08        269.05        28.10 o                         
   7  15   2       2187.03       2100.12        79.13 o                         
 -10  16   2         58.83         47.94        32.95 o                         
  -8  16   2       4923.33       5034.15        83.44 o                         
  -6  16   2        563.55        581.55        31.83 o                         
  -4  16   2       3396.75       3395.70        55.43 o                         
  -2  16   2        130.24        134.35        22.85 o                         
   0  16   2        100.18        100.43        25.48 o                         
   2  16   2       1102.52       1190.57        43.84 o                         
   4  16   2        309.87        273.74        29.46 o                         
   6  16   2       5347.21       5448.32       121.99 o                         
  -7  17   2        534.49        631.93        39.63 o                         
  -5  17   2        230.41        251.84        27.00 o                         
  -3  17   2        753.60        778.10        39.82 o                         
  -1  17   2         14.61         25.26        24.32 o                         
   1  17   2        521.65        581.02        41.90 o                         
   3  17   2        121.02         80.11        33.56 o                         
   5  17   2       1118.77       1134.89        48.66 o                         
  -6  18   2       2640.17       2747.90        71.84 o                         
  -4  18   2       1476.44       1629.48        56.53 o                         
  -2  18   2        466.31        494.64        39.48 o                         
   0  18   2        194.31        156.39        34.24 o                         
   2  18   2        268.20        322.71        49.37 o                         
   4  18   2       1807.39       1899.59        66.73 o                         
  -3  19   2       4450.88       4537.88        94.11 o                         
  -1  19   2       5325.56       5193.95       108.53 o                         
 -17   1   3       3534.42       3207.80       112.70 o                         
 -15   1   3       4838.39       4912.48        93.27 o                         
 -13   1   3       7706.55       7763.40        82.90 o                         
 -11   1   3       3583.05       3664.08        53.97 o                         
  -9   1   3       4671.31       4738.97        56.21 o                         
  -7   1   3       1605.55       1952.05        29.63 o                         
  -5   1   3       1035.33        925.10        19.27 o                         
  -3   1   3      35301.16      41203.20       389.42 o                         
  -1   1   3       2181.10       2020.68        91.89 o                         
   1   1   3          6.19         -0.78        15.93 o                         
   3   1   3        414.11        525.40        24.70 o                         
   5   1   3        581.15        544.68        21.37 o                         
   7   1   3       1269.91       1347.31        41.66 o                         
   9   1   3       3692.83       3688.35        80.01 o                         
  11   1   3        750.29        680.01        48.68 o                         
  13   1   3        170.16        101.72        51.37 o                         
 -16   2   3        599.26        539.43        54.12 o                         
 -14   2   3         24.09         53.38        32.44 o                         
 -12   2   3        945.34        939.15        32.44 o                         
 -10   2   3       6252.14       6192.35        65.64 o                         
  -8   2   3      24039.09      23869.23       160.82 o                         
  -6   2   3       9802.50      10179.71        80.09 o                         
  -4   2   3       5793.44       5595.71        54.29 o                         
  -2   2   3          2.15         22.17         9.03 o                         
   0   2   3        257.94        183.34        23.33 o                         
   2   2   3       4100.73       4478.63        57.92 o                         
   4   2   3        180.16        202.24        14.16 o                         
   6   2   3       1284.24       1202.83        43.50 o                         
   8   2   3       1171.22       1185.99        49.73 o                         
  10   2   3        514.55        549.33        43.72 o                         
  12   2   3       3405.85       3670.60       102.62 o                         
  14   2   3       4601.15       4583.34       162.56 o                         
 -17   3   3        422.08        411.69        50.43 o                         
 -15   3   3       2407.81       2454.20        73.65 o                         
 -13   3   3       1063.93       1100.81        38.72 o                         
 -11   3   3       4724.58       4694.81        54.28 o                         
  -9   3   3       1745.47       1668.38        33.37 o                         
  -7   3   3      19768.33      19852.59       141.42 o                         
  -5   3   3        810.60        570.48        16.74 o                         
  -3   3   3      10246.20      10569.62        85.57 o                         
  -1   3   3        875.40        634.42        18.99 o                         
   1   3   3      12919.92      13754.49       109.90 o                         
   3   3   3        223.35        178.71        11.37 o                         
   5   3   3         61.02         64.77        17.97 o                         
   7   3   3        232.85        249.19        26.45 o                         
   9   3   3         55.19         44.12        30.44 o                         
  11   3   3        946.49       1017.32        64.93 o                         
  13   3   3        532.66        470.18        61.68 o                         
 -16   4   3        281.10        265.62        45.87 o                         
 -14   4   3       1867.29       1868.09        58.82 o                         
 -12   4   3       5265.82       5399.98        64.09 o                         
 -10   4   3       4144.42       4173.55        50.01 o                         
  -8   4   3      18769.79      18801.92       128.88 o                         
  -6   4   3       3237.14       3658.26        36.97 o                         
  -4   4   3       2642.44       2608.83        27.79 o                         
  -2   4   3      21921.13      21952.28       158.68 o                         
   0   4   3       7035.10       7498.80        59.02 o                         
   2   4   3      17605.15      17351.80       125.03 o                         
   4   4   3      10015.46       9997.03        86.87 o                         
   6   4   3      10185.23      10060.71       113.76 o                         
   8   4   3       2928.62       2832.46        77.68 o                         
  10   4   3        889.59        901.62        57.24 o                         
  12   4   3          1.46        -28.44        44.36 o                         
 -17   5   3       1309.89       1296.19        69.11 o                         
 -15   5   3       5089.72       5090.76        96.04 o                         
 -13   5   3       2244.74       2295.60        47.69 o                         
 -11   5   3       5737.99       5770.05        60.27 o                         
  -9   5   3       1277.05       1311.05        29.20 o                         
  -7   5   3         50.17         49.93        11.10 o                         
  -5   5   3      17356.99      18078.62       113.67 o                         
  -3   5   3       5838.56       5921.40        48.58 o                         
  -1   5   3      21268.17      23090.61       160.13 o                         
   1   5   3        307.98        383.48        13.11 o                         
   3   5   3          8.79         15.88         9.86 o                         
   5   5   3       1388.49       1430.70        33.76 o                         
   7   5   3       1079.46       1109.41        43.41 o                         
   9   5   3       5224.61       5173.52        97.49 o                         
  11   5   3       1395.39       1303.19        63.88 o                         
  13   5   3       1126.83       1092.32        67.70 o                         
 -16   6   3        339.10        343.42        49.93 o                         
 -14   6   3        408.55        394.63        39.63 o                         
 -12   6   3         93.89        115.14        20.71 o                         
 -10   6   3         56.30         63.43        15.98 o                         
  -8   6   3          3.81         -1.61        11.96 o                         
  -6   6   3       1960.51       1926.06        28.16 o                         
  -4   6   3        886.57        841.36        18.39 o                         
  -2   6   3       7127.19       6878.10        57.19 o                         
   0   6   3       2704.28       2769.66        36.48 o                         
   2   6   3       2554.66       2345.21        32.78 o                         
   4   6   3        792.73        817.65        26.77 o                         
   6   6   3       3435.04       3446.68        54.60 o                         
   8   6   3       3290.30       3307.71        76.87 o                         
  10   6   3       1490.60       1616.36        67.49 o                         
  12   6   3       1605.41       1594.36       119.67 o                         
 -15   7   3        251.61        105.61        39.93 o                         
 -13   7   3       1443.41       1425.69        41.91 o                         
 -11   7   3        144.31        133.03        19.18 o                         
  -9   7   3      12132.78      12107.44        88.73 o                         
  -7   7   3       8463.83       8533.18        68.38 o                         
  -5   7   3      57436.49      56426.53       298.62 o                         
  -3   7   3      15519.25      15372.61        96.78 o                         
  -1   7   3      46587.16      46537.00       270.84 o                         
   1   7   3       2338.84       2355.07        30.16 o                         
   3   7   3       4228.25       4157.93        44.60 o                         
   5   7   3       3633.58       3605.91        47.23 o                         
   7   7   3        196.50        193.09        25.17 o                         
   9   7   3       4346.05       4398.02        88.34 o                         
  11   7   3       1898.59       1865.65        77.44 o                         
 -16   8   3       1198.80       1133.16        59.72 o                         
 -14   8   3       2449.92       2476.30        69.91 o                         
 -12   8   3       4102.84       4099.66        58.74 o                         
 -10   8   3       5703.04       5921.32        59.98 o                         
  -8   8   3       5472.72       5428.97        54.45 o                         
  -6   8   3      11400.69      11501.20        81.06 o                         
  -4   8   3       1783.00       1742.49        27.47 o                         
  -2   8   3       6768.52       6981.42        52.44 o                         
   0   8   3      22621.92      22172.32       129.74 o                         
   2   8   3      13535.21      13264.77        92.57 o                         
   4   8   3      15397.23      15006.91       123.64 o                         
   6   8   3      11169.73      10928.50       108.33 o                         
   8   8   3       2580.25       2629.90        68.83 o                         
  10   8   3        914.46        866.65        52.52 o                         
  12   8   3         71.75        120.52        41.23 o                         
 -15   9   3        736.64        614.49        48.16 o                         
 -13   9   3       2057.24       2030.61        52.93 o                         
 -11   9   3        832.23        905.69        32.33 o                         
  -9   9   3        315.37        365.50        22.43 o                         
  -7   9   3       4404.44       4489.92        47.11 o                         
  -5   9   3       1778.10       1834.06        30.45 o                         
  -3   9   3       5768.73       5790.04        51.07 o                         
  -1   9   3         11.26         19.12        10.12 o                         
   1   9   3       2639.00       2623.43        35.03 o                         
   3   9   3       5436.54       5324.80        54.70 o                         
   5   9   3        625.15        638.95        26.34 o                         
   7   9   3       2661.55       2684.95        53.65 o                         
   9   9   3         38.82         62.92        28.84 o                         
  11   9   3       1771.79       1640.49        77.01 o                         
 -14  10   3         64.32         76.96        36.87 o                         
 -12  10   3       3707.49       3649.46        61.44 o                         
 -10  10   3       2919.04       2965.40        50.71 o                         
  -8  10   3       3347.79       3320.53        45.14 o                         
  -6  10   3        396.95        389.84        18.89 o                         
  -4  10   3         16.66         39.66        12.17 o                         
  -2  10   3       2540.35       2513.54        32.66 o                         
   0  10   3       7307.08       7209.90        58.86 o                         
   2  10   3       8796.88       8693.68        92.39 o                         
   4  10   3       2196.71       2313.29        38.47 o                         
   6  10   3       7742.80       7707.66        91.22 o                         
   8  10   3       2387.36       2403.36        65.24 o                         
  10  10   3       1873.59       1779.42        71.48 o                         
 -13  11   3        759.86        741.92        44.33 o                         
 -11  11   3       4053.23       4077.24        68.73 o                         
  -9  11   3        954.87        900.21        33.33 o                         
  -7  11   3      23412.35      23338.10       159.00 o                         
  -5  11   3       9719.09       9752.51        81.96 o                         
  -3  11   3      31288.67      30738.61       181.37 o                         
  -1  11   3       3404.34       3488.21        42.14 o                         
   1  11   3      15350.69      15015.04       127.62 o                         
   3  11   3        963.23        990.44        30.87 o                         
   5  11   3        826.49        855.56        33.85 o                         
   7  11   3       7014.25       7123.94       106.97 o                         
   9  11   3        250.07        196.14        36.91 o                         
  11  11   3       9386.67       9273.55       165.15 o                         
 -14  12   3       3697.68       3801.59       117.18 o                         
 -12  12   3        444.98        465.04        48.49 o                         
 -10  12   3       1346.97       1312.65        43.29 o                         
  -8  12   3          4.30         14.56        18.00 o                         
  -6  12   3        277.80        267.39        20.13 o                         
  -4  12   3       2356.00       2310.62        37.17 o                         
  -2  12   3       1572.12       1577.18        30.80 o                         
   0  12   3       5376.90       5415.36        57.69 o                         
   2  12   3       1552.93       1579.58        37.25 o                         
   4  12   3      11022.97      10780.86        99.72 o                         
   6  12   3       2285.96       2368.10        53.51 o                         
   8  12   3       3708.39       3782.49        90.72 o                         
  10  12   3          0.34        -51.22        51.22 o                         
 -13  13   3       2448.81       2543.52        81.56 o                         
 -11  13   3         24.40         22.28        33.94 o                         
  -9  13   3       4569.55       4521.28        72.27 o                         
  -7  13   3        412.20        403.24        28.01 o                         
  -5  13   3        184.81        145.72        19.22 o                         
  -3  13   3       4681.94       4566.71        61.48 o                         
  -1  13   3       1032.12       1089.37        31.04 o                         
   1  13   3       1219.11       1245.70        34.63 o                         
   3  13   3       1371.74       1399.03        39.71 o                         
   5  13   3        557.54        543.11        29.27 o                         
   7  13   3       2560.65       2535.15        67.10 o                         
   9  13   3        651.90        617.85        59.54 o                         
 -12  14   3         20.74        100.67        38.87 o                         
 -10  14   3       7920.22       7951.79       105.63 o                         
  -8  14   3        180.87        136.88        25.79 o                         
  -6  14   3       3558.69       3600.80        58.54 o                         
  -4  14   3        697.83        714.01        29.30 o                         
  -2  14   3         70.72         63.04        18.58 o                         
   0  14   3      12740.34      12526.15       113.03 o                         
   2  14   3       1570.61       1580.29        43.35 o                         
   4  14   3       6199.12       6145.65        77.23 o                         
   6  14   3         59.66         52.26        36.00 o                         
   8  14   3       3338.53       3330.97       104.19 o                         
 -11  15   3        209.63        162.30        37.87 o                         
  -9  15   3       2953.40       2976.76        75.63 o                         
  -7  15   3       1144.43       1138.63        39.28 o                         
  -5  15   3       6729.12       6719.66        81.18 o                         
  -3  15   3       2082.94       2114.50        45.50 o                         
  -1  15   3       4928.81       4803.06        70.12 o                         
   1  15   3         49.54         59.31        23.08 o                         
   3  15   3       1536.14       1605.58        49.12 o                         
   5  15   3       2045.89       2117.01        62.32 o                         
   7  15   3          5.82        -23.50        51.00 o                         
 -10  16   3       2321.80       2440.12        78.92 o                         
  -8  16   3        209.87        253.46        28.03 o                         
  -6  16   3       3349.56       3462.41        63.87 o                         
  -4  16   3        285.85        331.26        28.52 o                         
  -2  16   3       3767.72       3893.12        65.95 o                         
   0  16   3        639.71        652.97        40.37 o                         
   2  16   3       3803.20       3774.04        71.55 o                         
   4  16   3         14.12         -6.61        27.35 o                         
   6  16   3       3591.48       3622.42       107.33 o                         
  -7  17   3         71.12         23.91        24.93 o                         
  -5  17   3        899.50        852.22        40.28 o                         
  -3  17   3        147.46        161.06        27.50 o                         
  -1  17   3         18.71         10.27        25.82 o                         
   1  17   3         80.95        134.95        32.50 o                         
   3  17   3        110.20        147.65        37.37 o                         
  -6  18   3       2412.60       2254.50        61.56 o                         
  -4  18   3       2409.09       2469.64        67.48 o                         
  -2  18   3       1567.29       1748.21        58.57 o                         
   0  18   3        504.38        625.73        46.09 o                         
   2  18   3       4052.17       3899.39       137.39 o                         
 -18   0   4         79.23        130.31        75.29 o                         
 -16   0   4       9613.05       9647.67       233.34 o                         
 -14   0   4          4.42         28.72        37.92 o                         
 -12   0   4       9722.56       9780.73       152.41 o                         
 -10   0   4      12974.89      12628.94       161.58 o                         
  -8   0   4       5750.53       5577.49        81.15 o                         
  -6   0   4      36484.73      34259.78       312.59 o                         
  -4   0   4       2118.11       2388.33        57.55 o                         
  -2   0   4     259279.38     262662.09      3795.54 o                         
   2   0   4     115325.59     112314.26      1352.41 o                         
   4   0   4       1247.73       1191.52        55.72 o                         
   6   0   4      17697.16      17287.33       269.00 o                         
   8   0   4       9528.57       9159.34       246.70 o                         
  10   0   4       1194.73       1303.89       122.42 o                         
  12   0   4       4963.51       5213.35       232.59 o                         
 -17   1   4        992.44       1040.04        73.00 o                         
 -15   1   4       1760.57       1857.22        71.58 o                         
 -13   1   4       4239.58       4185.62        64.53 o                         
 -11   1   4        741.13        734.30        29.43 o                         
  -9   1   4      13274.33      13167.55       102.52 o                         
  -7   1   4       8122.23       8110.38        70.04 o                         
  -5   1   4      17369.69      17060.56       136.19 o                         
  -3   1   4       1538.21       1638.70        46.51 o                         
  -1   1   4       4212.69       4283.17       108.80 o                         
   1   1   4       9522.30       9361.82       184.93 o                         
   3   1   4       9301.30       9279.21        98.00 o                         
   5   1   4      12717.83      12264.17       161.86 o                         
   7   1   4       1486.94       1544.97        53.54 o                         
   9   1   4       4397.96       4532.81       111.43 o                         
  11   1   4       1226.57       1159.28        88.80 o                         
 -18   2   4        508.44        527.35        68.06 o                         
 -16   2   4       3521.78       3542.43        97.23 o                         
 -14   2   4          1.50         18.66        25.85 o                         
 -12   2   4       4247.93       4215.98        61.93 o                         
 -10   2   4        187.74        191.99        19.35 o                         
  -8   2   4       1810.36       1706.81        34.02 o                         
  -6   2   4       5621.05       5565.11        57.39 o                         
  -4   2   4       1277.62       1270.61        27.02 o                         
  -2   2   4       8682.55       8361.04       146.47 o                         
   0   2   4       2522.49       2550.57        64.51 o                         
   2   2   4      12552.64      12030.11       162.90 o                         
   4   2   4       2162.78       2104.56        46.26 o                         
   6   2   4       1178.13       1167.34        59.98 o                         
   8   2   4       4223.03       4314.54        88.06 o                         
  10   2   4          1.02        -47.90        47.90 o                         
  12   2   4       2156.61       2113.48       117.76 o                         
 -17   3   4          8.79        -33.43        45.97 o                         
 -15   3   4          3.20         32.91        36.83 o                         
 -13   3   4       5811.07       5783.24        72.74 o                         
 -11   3   4       2783.43       2756.80        47.20 o                         
  -9   3   4      28909.51      28211.44       190.57 o                         
  -7   3   4       7983.40       8016.57        74.95 o                         
  -5   3   4      16212.80      15181.95       114.69 o                         
  -3   3   4       2118.24       2085.01        34.75 o                         
  -1   3   4       3034.67       3031.50        47.70 o                         
   1   3   4       6749.45       6545.56        80.05 o                         
   3   3   4      11551.94      11441.32       101.63 o                         
   5   3   4      17429.44      17054.90       182.51 o                         
   7   3   4       6260.11       6361.15        99.59 o                         
   9   3   4       8523.33       8487.28       149.58 o                         
  11   3   4        427.25        306.60        53.84 o                         
 -16   4   4        189.46        138.78        43.09 o                         
 -14   4   4       9709.58       9579.20       106.14 o                         
 -12   4   4        643.27        625.64        28.41 o                         
 -10   4   4       1539.00       1647.93        36.95 o                         
  -8   4   4      19359.68      18992.58       136.50 o                         
  -6   4   4        861.66        958.18        22.27 o                         
  -4   4   4      69624.91      68504.23       461.33 o                         
  -2   4   4       1927.63       2006.29        33.33 o                         
   0   4   4      71414.20      70078.65       606.15 o                         
   2   4   4         12.64         26.11        10.76 o                         
   4   4   4      45067.07      43888.26       371.40 o                         
   6   4   4        514.53        519.80        33.51 o                         
   8   4   4       3927.12       3916.12        83.07 o                         
  10   4   4       3760.58       3929.82        95.68 o                         
  12   4   4        194.03        225.38        54.58 o                         
 -17   5   4        124.48         77.91        44.03 o                         
 -15   5   4       6712.54       6673.03       109.54 o                         
 -13   5   4        245.60        236.08        25.50 o                         
 -11   5   4       8333.08       8455.17        79.02 o                         
  -9   5   4        410.35        436.14        20.37 o                         
  -7   5   4      15210.30      15272.48       112.11 o                         
  -5   5   4      14400.68      14303.67       101.44 o                         
  -3   5   4       1479.37       1410.26        27.96 o                         
  -1   5   4       2372.01       2207.54        33.76 o                         
   1   5   4      10991.53      10599.96        83.02 o                         
   3   5   4       1938.96       1940.85        43.07 o                         
   5   5   4       1990.38       1935.61        52.19 o                         
   7   5   4       4534.98       4329.34        83.78 o                         
   9   5   4          8.95          4.66        31.67 o                         
  11   5   4       6647.66       6560.88       148.54 o                         
 -16   6   4       1101.35       1103.86        64.80 o                         
 -14   6   4       3699.31       3669.85        71.20 o                         
 -12   6   4        796.54        809.40        30.97 o                         
 -10   6   4       6183.02       5983.76        60.58 o                         
  -8   6   4       2910.22       2972.80        37.62 o                         
  -6   6   4       1242.34       1249.20        26.06 o                         
  -4   6   4       2914.03       2917.52        38.69 o                         
  -2   6   4       3094.90       3009.14        39.96 o                         
   0   6   4      11173.64      10937.21       101.47 o                         
   2   6   4       1915.58       1920.06        31.34 o                         
   4   6   4         32.16         40.94        14.99 o                         
   6   6   4       5387.65       5215.36        85.39 o                         
   8   6   4       1797.16       1805.34        60.94 o                         
  10   6   4       1832.74       1882.65        73.73 o                         
  12   6   4        739.45        766.89        65.88 o                         
 -15   7   4       1035.02       1053.32        50.88 o                         
 -13   7   4       1247.30       1318.63        40.71 o                         
 -11   7   4       6463.62       6616.40        65.31 o                         
  -9   7   4         46.16         51.00        15.42 o                         
  -7   7   4      15658.37      15386.05       112.09 o                         
  -5   7   4        274.40        312.50        15.07 o                         
  -3   7   4      17156.84      16624.63       129.36 o                         
  -1   7   4        153.80        153.14        15.63 o                         
   1   7   4        452.61        549.55        20.99 o                         
   3   7   4       9464.31       9136.12        81.15 o                         
   5   7   4        135.40        128.04        21.65 o                         
   7   7   4       4717.05       4810.39        87.31 o                         
   9   7   4         14.20         13.46        30.22 o                         
  11   7   4       2055.12       2033.82        76.13 o                         
 -16   8   4         22.59        -14.54        44.15 o                         
 -14   8   4       1158.21       1142.93        46.84 o                         
 -12   8   4         16.28         -6.98        20.66 o                         
 -10   8   4       4023.19       4027.55        52.79 o                         
  -8   8   4        453.44        506.82        21.60 o                         
  -6   8   4       3221.94       3373.07        43.58 o                         
  -4   8   4         18.60         20.29        11.60 o                         
  -2   8   4       8853.16       9059.50        80.81 o                         
   0   8   4        543.92        594.81        24.62 o                         
   2   8   4       4279.45       4295.43        54.71 o                         
   4   8   4        154.13        165.58        18.65 o                         
   6   8   4       3882.38       3961.57        71.47 o                         
   8   8   4         36.99         55.32        26.96 o                         
  10   8   4       2473.11       2606.75        74.63 o                         
 -15   9   4        479.44        584.72        56.62 o                         
 -13   9   4       5599.50       5664.31        85.11 o                         
 -11   9   4       4439.75       4405.89        62.97 o                         
  -9   9   4       3804.28       3841.64        51.14 o                         
  -7   9   4       8032.74       7993.59        74.37 o                         
  -5   9   4       1025.26       1078.91        27.49 o                         
  -3   9   4      12687.60      12432.14        90.56 o                         
  -1   9   4       4190.25       4123.78        46.94 o                         
   1   9   4       1541.01       1607.96        36.30 o                         
   3   9   4       5733.31       5523.74        66.73 o                         
   5   9   4        285.79        297.23        25.49 o                         
   7   9   4       4448.98       4365.01        87.53 o                         
   9   9   4       2270.77       2254.19        74.53 o                         
 -14  10   4       2444.28       2355.24       100.25 o                         
 -12  10   4       2601.03       2535.04        59.74 o                         
 -10  10   4       5356.95       5681.63        70.12 o                         
  -8  10   4       1846.49       1831.52        39.26 o                         
  -6  10   4       1275.97       1300.25        33.48 o                         
  -4  10   4        297.59        315.27        17.20 o                         
  -2  10   4       2400.09       2517.37        36.90 o                         
   0  10   4        564.54        654.82        28.88 o                         
   2  10   4        210.44        249.65        21.50 o                         
   4  10   4        628.77        661.55        31.80 o                         
   6  10   4       2683.47       2713.35        61.79 o                         
   8  10   4        465.26        391.36        42.38 o                         
  10  10   4       1621.25       1438.58        67.33 o                         
 -13  11   4         27.65        -12.23        33.34 o                         
 -11  11   4       1299.17       1250.34        52.84 o                         
  -9  11   4       1569.47       1589.24        44.68 o                         
  -7  11   4       2951.01       2986.84        51.57 o                         
  -5  11   4         29.51         40.20        15.17 o                         
  -3  11   4        905.91        935.05        26.28 o                         
  -1  11   4        981.27        975.14        28.09 o                         
   1  11   4         54.59         71.60        15.33 o                         
   3  11   4       2529.72       2525.88        50.18 o                         
   5  11   4        422.06        394.56        31.55 o                         
   7  11   4        569.54        636.93        55.12 o                         
   9  11   4        749.71        574.30        50.93 o                         
 -14  12   4        895.04        962.78        76.04 o                         
 -12  12   4       1966.74       1838.10        60.73 o                         
 -10  12   4       1068.79       1109.30        42.63 o                         
  -8  12   4       1375.73       1375.84        42.74 o                         
  -6  12   4        221.60        235.68        24.46 o                         
  -4  12   4          7.94         27.39        14.14 o                         
  -2  12   4       1683.32       1728.32        35.92 o                         
   0  12   4       4979.41       4752.62        62.14 o                         
   2  12   4        239.48        200.61        23.52 o                         
   4  12   4        133.96        123.51        25.05 o                         
   6  12   4        798.37        824.77        46.07 o                         
   8  12   4        582.27        497.42        42.88 o                         
 -13  13   4         15.32         50.76        42.55 o                         
 -11  13   4       2152.27       2051.25        61.62 o                         
  -9  13   4       1006.86        928.06        43.68 o                         
  -7  13   4        423.49        471.41        30.39 o                         
  -5  13   4       6243.19       6101.29        66.35 o                         
  -3  13   4          6.22         -1.79        14.72 o                         
  -1  13   4       1891.04       1913.52        40.40 o                         
   1  13   4       1570.57       1536.73        68.10 o                         
   3  13   4        245.95        266.56        29.72 o                         
   5  13   4       1665.63       1714.94        59.58 o                         
   7  13   4        481.92        396.83        39.93 o                         
 -12  14   4        674.54        650.16        53.44 o                         
 -10  14   4        549.96        455.41        38.18 o                         
  -8  14   4       4240.88       4257.19        78.25 o                         
  -6  14   4        293.04        299.15        26.62 o                         
  -4  14   4       4827.03       4976.81        63.77 o                         
  -2  14   4        365.77        371.21        24.48 o                         
   0  14   4       8517.77       8704.29       103.70 o                         
   2  14   4          0.77         -3.83        22.39 o                         
   4  14   4       4112.75       4144.18        91.61 o                         
   6  14   4          5.13        -24.37        30.44 o                         
 -11  15   4        888.50        823.58        51.27 o                         
  -9  15   4       2455.48       2560.21        70.72 o                         
  -7  15   4       2950.91       3002.48        62.67 o                         
  -5  15   4       2844.94       2843.62        54.54 o                         
  -3  15   4        376.62        449.51        31.26 o                         
  -1  15   4         36.66         32.34        26.47 o                         
   1  15   4         41.92         85.20        32.92 o                         
   3  15   4       1676.34       1813.38        64.44 o                         
   5  15   4       3835.56       3822.50        90.27 o                         
  -8  16   4         27.43         54.11        30.99 o                         
  -6  16   4         20.92         27.45        22.31 o                         
  -4  16   4         44.27         62.21        25.05 o                         
  -2  16   4       1564.14       1664.32        57.27 o                         
   0  16   4       1047.54       1155.20        85.45 o                         
   2  16   4       1154.92       1361.19        67.37 o                         
   4  16   4          3.92          6.73        33.86 o                         
  -7  17   4         36.21         13.50        25.13 o                         
  -5  17   4        356.14        365.11        35.34 o                         
  -3  17   4          2.06         15.42        27.57 o                         
  -1  17   4        195.22        230.49        36.84 o                         
   1  17   4        865.97        890.29        59.62 o                         
 -17   1   5       1954.39       1822.59        88.53 o                         
 -15   1   5        276.68        304.91        31.09 o                         
 -13   1   5          1.43         20.76        23.00 o                         
 -11   1   5       4703.99       4711.43        64.49 o                         
  -9   1   5       2939.50       2984.53        43.65 o                         
  -7   1   5        970.05       1096.76        30.04 o                         
  -5   1   5        957.17        875.89        30.87 o                         
  -3   1   5       1113.89       1253.95        41.15 o                         
  -1   1   5       1557.75       1483.62        60.11 o                         
   1   1   5       1044.09        999.32        50.81 o                         
   3   1   5       1200.72       1189.32        35.84 o                         
   5   1   5        199.85        222.88        32.19 o                         
   7   1   5         26.02         24.86        39.48 o                         
   9   1   5       1356.48       1514.58        93.18 o                         
  11   1   5       1484.45       1432.28       102.99 o                         
 -16   2   5       8457.22       8686.13       156.15 o                         
 -14   2   5       6843.10       6674.19        90.72 o                         
 -12   2   5       5194.36       5325.98        69.35 o                         
 -10   2   5       1977.72       2002.00        42.46 o                         
  -8   2   5       3862.02       3798.95        52.61 o                         
  -6   2   5        596.70        612.92        22.48 o                         
  -4   2   5        314.46        395.49        25.95 o                         
  -2   2   5          8.38        -10.18        18.59 o                         
   0   2   5        997.25        947.35        85.81 o                         
   2   2   5         76.58         62.22        19.28 o                         
   4   2   5        455.35        468.47        39.24 o                         
   6   2   5       2298.59       2267.49        63.12 o                         
   8   2   5       3844.23       3935.05       102.32 o                         
  10   2   5          7.59        -26.55        44.06 o                         
 -17   3   5          2.72         91.69        53.60 o                         
 -15   3   5       2701.44       2522.85        61.49 o                         
 -13   3   5          1.98         -6.95        21.32 o                         
 -11   3   5        260.69        297.96        22.89 o                         
  -9   3   5       1870.09       1940.14        38.55 o                         
  -7   3   5          7.33         -4.82        15.36 o                         
  -5   3   5        632.88        733.88        26.53 o                         
  -3   3   5       3481.68       3369.43        52.36 o                         
  -1   3   5       3177.42       3297.58        76.95 o                         
   1   3   5        149.82        154.70        29.92 o                         
   3   3   5       2813.64       2859.43        58.23 o                         
   5   3   5       2469.30       2448.47        85.06 o                         
   7   3   5       3535.98       3531.20        92.38 o                         
   9   3   5        126.73         72.31        42.17 o                         
  11   3   5       1908.72       1682.06       123.69 o                         
 -16   4   5       1231.93       1196.09        62.09 o                         
 -14   4   5        133.68        151.72        26.26 o                         
 -12   4   5        174.89        170.73        23.35 o                         
 -10   4   5       2918.59       2893.83        48.68 o                         
  -8   4   5       3598.31       3647.86        47.23 o                         
  -6   4   5       4083.56       4061.17        56.06 o                         
  -4   4   5       2752.20       2889.56        41.42 o                         
  -2   4   5       6284.80       6192.19        68.50 o                         
   0   4   5       3087.03       3114.17        55.86 o                         
   2   4   5       1900.73       1916.53        44.13 o                         
   4   4   5        982.23       1070.72        47.33 o                         
   6   4   5        198.89        214.06        34.25 o                         
   8   4   5       4171.63       4426.76       110.17 o                         
  10   4   5        629.41        695.12        63.14 o                         
 -17   5   5         19.25         52.95        46.18 o                         
 -15   5   5         42.52         47.34        28.41 o                         
 -13   5   5       4084.42       4160.81        59.78 o                         
 -11   5   5       1312.59       1320.65        35.47 o                         
  -9   5   5       8273.77       8262.79        86.23 o                         
  -7   5   5        592.47        671.28        23.43 o                         
  -5   5   5        865.09        937.08        33.26 o                         
  -3   5   5         10.48         35.28        14.30 o                         
  -1   5   5        205.34        230.37        17.89 o                         
   1   5   5       4530.54       4441.09        56.47 o                         
   3   5   5       1723.74       1700.18        33.98 o                         
   5   5   5       2876.78       2819.22        61.48 o                         
   7   5   5        111.43        167.61        33.33 o                         
   9   5   5         16.25        -14.99        39.17 o                         
 -16   6   5       1158.79       1129.03        69.51 o                         
 -14   6   5       4126.60       4202.99        70.25 o                         
 -12   6   5       1114.55       1101.21        37.67 o                         
 -10   6   5       2421.21       2553.49        46.32 o                         
  -8   6   5       2625.52       2618.03        41.79 o                         
  -6   6   5       1348.15       1299.68        32.56 o                         
  -4   6   5        129.88        147.71        17.41 o                         
  -2   6   5        379.75        407.72        21.45 o                         
   0   6   5       1376.52       1382.56        33.80 o                         
   2   6   5        472.73        504.28        22.98 o                         
   4   6   5        258.55        250.64        22.30 o                         
   6   6   5       1326.91       1401.96        52.76 o                         
   8   6   5          0.85        -17.79        33.26 o                         
  10   6   5         33.51        134.49        46.86 o                         
 -15   7   5        288.67        255.85        35.64 o                         
 -13   7   5       7706.48       7820.21        96.16 o                         
 -11   7   5        119.42        161.72        22.29 o                         
  -9   7   5       4075.71       4093.07        58.27 o                         
  -7   7   5        355.62        369.85        20.05 o                         
  -5   7   5       1238.13       1312.81        36.36 o                         
  -3   7   5       9543.54       9678.13       100.86 o                         
  -1   7   5       1599.78       1623.90        40.36 o                         
   1   7   5      13110.86      12902.24       116.64 o                         
   3   7   5       4378.78       4323.06        63.06 o                         
   5   7   5      17499.69      16863.06       169.47 o                         
   7   7   5       1405.81       1285.75        53.80 o                         
   9   7   5       1981.08       2006.93       133.60 o                         
 -16   8   5        205.18        186.87        55.05 o                         
 -14   8   5        603.97        642.10        48.02 o                         
 -12   8   5         58.01         42.22        23.62 o                         
 -10   8   5       2537.04       2487.57        48.41 o                         
  -8   8   5       7272.45       7268.22        75.02 o                         
  -6   8   5      10562.03      10492.91        88.89 o                         
  -4   8   5       9207.20       9044.52        87.21 o                         
  -2   8   5      14004.58      13936.40       133.94 o                         
   0   8   5       6998.47       7038.34        95.93 o                         
   2   8   5        398.72        380.31        25.25 o                         
   4   8   5         13.03         42.28        19.74 o                         
   6   8   5       2664.13       2763.53        64.32 o                         
   8   8   5       1208.57       1085.81        61.96 o                         
 -15   9   5       1474.51       1587.62       100.29 o                         
 -13   9   5         97.04         41.69        29.99 o                         
 -11   9   5       2454.61       2598.22        53.43 o                         
  -9   9   5         24.30         18.45        18.70 o                         
  -7   9   5       6431.31       6563.99        72.97 o                         
  -5   9   5       1508.14       1453.68        34.56 o                         
  -3   9   5        793.43        849.90        28.75 o                         
  -1   9   5       4610.30       4598.78        68.26 o                         
   1   9   5          5.87          5.92        18.93 o                         
   3   9   5       5268.61       5088.16        74.68 o                         
   5   9   5        103.33         84.81        25.02 o                         
   7   9   5       1283.24       1123.64        49.26 o                         
   9   9   5        214.22        177.04        45.65 o                         
 -14  10   5         29.62         14.88        35.41 o                         
 -12  10   5        241.66        121.67        32.73 o                         
 -10  10   5       2102.03       2098.94        57.66 o                         
  -8  10   5       2014.81       2020.08        45.06 o                         
  -6  10   5       6085.07       6164.14        67.74 o                         
  -4  10   5        339.41        411.29        20.75 o                         
  -2  10   5       3822.67       3847.75        64.92 o                         
   0  10   5       1875.07       1969.54        51.47 o                         
   2  10   5       1880.57       1855.47        48.80 o                         
   4  10   5         71.27         54.99        24.88 o                         
   6  10   5        403.78        428.17        36.80 o                         
   8  10   5        730.69        639.33        50.58 o                         
 -13  11   5       1652.80       1508.90        60.16 o                         
 -11  11   5      10517.99      10583.38       133.55 o                         
  -9  11   5         74.33         77.66        29.74 o                         
  -7  11   5       5512.43       5697.14        81.58 o                         
  -5  11   5       2908.94       2904.40        46.14 o                         
  -3  11   5         95.42        115.36        18.93 o                         
  -1  11   5      15041.26      15012.91       149.87 o                         
   1  11   5       1903.49       1990.46        53.52 o                         
   3  11   5      20149.02      20239.11       195.92 o                         
   5  11   5       5448.59       5385.48        93.04 o                         
   7  11   5       8728.26       8752.44       127.25 o                         
 -12  12   5       1344.17       1340.45        70.31 o                         
 -10  12   5        957.09        919.33        42.54 o                         
  -8  12   5       9069.14       8982.62       114.78 o                         
  -6  12   5       2235.17       2285.90        44.38 o                         
  -4  12   5      10718.00      10709.90       105.33 o                         
  -2  12   5       2442.30       2490.61        47.75 o                         
   0  12   5       5723.62       5616.10        88.00 o                         
   2  12   5         22.25          9.13        23.82 o                         
   4  12   5        196.07        164.43        32.47 o                         
   6  12   5        461.80        423.04        40.20 o                         
 -11  13   5       1979.04       1876.69        68.36 o                         
  -9  13   5        344.41        358.76        34.58 o                         
  -7  13   5       1639.31       1717.24        43.94 o                         
  -5  13   5        384.48        422.12        30.12 o                         
  -3  13   5       3700.73       3625.58        59.40 o                         
  -1  13   5       1475.67       1598.46        47.99 o                         
   1  13   5       1009.30        961.82        44.13 o                         
   3  13   5        915.43        969.54        51.90 o                         
   5  13   5        624.18        639.51        45.59 o                         
 -10  14   5        326.58        310.98        37.89 o                         
  -8  14   5       4499.12       4497.95       126.61 o                         
  -6  14   5       1152.44       1094.77        46.52 o                         
  -4  14   5       9534.33       9578.32       124.39 o                         
  -2  14   5        460.91        536.38        33.76 o                         
   0  14   5       6344.32       6237.64        87.23 o                         
   2  14   5         54.09         35.78        27.92 o                         
   4  14   5        167.71        104.36        32.82 o                         
  -9  15   5       3396.46       3413.81        72.84 o                         
  -7  15   5         34.47         63.28        32.88 o                         
  -5  15   5       1247.43       1266.33        54.40 o                         
  -3  15   5       3698.24       3770.29        75.72 o                         
  -1  15   5        738.03        804.80        47.49 o                         
   1  15   5       8133.81       7798.84       133.44 o                         
   3  15   5       1388.54       1309.04        66.05 o                         
  -8  16   5         53.98         31.98        33.59 o                         
  -6  16   5       4429.24       4390.61        96.45 o                         
  -4  16   5          5.18         25.50        27.45 o                         
  -2  16   5       3938.65       3899.14        87.90 o                         
   0  16   5        574.94        555.99        51.46 o                         
  -3  17   5          0.44         76.81        28.98 o                         
 -16   0   6        429.35        507.28        80.77 o                         
 -14   0   6       5884.37       5990.12       128.86 o                         
 -12   0   6        136.82        125.40        35.77 o                         
 -10   0   6      36486.87      35537.61       431.66 o                         
  -8   0   6       5166.31       5242.25        90.36 o                         
  -6   0   6      47829.24      47963.81       618.34 o                         
  -4   0   6        758.92        926.53        50.49 o                         
  -2   0   6      12600.98      12698.58       215.15 o                         
   0   0   6       5265.86       5519.21       166.47 o                         
   2   0   6        315.76        429.30        40.61 o                         
   4   0   6      13045.83      12916.00       294.20 o                         
   6   0   6       2600.85       2595.60       145.22 o                         
   8   0   6      14230.20      15296.31       379.76 o                         
 -17   1   6        233.42        290.44        83.58 o                         
 -15   1   6        668.52        675.84        41.19 o                         
 -13   1   6        313.53        371.64        30.63 o                         
 -11   1   6        198.77        242.28        26.59 o                         
  -9   1   6        106.21        103.99        21.14 o                         
  -7   1   6        121.71        101.85        18.75 o                         
  -5   1   6       9338.98       9586.34       154.23 o                         
  -3   1   6      10888.90      11180.28       150.70 o                         
  -1   1   6      14689.14      14647.50       184.36 o                         
   1   1   6       5840.51       5863.97       111.37 o                         
   3   1   6       5379.87       5381.09       100.42 o                         
   5   1   6       1282.96       1159.03        70.85 o                         
   7   1   6        707.54        754.29        84.19 o                         
   9   1   6          1.33        -43.82        43.82 o                         
 -16   2   6       6084.98       6079.99       118.76 o                         
 -14   2   6       1057.28        973.67        43.00 o                         
 -12   2   6       3574.47       3608.51        64.96 o                         
 -10   2   6      12612.94      12468.58       128.42 o                         
  -8   2   6       3399.51       3435.45        54.98 o                         
  -6   2   6      14961.14      15128.92       209.42 o                         
  -4   2   6       5400.42       5609.66       110.89 o                         
  -2   2   6       9011.28       9011.58       126.73 o                         
   0   2   6       3573.42       3668.42        76.32 o                         
   2   2   6       5696.49       5656.68        97.32 o                         
   4   2   6       3096.42       3194.63        87.08 o                         
   6   2   6        656.64        638.99        63.13 o                         
   8   2   6       4581.02       4501.36       153.62 o                         
 -17   3   6       2635.96       2589.60       108.95 o                         
 -15   3   6       1077.50        919.01        50.42 o                         
 -13   3   6      10493.29      10365.69       126.85 o                         
 -11   3   6        645.95        651.62        31.21 o                         
  -9   3   6       4170.49       4257.18        62.86 o                         
  -7   3   6       7318.01       7142.32        81.69 o                         
  -5   3   6       1236.77       1326.12        37.37 o                         
  -3   3   6      24771.25      25653.05       262.41 o                         
  -1   3   6        400.91        491.24        35.94 o                         
   1   3   6      25473.73      25468.21       286.00 o                         
   3   3   6       1293.09       1280.22        62.36 o                         
   5   3   6      11179.92      11184.97       166.71 o                         
   7   3   6        370.12        332.07        46.66 o                         
   9   3   6        255.79        169.58        64.46 o                         
 -16   4   6       2663.99       2633.18       126.22 o                         
 -14   4   6         27.63         10.25        26.68 o                         
 -12   4   6      11201.53      11248.13       123.24 o                         
 -10   4   6       2655.51       2658.79        50.28 o                         
  -8   4   6      24863.38      24601.21       208.04 o                         
  -6   4   6        142.14        168.74        23.77 o                         
  -4   4   6       8478.61       8754.31        85.99 o                         
  -2   4   6        294.91        325.17        24.99 o                         
   0   4   6        588.89        606.25        44.82 o                         
   2   4   6       4144.50       4285.91        81.28 o                         
   4   4   6        946.08        907.27        48.93 o                         
   6   4   6       9653.90       9737.94       181.84 o                         
   8   4   6       2656.68       2440.01       102.65 o                         
 -15   5   6        117.17         72.81        35.69 o                         
 -13   5   6       2495.81       2483.44        53.86 o                         
 -11   5   6       2655.82       2656.22        61.97 o                         
  -9   5   6       8338.63       8097.27        90.24 o                         
  -7   5   6       1572.24       1698.40        46.06 o                         
  -5   5   6       5568.97       5586.19        76.62 o                         
  -3   5   6        477.81        536.57        25.03 o                         
  -1   5   6       4601.04       4588.71        63.93 o                         
   1   5   6          1.55          2.37        17.97 o                         
   3   5   6       4902.54       4869.56       104.62 o                         
   5   5   6         13.41         61.47        31.06 o                         
   7   5   6       1884.01       1618.73        89.96 o                         
   9   5   6         27.82         50.76        59.41 o                         
 -16   6   6       1013.88       1088.23        61.07 o                         
 -14   6   6       5286.70       5199.48        77.70 o                         
 -12   6   6        899.74        954.15        36.69 o                         
 -10   6   6        281.85        245.52        26.66 o                         
  -8   6   6       9419.45       9422.53       101.25 o                         
  -6   6   6        756.36        750.96        32.59 o                         
  -4   6   6      14639.76      14701.91       131.37 o                         
  -2   6   6        464.54        513.32        24.78 o                         
   0   6   6        812.34        872.52        31.05 o                         
   2   6   6       2338.36       2372.65        52.14 o                         
   4   6   6        336.21        326.04        33.39 o                         
   6   6   6       2991.38       2923.26        81.09 o                         
   8   6   6          3.23         14.83        36.40 o                         
 -15   7   6       4079.20       4099.45        91.86 o                         
 -13   7   6        201.81        191.45        28.97 o                         
 -11   7   6       5843.43       5865.93        74.62 o                         
  -9   7   6        212.89        206.13        21.66 o                         
  -7   7   6       2604.50       2609.34        45.30 o                         
  -5   7   6      13608.54      13703.95       136.43 o                         
  -3   7   6        208.44        216.99        20.39 o                         
  -1   7   6      18326.73      18309.55       157.56 o                         
   1   7   6        197.72        178.48        22.13 o                         
   3   7   6      11434.22      11222.13       151.42 o                         
   5   7   6       3550.92       3541.50        86.26 o                         
   7   7   6       1722.33       1506.88        68.68 o                         
 -14   8   6       2245.79       2256.03        84.14 o                         
 -12   8   6        416.53        471.27        32.20 o                         
 -10   8   6        586.85        578.30        30.79 o                         
  -8   8   6          3.02         13.24        17.80 o                         
  -6   8   6         12.28         13.88        17.46 o                         
  -4   8   6        207.62        259.49        24.19 o                         
  -2   8   6          9.81         28.00        18.54 o                         
   0   8   6        953.37       1015.68        39.60 o                         
   2   8   6       1162.00       1171.16        43.73 o                         
   4   8   6        316.68        275.98        40.45 o                         
   6   8   6        240.21        202.00        39.19 o                         
 -15   9   6       4368.03       4375.45       107.47 o                         
 -13   9   6       2562.20       2428.34        71.45 o                         
 -11   9   6      12229.03      12048.34       121.53 o                         
  -9   9   6       2111.28       2191.79        47.55 o                         
  -7   9   6       2564.03       2561.29        49.92 o                         
  -5   9   6         75.42         41.69        19.15 o                         
  -3   9   6       2624.28       2582.15        55.05 o                         
  -1   9   6        443.98        460.17        29.94 o                         
   1   9   6       1637.37       1661.90        50.75 o                         
   3   9   6        954.85        945.54        60.58 o                         
   5   9   6       1444.04       1415.78        65.23 o                         
   7   9   6          9.54        -21.27        35.95 o                         
 -14  10   6       1101.62       1187.22        59.09 o                         
 -12  10   6         24.53         59.82        31.36 o                         
 -10  10   6        270.50        203.61        27.67 o                         
  -8  10   6        125.52        141.27        23.86 o                         
  -6  10   6        714.57        747.01        31.92 o                         
  -4  10   6        407.45        442.52        31.48 o                         
  -2  10   6        176.86        165.89        26.15 o                         
   0  10   6        335.16        368.76        32.89 o                         
   2  10   6         70.91         17.79        32.05 o                         
   4  10   6        143.57         93.44        35.62 o                         
   6  10   6        192.88         75.52        52.41 o                         
 -13  11   6        329.30        318.38        42.11 o                         
 -11  11   6       1392.24       1420.60        72.68 o                         
  -9  11   6       1451.99       1523.88        65.88 o                         
  -7  11   6       2036.37       2087.41        51.11 o                         
  -5  11   6       1694.64       1792.55        47.54 o                         
  -3  11   6        520.56        533.84        35.60 o                         
  -1  11   6       5847.31       5764.79        88.12 o                         
   1  11   6       2404.40       2354.92        63.97 o                         
   3  11   6       2481.18       2517.56        78.14 o                         
   5  11   6        255.16        192.14        43.08 o                         
 -12  12   6         20.26         61.02        34.86 o                         
 -10  12   6        133.11        137.56        33.85 o                         
  -8  12   6       4743.42       4699.31        77.19 o                         
  -6  12   6        600.92        596.19        37.73 o                         
  -4  12   6       2202.58       2249.82        54.72 o                         
  -2  12   6        174.69        145.34        28.82 o                         
   0  12   6        659.79        685.07        40.45 o                         
   2  12   6        872.10        888.63        52.47 o                         
   4  12   6        152.66         56.46        61.15 o                         
 -11  13   6       1577.90       1479.13        88.89 o                         
  -9  13   6       2956.14       2934.06        98.70 o                         
  -7  13   6        477.65        429.17        36.29 o                         
  -5  13   6        690.57        700.64        38.68 o                         
  -3  13   6        111.95         81.78        22.29 o                         
  -1  13   6          0.27         -9.04        25.32 o                         
   1  13   6        104.28        120.12        33.81 o                         
   3  13   6        747.34        691.95        54.02 o                         
 -10  14   6        461.35        453.82        44.62 o                         
  -8  14   6       2545.51       2684.51        91.81 o                         
  -6  14   6         30.19         18.26        27.62 o                         
  -4  14   6         13.98         14.35        24.08 o                         
  -2  14   6         10.70         25.39        24.96 o                         
   0  14   6        161.81        192.03        36.52 o                         
   2  14   6          1.35        -42.09        42.09 o                         
  -7  15   6       1631.15       1645.72       108.18 o                         
  -5  15   6        301.46        311.94        37.78 o                         
  -3  15   6       5666.07       5483.51       104.73 o                         
  -1  15   6       1484.95       1649.32        61.99 o                         
 -15   1   7       3768.67       3744.46        97.12 o                         
 -13   1   7       2140.01       2158.84        65.80 o                         
 -11   1   7       2178.60       2234.50        58.88 o                         
  -9   1   7        447.94        487.65        29.01 o                         
  -7   1   7         86.84         33.66        27.65 o                         
  -5   1   7       6504.75       6583.03       131.95 o                         
  -3   1   7        821.03        872.91        41.37 o                         
  -1   1   7        690.07        681.50        37.92 o                         
   1   1   7         28.29         38.76        19.97 o                         
   3   1   7        151.34        170.19        41.80 o                         
   5   1   7       1031.33        984.23        78.54 o                         
   7   1   7       1496.87       1413.89       112.17 o                         
 -16   2   7        227.12        175.67        45.32 o                         
 -14   2   7          2.43         27.26        31.68 o                         
 -12   2   7       1921.97       1937.45        56.85 o                         
 -10   2   7       6170.98       6274.49        85.79 o                         
  -8   2   7       3099.56       2926.89        55.61 o                         
  -6   2   7       3848.77       3944.05        80.96 o                         
  -4   2   7       1272.33       1341.44        64.45 o                         
  -2   2   7        275.97        327.15        31.36 o                         
   0   2   7       2525.16       2498.55        65.53 o                         
   2   2   7         13.18         21.08        32.86 o                         
   4   2   7        208.96        106.79        44.09 o                         
   6   2   7        404.61        395.93       109.02 o                         
 -15   3   7       1023.13        918.29        59.26 o                         
 -13   3   7       1650.20       1651.40        84.33 o                         
 -11   3   7       1637.07       1735.13        50.11 o                         
  -9   3   7       6284.79       6184.18        79.81 o                         
  -7   3   7        919.10        990.57        43.66 o                         
  -5   3   7       2326.02       2400.44        57.58 o                         
  -3   3   7        498.65        567.10        37.18 o                         
  -1   3   7       4040.47       3969.75        92.34 o                         
   1   3   7          0.17         42.36        22.41 o                         
   3   3   7         82.88         58.45        36.68 o                         
   5   3   7        113.41        139.89        49.82 o                         
   7   3   7          5.29        -12.99        72.66 o                         
 -16   4   7        916.56        807.44        83.91 o                         
 -14   4   7       1733.94       1730.07        60.10 o                         
 -12   4   7       2025.36       1889.15        51.05 o                         
 -10   4   7       4197.32       4224.27        68.64 o                         
  -8   4   7       2032.44       1996.21        52.21 o                         
  -6   4   7       2408.77       2568.36        61.02 o                         
  -4   4   7       2115.53       2208.78        55.66 o                         
  -2   4   7       1280.61       1291.43        54.57 o                         
   0   4   7       8817.98       9008.28       164.98 o                         
   2   4   7       2947.44       2866.56        94.39 o                         
   4   4   7       5509.26       5618.42       147.90 o                         
   6   4   7       1217.09       1218.21        86.97 o                         
 -15   5   7       1508.33       1415.81        70.56 o                         
 -13   5   7       2873.25       2848.14        94.59 o                         
 -11   5   7         29.85         20.66        23.39 o                         
  -9   5   7        476.21        502.54        31.52 o                         
  -7   5   7       3541.79       3452.04        73.78 o                         
  -5   5   7       1967.67       1903.10        64.81 o                         
  -3   5   7       6956.90       6887.92       101.21 o                         
  -1   5   7         91.73        108.76        24.80 o                         
   1   5   7        931.66        836.35        45.72 o                         
   3   5   7        554.36        536.54        49.93 o                         
   5   5   7        547.96        498.81        54.53 o                         
 -14   6   7        141.32        113.37        33.81 o                         
 -12   6   7          0.52        -20.35        23.71 o                         
 -10   6   7        179.80        125.45        26.01 o                         
  -8   6   7        176.70        172.26        24.40 o                         
  -6   6   7         18.52         38.40        21.76 o                         
  -4   6   7       3978.81       4091.49        68.77 o                         
  -2   6   7        386.04        407.84        27.58 o                         
   0   6   7       1691.48       1850.63        48.39 o                         
   2   6   7        212.18        204.19        30.33 o                         
   4   6   7       2731.34       2776.77        77.51 o                         
   6   6   7        447.96        370.67        46.63 o                         
 -15   7   7        991.28       1013.80        63.35 o                         
 -13   7   7         89.12        100.81        31.89 o                         
 -11   7   7       3884.87       3842.29        70.57 o                         
  -9   7   7       2442.09       2412.76        56.04 o                         
  -7   7   7      16036.96      15861.54       173.40 o                         
  -5   7   7       5538.76       5455.76        84.99 o                         
  -3   7   7      20282.20      20301.16       215.50 o                         
  -1   7   7       3033.36       2979.43        64.75 o                         
   1   7   7       2403.71       2338.03        74.09 o                         
   3   7   7       1096.43       1046.17        54.15 o                         
   5   7   7        105.93        127.48        36.36 o                         
 -14   8   7       2626.41       2621.43        81.27 o                         
 -12   8   7       1924.29       2053.94        73.11 o                         
 -10   8   7       3372.36       3265.42        70.72 o                         
  -8   8   7       4684.34       4901.71        72.90 o                         
  -6   8   7        272.30        332.02        32.08 o                         
  -4   8   7         98.42        113.77        24.91 o                         
  -2   8   7       7259.68       7241.15       103.34 o                         
   0   8   7       4100.41       3992.64        76.75 o                         
   2   8   7       8516.31       8488.66       134.82 o                         
   4   8   7       4325.47       4131.12       116.30 o                         
 -13   9   7        308.16        284.38        38.43 o                         
 -11   9   7       1073.45       1051.58        48.38 o                         
  -9   9   7       1194.36       1182.12        47.20 o                         
  -7   9   7        507.74        536.20        31.29 o                         
  -5   9   7       2590.11       2467.83        63.79 o                         
  -3   9   7        152.98        160.51        27.35 o                         
  -1   9   7       1584.13       1573.57        55.23 o                         
   1   9   7        426.85        458.00        42.77 o                         
   3   9   7        601.66        585.33        54.00 o                         
   5   9   7       1142.98       1197.94       102.60 o                         
 -12  10   7        463.06        495.80        42.77 o                         
 -10  10   7       1953.49       1954.21        80.76 o                         
  -8  10   7        636.08        692.19        36.37 o                         
  -6  10   7        380.62        381.17        38.03 o                         
  -4  10   7        524.80        442.21        36.65 o                         
  -2  10   7       2550.61       2658.67        68.77 o                         
   0  10   7       2495.95       2469.15        70.42 o                         
   2  10   7       3233.78       3210.08       110.89 o                         
   4  10   7       3379.26       3277.14       108.20 o                         
 -11  11   7          1.83         -7.87        32.49 o                         
  -9  11   7       9073.55       9142.94       115.69 o                         
  -7  11   7       2766.57       2730.41        63.14 o                         
  -5  11   7      13867.93      13925.27       166.97 o                         
  -3  11   7       3900.02       3757.08        93.59 o                         
  -1  11   7      10497.91      10685.13       150.16 o                         
   1  11   7         14.60        -41.59        47.84 o                         
   3  11   7        887.42        907.23        60.40 o                         
 -10  12   7          8.92         61.05        30.99 o                         
  -8  12   7        581.48        533.37        39.06 o                         
  -6  12   7        277.16        241.09        35.54 o                         
  -4  12   7        117.53         55.06        34.92 o                         
  -2  12   7       1534.66       1587.15        68.50 o                         
   0  12   7        731.33        715.82        55.16 o                         
   2  12   7       3369.43       3251.97       144.35 o                         
  -9  13   7        165.97        135.24        34.15 o                         
  -7  13   7        296.94        243.58        34.74 o                         
  -5  13   7       2096.08       2231.76        86.76 o                         
  -3  13   7          2.86        -15.95        47.05 o                         
  -1  13   7        936.40        942.97        58.55 o                         
  -6  14   7          3.35         10.74        27.78 o                         
  -4  14   7        444.52        430.37        42.04 o                         
 -14   0   8       5839.96       5818.84       164.94 o                         
 -12   0   8       2039.47       2021.57        87.81 o                         
 -10   0   8       2150.60       2095.46        81.36 o                         
  -8   0   8       7353.58       7495.26       245.64 o                         
  -6   0   8          0.00        -47.34        47.34 o                         
  -4   0   8      28555.00      30057.88       563.54 o                         
  -2   0   8       3118.11       3134.63       113.15 o                         
   0   0   8      36337.32      36365.25       595.92 o                         
   2   0   8         87.64         48.39        93.22 o                         
   4   0   8       9680.87      10117.51       431.48 o                         
 -15   1   8       1575.60       1626.42        74.73 o                         
 -13   1   8        540.14        538.53        46.81 o                         
 -11   1   8       3408.90       3309.00        73.22 o                         
  -9   1   8       1255.66       1357.32        51.50 o                         
  -7   1   8       5566.99       5573.04       140.15 o                         
  -5   1   8        890.78       1027.96        66.28 o                         
  -3   1   8       2000.99       1886.59        83.37 o                         
  -1   1   8        646.46        736.19        42.62 o                         
   1   1   8        365.14        478.19        42.79 o                         
   3   1   8       4004.31       4095.89       154.77 o                         
   5   1   8       1238.70       1066.04       101.86 o                         
 -14   2   8       3105.39       3083.08        88.67 o                         
 -12   2   8        133.19         94.36        31.12 o                         
 -10   2   8       1635.29       1689.05        51.60 o                         
  -8   2   8        923.26        954.76        48.63 o                         
  -6   2   8        838.74        906.35        68.13 o                         
  -4   2   8        952.55       1116.53        62.03 o                         
  -2   2   8        980.38       1000.21        51.37 o                         
   0   2   8       2787.49       3079.74        73.75 o                         
   2   2   8        601.20        630.91        68.49 o                         
   4   2   8       1153.66       1123.38        89.75 o                         
 -15   3   8        729.02        646.86        56.11 o                         
 -13   3   8        662.77        644.03        50.75 o                         
 -11   3   8       6996.16       6959.00       100.13 o                         
  -9   3   8       1347.08       1379.35        58.99 o                         
  -7   3   8       6539.02       6696.91       104.33 o                         
  -5   3   8        938.44        967.62        60.92 o                         
  -3   3   8       2506.22       2583.93        83.09 o                         
  -1   3   8        218.00        257.02        28.46 o                         
   1   3   8        289.21        377.37        40.26 o                         
   3   3   8       4025.58       4340.89       138.77 o                         
   5   3   8       3365.83       3418.40       135.29 o                         
 -14   4   8        135.18         99.56        42.03 o                         
 -12   4   8       2237.70       2262.88        83.93 o                         
 -10   4   8       3434.11       3530.44        66.91 o                         
  -8   4   8         21.76        -16.78        26.52 o                         
  -6   4   8      11989.19      12240.27       151.90 o                         
  -4   4   8        315.86        289.63        42.53 o                         
  -2   4   8      17807.40      18486.07       230.80 o                         
   0   4   8       1004.24       1012.73        49.50 o                         
   2   4   8      14316.61      14397.97       375.52 o                         
   4   4   8          0.61         30.12        60.74 o                         
 -13   5   8       4294.33       4310.32       119.69 o                         
 -11   5   8         27.29        -13.69        27.94 o                         
  -9   5   8       6773.42       6879.49       104.00 o                         
  -7   5   8       1600.69       1576.62        57.96 o                         
  -5   5   8       2080.28       2198.97        62.28 o                         
  -3   5   8       2975.82       3001.47        95.58 o                         
  -1   5   8       1991.95       2032.21        73.85 o                         
   1   5   8        968.56       1152.72        76.40 o                         
   3   5   8        712.37        894.05       122.25 o                         
 -14   6   8        372.26        352.78        56.60 o                         
 -12   6   8       3552.61       3417.81        77.13 o                         
 -10   6   8       1175.53       1179.14        46.09 o                         
  -8   6   8       1793.16       1773.77        65.58 o                         
  -6   6   8          2.66         16.82        27.10 o                         
  -4   6   8         20.88         19.47        25.67 o                         
  -2   6   8       1605.23       1574.89        75.87 o                         
   0   6   8        786.70        774.83        73.27 o                         
   2   6   8        588.58        549.18        74.36 o                         
 -13   7   8       2196.01       2218.21       103.44 o                         
 -11   7   8         83.45         78.37        32.49 o                         
  -9   7   8       4949.15       4976.07        97.97 o                         
  -7   7   8         54.79         45.37        31.42 o                         
  -5   7   8       9133.19       8975.58       143.32 o                         
  -3   7   8         23.70         30.93        27.05 o                         
  -1   7   8        401.24        387.37        41.09 o                         
   1   7   8       1684.83       1790.15        66.23 o                         
   3   7   8         68.71        -53.82        53.82 o                         
 -12   8   8       1005.35        941.36        75.47 o                         
 -10   8   8         82.84         89.94        31.90 o                         
  -8   8   8       1735.53       1907.81        81.56 o                         
  -6   8   8        195.60        147.29        34.91 o                         
  -4   8   8       2747.77       2771.91        79.19 o                         
  -2   8   8        136.44        100.65        36.93 o                         
   0   8   8       2447.20       2263.21        86.71 o                         
   2   8   8         66.03         10.61        40.90 o                         
 -11   9   8       2209.73       2190.50        80.07 o                         
  -9   9   8       2582.82       2458.10        80.67 o                         
  -7   9   8       1375.31       1480.12        81.77 o                         
  -5   9   8       4801.16       4698.08       107.48 o                         
  -3   9   8        688.04        784.03        56.01 o                         
  -1   9   8       2666.92       2493.82        88.85 o                         
   1   9   8       1471.11       1411.79        70.94 o                         
 -10  10   8       1994.14       2046.80        69.31 o                         
  -8  10   8       1017.89       1062.52        64.95 o                         
  -6  10   8         28.51         30.55        40.48 o                         
  -4  10   8        859.26        873.76        66.82 o                         
  -2  10   8         76.74          9.18        43.30 o                         
   0  10   8         35.74         85.04        42.62 o                         
  -9  11   8       1006.74       1006.23        56.35 o                         
  -7  11   8        593.45        568.10        59.40 o                         
  -5  11   8        321.18        338.69        53.96 o                         
  -3  11   8        235.02        269.70        46.80 o                         
  -1  11   8        422.03        343.08        76.12 o                         
  -6  12   8        471.99        321.04        60.74 o                         
  -4  12   8        148.29        155.04        44.87 o                         
 -13   1   9       2180.93       2114.21        75.28 o                         
 -11   1   9       1185.87       1128.72        53.97 o                         
  -9   1   9       1909.48       1985.25       112.25 o                         
  -7   1   9        984.52       1106.88        97.65 o                         
  -5   1   9       1079.17        898.53        86.85 o                         
  -3   1   9        926.98        995.65        63.66 o                         
  -1   1   9         56.48         28.13        44.78 o                         
   1   1   9         68.97        -21.76        58.44 o                         
 -12   2   9       2854.89       2586.58        80.20 o                         
 -10   2   9       3266.51       3252.70        91.32 o                         
  -8   2   9        109.43         56.38        77.95 o                         
  -6   2   9          2.36        -29.40        44.22 o                         
  -4   2   9         16.82         25.25        40.35 o                         
  -2   2   9         59.26         41.07        36.70 o                         
   0   2   9        370.11        292.01        55.41 o                         
   2   2   9          3.82         36.70        67.11 o                         
 -13   3   9        373.93        307.57        53.80 o                         
 -11   3   9        530.25        545.37        43.94 o                         
  -9   3   9         86.58         50.66        37.61 o                         
  -7   3   9        353.00        321.96        61.51 o                         
  -5   3   9        785.54        731.72        67.29 o                         
  -3   3   9        556.42        578.62        80.35 o                         
  -1   3   9        304.66        288.24        59.12 o                         
   1   3   9        602.17        614.01        71.91 o                         
 -12   4   9        124.86        106.58        36.96 o                         
 -10   4   9        233.36        206.62        56.58 o                         
  -8   4   9       2175.66       2043.85        97.34 o                         
  -6   4   9        882.48        697.45        71.91 o                         
  -4   4   9       2286.26       2262.41       103.97 o                         
  -2   4   9       1574.32       1393.67       101.14 o                         
   0   4   9       1745.14       1688.97       192.87 o                         
 -11   5   9       4335.79       4288.46       155.07 o                         
  -9   5   9        572.87        518.42        72.81 o                         
  -7   5   9       1805.02       1951.30        82.81 o                         
  -5   5   9        188.74        176.08        66.41 o                         
  -3   5   9        149.72        119.45        67.66 o                         
  -1   5   9        352.30        387.98       104.63 o                         
 -12   6   9       2079.50       2167.19        99.30 o                         
 -10   6   9        748.49        660.51        57.82 o                         
  -8   6   9       1075.92       1231.23        67.93 o                         
  -6   6   9         48.99         23.24        40.03 o                         
  -4   6   9        763.63        749.30        64.07 o                         
  -2   6   9        315.23        320.45       127.01 o                         
   0   6   9        114.48        121.42        76.37 o                         
 -11   7   9       3222.45       3192.43        88.23 o                         
  -9   7   9        128.11         48.32        41.92 o                         
  -7   7   9       1232.31       1221.33        92.78 o                         
  -5   7   9       1652.63       1570.98        71.85 o                         
  -3   7   9         98.41          8.54        83.37 o                         
  -1   7   9       2720.86       2918.68       178.24 o                         
 -10   8   9       2162.33       2008.21        77.44 o                         
  -8   8   9       2959.98       2960.80        98.97 o                         
  -6   8   9       4049.13       3901.49       106.35 o                         
  -4   8   9       4347.68       4070.13       114.14 o                         
  -2   8   9       3659.60       3595.74        98.46 o                         
  -7   9   9        139.03         86.34        49.65 o                         
  -5   9   9        663.34        633.51        61.31 o                         
 -10   0  10       1429.08       1549.88       223.73 o                         
  -8   0  10      19301.04      19340.37       687.18 o                         
  -6   0  10       1142.24       1102.68       181.12 o                         
  -9   1  10         52.27        139.47        85.68 o                         
  -7   1  10       1067.68       1380.14       243.58 o                         
  -5   1  10       2474.64       2815.04       245.04 o                         
  -3   1  10       4969.71       4591.32       295.65 o                         
  -8   2  10       5436.21       5630.33       246.72 o                         
  -6   2  10       1065.68       1376.76       199.76 o                         
  -4   2  10       3634.31       3990.81       291.52 o                         
  -9   3  10        544.62        741.66       106.38 o                         
  -7   3  10         82.56        175.79       122.52 o                         
  -5   3  10       5721.62       5490.54       347.58 o                         
  -8   4  10        751.02        696.62        89.77 o                         
  -6   4  10       4811.32       4493.44       426.16 o                         
                                                                                
